# Supplementary material for: 1,3-Bis{(E)-[4-(di­methyl­amino)­benzyl­idene]amino}­propan-2-ol: chain structure formation via an O—H⋯N hydrogen bond
Source: Acta Crystallogr E Crystallogr Commun. 2017 May 5;73(Pt 6):813–6. doi: 10.1107/S2056989017006429 (PMC5458298; doi:10.1107/S2056989017006429)
Supplement: Supplementary file 1 [file e-73-00813-sup1.cif]

##############################################################################
#                                                                            #
# This CIF contains the data in a paper accepted for publication in          #
# Acta Crystallographica Section E. It conforms to the requirements of       #
# Notes for Authors for Acta Crystallographica Section E, and has been       #
# peer reviewed under the auspices of the IUCr Commission on Journals.       #
#                                                                            #
# Full details of the Crystallographic Information File format               #
# are given in the paper "The Crystallographic Information File (CIF):       #
# a New Standard Archive File for Crystallography" by S. R. Hall, F. H.      #
# Allen and I. D. Brown [Acta Cryst. (1991), A47, 655-685].                  #
#                                                                            #
# The current version of the core CIF dictionary is obtainable from          #
# ftp://ftp.iucr.org/pub/cif_core.dic.                                       #
#                                                                            #
# Software is freely available for graphical display of the structure(s)     #
# in this CIF. For information consult the CIF software page                 #
# http://www.iucr.org/resources/cif/software.                                #
#                                                                            #
# This file may be used for bona fide research purposes within the           #
# scientific community so long as proper attribution is given to the journal # 
# article from which it was obtained.                                        #
#                                                                            #
##############################################################################
data_I
_audit_creation_method     'SHELXL-2014/7'
_journal_date_recd_electronic     2017-04-21
_journal_date_accepted     2017-04-28
_journal_name_full     'Acta Crystallographica, Section E'
_journal_year     2017
_journal_volume     73
_journal_issue      6
_journal_page_first     813
_journal_page_last     816
_journal_paper_category     GO
_journal_paper_doi     10.1107/S2056989017006429
_journal_coeditor_code     SJ5528
_publ_contact_author_name     'Augusto Rivera'
_publ_contact_author_address
;
Universidad Nacional de Colombia, Sede Bogot\'a, Facultad de Ciencias,
Departamento de Qu\'imica, Cra 30 No. 45-03, Bogot\'a, Colombia, C\'odigo
Postal 111321
;
_publ_contact_author_email     'ariverau@unal.edu.co'
_publ_contact_author_fax     '571-3165220'
_publ_contact_author_phone     '571-3165000'
_publ_section_title
;
1,3-Bis{(<i>E</i>)-[4-(dimethylamino)benzylidene]amino}propan-2-ol: chain
structure formation <i>via</i> an O---H...N hydrogen bond.
;
loop_
    _publ_author_name
    _publ_author_footnote
    _publ_author_address
    'Rivera, Augusto' .
;
Universidad Nacional de Colombia, Sede Bogot\'a, Facultad de Ciencias,
Departamento de Qu\'imica, Cra 30 No. 45-03, Bogot\'a,
C\'odigo Postal 111321,
Colombia
;
    'Miranda-Carvajal, Ingrid' .
;
Universidad Nacional de Colombia, Sede Bogot\'a, Facultad de Ciencias,
Departamento de Qu\'imica, Cra 30 No. 45-03, Bogot\'a,
C\'odigo Postal 111321,
Colombia
;
    'R\'ios-Motta, Jaime' .
;
Universidad Nacional de Colombia, Sede Bogot\'a, Facultad de Ciencias,
Departamento de Qu\'imica, Cra 30 No. 45-03, Bogot\'a,
C\'odigo Postal 111321,
Colombia
;
    'Bolte, Michael' .
;
Institut f\"ur Anorganische Chemie, J. W. Goethe-Universit\"at Frankfurt,
Max-von-Laue-Str. 7,
60438 Frankfurt/Main,
Germany
;
_publ_section_synopsis
;
The molecular and crystal structure of the title Schiff base derivative is
reported. O---H...N hydrogen bonds link molecules into a supramolecular chain
along <i>a</i>.
;
_chemical_name_systematic
;
1,3-Bis{(<i>E</i>)-[4-(dimethylamino)benzylidene]amino}propan-2-ol
;
_chemical_name_common     ?
_chemical_formula_moiety     'C21 H28 N4 O'
_chemical_formula_sum     'C21 H28 N4 O'
_chemical_formula_iupac     'C21 H28 N4 O'
_chemical_formula_weight     352.47
_chemical_melting_point     ?
_shelx_space_group_comment
;
The symmetry employed for this shelxl refinement is uniquely defined
by the following loop, which should always be used as a source of
symmetry information in preference to the above space-group names.
They are only intended as comments.
;
_space_group_crystal_system     monoclinic
_space_group_name_H-M_alt     'P 21'
_space_group_name_Hall     'P 2yb'
loop_
    _space_group_symop_operation_xyz
    'x, y, z'
    '-x, y+1/2, -z'
_cell_length_a     9.1456(10)
_cell_length_b     10.5860(8)
_cell_length_c     19.974(2)
_cell_angle_alpha     90
_cell_angle_beta     97.110(9)
_cell_angle_gamma     90
_cell_volume     1918.9(3)
_cell_formula_units_Z     4
_cell_measurement_reflns_used     8852
_cell_measurement_theta_min     3.22
_cell_measurement_theta_max     25.90
_cell_measurement_temperature     173(2)
_exptl_crystal_description     needle
_exptl_crystal_colour     colourless
_exptl_crystal_size_max     0.220
_exptl_crystal_size_mid     0.030
_exptl_crystal_size_min     0.030
_exptl_crystal_density_diffrn     1.220
_exptl_crystal_density_meas     ?
_exptl_crystal_density_method     ?
_exptl_crystal_F_000     760
_exptl_absorpt_coefficient_mu     0.077
_exptl_absorpt_correction_type     multi-scan
_exptl_absorpt_process_details
;
(X-Area; Stoe & Cie, 2001)
;
_shelx_estimated_absorpt_T_min     0.983
_shelx_estimated_absorpt_T_max     0.998
_exptl_absorpt_correction_T_min     0.426
_exptl_absorpt_correction_T_max     1.000
_diffrn_ambient_temperature     173(2)
_diffrn_radiation_type     MoK\a
_diffrn_radiation_wavelength     0.71073
_diffrn_measurement_device_type     'STOE IPDS II two-circle-diffractometer'
_diffrn_measurement_method     \w
_diffrn_detector_area_resol_mean     ?
_diffrn_reflns_number     16633
_diffrn_reflns_av_R_equivalents     0.0685
_diffrn_reflns_theta_min     3.226
_diffrn_reflns_theta_max     25.660
_diffrn_reflns_theta_full     25.000
_diffrn_measured_fraction_theta_max     0.991
_diffrn_measured_fraction_theta_full     0.997
_diffrn_reflns_limit_h_min     -11
_diffrn_reflns_limit_h_max     11
_diffrn_reflns_limit_k_min     -11
_diffrn_reflns_limit_k_max     12
_diffrn_reflns_limit_l_min     -24
_diffrn_reflns_limit_l_max     24
_refine_special_details     ?
_reflns_number_total     6852
_reflns_number_gt     3688
_reflns_threshold_expression     'I > 2\s(I)'
_refine_ls_structure_factor_coef     Fsqd
_refine_ls_matrix_type     full
_refine_ls_R_factor_all     0.1216
_refine_ls_R_factor_gt     0.0634
_refine_ls_wR_factor_gt     0.1322
_refine_ls_wR_factor_ref     0.1555
_refine_ls_goodness_of_fit_ref     0.930
_refine_ls_restrained_S_all     0.930
_refine_ls_number_reflns     6852
_refine_ls_number_parameters     483
_refine_ls_number_restraints     1
_refine_ls_hydrogen_treatment     mixed
_refine_ls_weighting_scheme     calc
_refine_ls_weighting_details
                      'w=1/[\s^2^(Fo^2^)+(0.0713P)^2^] where P=(Fo^2^+2Fc^2^)/3'
_atom_sites_solution_hydrogens     mixed
_atom_sites_solution_primary     ?
_atom_sites_solution_secondary     ?
_refine_ls_shift/su_max     0.000
_refine_ls_shift/su_mean     0.000
_refine_diff_density_max     0.165
_refine_diff_density_min     -0.219
_refine_ls_extinction_method     none
_refine_ls_extinction_coef     .
_refine_ls_abs_structure_details     ?
_refine_ls_abs_structure_Flack     ?
loop_
    _atom_type_symbol
    _atom_type_description
    _atom_type_scat_dispersion_real
    _atom_type_scat_dispersion_imag
    _atom_type_scat_source
    'C' 'C' 0.0033 0.0016
                         'International Tables Vol C Tables 4.2.6.8 and 6.1.1.4'
    'H' 'H' 0.0000 0.0000
                         'International Tables Vol C Tables 4.2.6.8 and 6.1.1.4'
    'N' 'N' 0.0061 0.0033
                         'International Tables Vol C Tables 4.2.6.8 and 6.1.1.4'
    'O' 'O' 0.0106 0.0060
                         'International Tables Vol C Tables 4.2.6.8 and 6.1.1.4'
_computing_data_collection
;
X-Area (Stoe & Cie, 2001)
;
_computing_cell_refinement
;
X-Area (Stoe & Cie, 2001)
;
_computing_data_reduction
;
X-Area (Stoe & Cie, 2001)
;
_computing_structure_solution
;
SHELXS (Sheldrick, 2008)
;
_computing_structure_refinement
;
<i>SHELXL2014/7</i> (Sheldrick, 2015)
;
_computing_molecular_graphics
;
XP in SHELXTL-Plus (Sheldrick, 2008)
;
_computing_publication_material
;
<i>SHELXL2014/7</i> (Sheldrick, 2015)
;
loop_
    _atom_site_type_symbol
    _atom_site_label
    _atom_site_fract_x
    _atom_site_fract_y
    _atom_site_fract_z
    _atom_site_U_iso_or_equiv
    _atom_site_adp_type
    _atom_site_calc_flag
    _atom_site_occupancy
    _atom_site_disorder_assembly
    _atom_site_disorder_group
    O O1 -0.2650(5) 0.6469(4) 0.2463(2) 0.0338(11) Uani d 1 . .
    H H1 -0.333(9) 0.594(7) 0.243(4) 0.051 Uiso d 1 . .
    N N1 -0.0704(6) 0.5677(5) 0.4156(3) 0.0337(13) Uani d 1 . .
    N N2 -0.0059(6) 0.4851(5) 0.2177(3) 0.0325(13) Uani d 1 . .
    N N3 0.4143(8) 0.5502(6) 0.6804(3) 0.056(2) Uani d 1 . .
    N N4 0.1885(8) 0.4185(7) -0.0846(3) 0.0525(18) Uani d 1 . .
    C C1 -0.0252(7) 0.6501(6) 0.4596(3) 0.0318(15) Uani d 1 . .
    H H1B -0.0717 0.7305 0.4578 0.038 Uiso calc 1 . .
    C C2 -0.1945(7) 0.6018(7) 0.3656(3) 0.0329(15) Uani d 1 . .
    H H2A -0.2318 0.6862 0.3764 0.040 Uiso calc 1 . .
    H H2B -0.2752 0.5401 0.3672 0.040 Uiso calc 1 . .
    C C3 -0.1482(7) 0.6038(6) 0.2949(3) 0.0280(14) Uani d 1 . .
    H H3 -0.0654 0.6657 0.2953 0.034 Uiso calc 1 . .
    C C4 -0.0905(7) 0.4759(6) 0.2754(3) 0.0295(14) Uani d 1 . .
    H H4A -0.0268 0.4401 0.3145 0.035 Uiso calc 1 . .
    H H4B -0.1745 0.4177 0.2640 0.035 Uiso calc 1 . .
    C C5 -0.0408(7) 0.4112(6) 0.1683(3) 0.0291(14) Uani d 1 . .
    H H5 -0.1163 0.3509 0.1720 0.035 Uiso calc 1 . .
    C C11 0.0959(7) 0.6257(6) 0.5131(3) 0.0286(14) Uani d 1 . .
    C C12 0.1407(8) 0.7210(6) 0.5603(3) 0.0349(16) Uani d 1 . .
    H H12 0.0966 0.8023 0.5552 0.042 Uiso calc 1 . .
    C C13 0.2491(8) 0.6979(6) 0.6143(3) 0.0346(16) Uani d 1 . .
    H H13 0.2791 0.7642 0.6451 0.041 Uiso calc 1 . .
    C C14 0.3151(8) 0.5775(6) 0.6241(3) 0.0340(16) Uani d 1 . .
    C C15 0.2724(7) 0.4838(6) 0.5751(3) 0.0313(15) Uani d 1 . .
    H H15 0.3170 0.4027 0.5792 0.038 Uiso calc 1 . .
    C C16 0.1666(7) 0.5092(6) 0.5215(3) 0.0282(14) Uani d 1 . .
    H H16 0.1408 0.4448 0.4891 0.034 Uiso calc 1 . .
    C C17 0.4596(10) 0.6471(7) 0.7298(4) 0.050(2) Uani d 1 . .
    H H17A 0.5096 0.7152 0.7084 0.075 Uiso calc 1 . .
    H H17B 0.5272 0.6106 0.7667 0.075 Uiso calc 1 . .
    H H17C 0.3728 0.6810 0.7478 0.075 Uiso calc 1 . .
    C C18 0.4822(8) 0.4275(7) 0.6890(4) 0.0458(18) Uani d 1 . .
    H H18A 0.4071 0.3642 0.6956 0.069 Uiso calc 1 . .
    H H18B 0.5574 0.4287 0.7285 0.069 Uiso calc 1 . .
    H H18C 0.5283 0.4061 0.6487 0.069 Uiso calc 1 . .
    C C51 0.0284(8) 0.4128(7) 0.1056(3) 0.0330(16) Uani d 1 . .
    C C52 0.0002(8) 0.3146(7) 0.0598(3) 0.0431(17) Uani d 1 . .
    H H52 -0.0583 0.2455 0.0713 0.052 Uiso calc 1 . .
    C C53 0.0546(9) 0.3135(8) -0.0025(3) 0.0458(19) Uani d 1 . .
    H H53 0.0343 0.2439 -0.0322 0.055 Uiso calc 1 . .
    C C54 0.1384(8) 0.4140(8) -0.0211(4) 0.0390(17) Uani d 1 . .
    C C55 0.1671(8) 0.5154(7) 0.0254(3) 0.0376(17) Uani d 1 . .
    H H55 0.2227 0.5861 0.0138 0.045 Uiso calc 1 . .
    C C56 0.1155(8) 0.5119(7) 0.0867(3) 0.0351(16) Uani d 1 . .
    H H56 0.1396 0.5792 0.1175 0.042 Uiso calc 1 . .
    C C57 0.1555(11) 0.3106(9) -0.1292(4) 0.066(3) Uani d 1 . .
    H H57A 0.1979 0.2340 -0.1072 0.099 Uiso calc 1 . .
    H H57B 0.1980 0.3246 -0.1713 0.099 Uiso calc 1 . .
    H H57C 0.0485 0.3008 -0.1392 0.099 Uiso calc 1 . .
    C C58 0.2838(10) 0.5179(9) -0.1020(4) 0.059(2) Uani d 1 . .
    H H58A 0.2329 0.5992 -0.1009 0.089 Uiso calc 1 . .
    H H58B 0.3103 0.5030 -0.1474 0.089 Uiso calc 1 . .
    H H58C 0.3734 0.5193 -0.0695 0.089 Uiso calc 1 . .
    O O1A 0.2364(5) 0.6551(4) 0.2491(2) 0.0307(10) Uani d 1 . .
    H H1A 0.175(9) 0.598(7) 0.236(4) 0.046 Uiso d 1 . .
    N N1A 0.4307(6) 0.5729(5) 0.4178(2) 0.0321(13) Uani d 1 . .
    N N2A 0.4841(6) 0.4805(5) 0.2205(3) 0.0272(12) Uani d 1 . .
    N N3A 0.9201(8) 0.5491(6) 0.6802(3) 0.0528(18) Uani d 1 . .
    N N4A 0.6733(7) 0.3641(7) -0.0786(3) 0.0493(16) Uani d 1 . .
    C C1A 0.4784(8) 0.6543(6) 0.4623(3) 0.0320(15) Uani d 1 . .
    H H1A1 0.4335 0.7353 0.4603 0.038 Uiso calc 1 . .
    C C2A 0.3069(7) 0.6088(6) 0.3686(3) 0.0301(14) Uani d 1 . .
    H H2A1 0.2727 0.6943 0.3792 0.036 Uiso calc 1 . .
    H H2A2 0.2244 0.5490 0.3710 0.036 Uiso calc 1 . .
    C C3A 0.3525(7) 0.6076(6) 0.2969(3) 0.0267(14) Uani d 1 . .
    H H3A 0.4386 0.6658 0.2967 0.032 Uiso calc 1 . .
    C C4A 0.4027(8) 0.4766(6) 0.2788(3) 0.0314(15) Uani d 1 . .
    H H4A1 0.4663 0.4404 0.3178 0.038 Uiso calc 1 . .
    H H4A2 0.3156 0.4210 0.2688 0.038 Uiso calc 1 . .
    C C5A 0.4427(8) 0.4067(6) 0.1714(3) 0.0295(15) Uani d 1 . .
    H H5A 0.3609 0.3534 0.1759 0.035 Uiso calc 1 . .
    C C11A 0.5983(7) 0.6298(6) 0.5160(3) 0.0261(14) Uani d 1 . .
    C C12A 0.6474(7) 0.7222(6) 0.5632(3) 0.0317(15) Uani d 1 . .
    H H12A 0.6067 0.8047 0.5582 0.038 Uiso calc 1 . .
    C C13A 0.7528(8) 0.6973(6) 0.6165(3) 0.0345(16) Uani d 1 . .
    H H13A 0.7825 0.7622 0.6481 0.041 Uiso calc 1 . .
    C C14A 0.8175(8) 0.5775(6) 0.6252(3) 0.0336(15) Uani d 1 . .
    C C15A 0.7757(8) 0.4861(6) 0.5758(3) 0.0355(16) Uani d 1 . .
    H H15A 0.8212 0.4053 0.5791 0.043 Uiso calc 1 . .
    C C16A 0.6686(7) 0.5124(6) 0.5223(3) 0.0295(14) Uani d 1 . .
    H H16A 0.6423 0.4492 0.4892 0.035 Uiso calc 1 . .
    C C17A 0.9607(10) 0.6408(7) 0.7321(4) 0.052(2) Uani d 1 . .
    H H17D 1.0069 0.7135 0.7128 0.077 Uiso calc 1 . .
    H H17E 1.0305 0.6029 0.7676 0.077 Uiso calc 1 . .
    H H17F 0.8725 0.6686 0.7512 0.077 Uiso calc 1 . .
    C C18A 0.9840(8) 0.4245(7) 0.6888(4) 0.0457(18) Uani d 1 . .
    H H18D 0.9081 0.3642 0.6985 0.069 Uiso calc 1 . .
    H H18E 1.0637 0.4255 0.7264 0.069 Uiso calc 1 . .
    H H18F 1.0235 0.3994 0.6474 0.069 Uiso calc 1 . .
    C C51A 0.5096(8) 0.3966(6) 0.1087(3) 0.0304(16) Uani d 1 . .
    C C52A 0.4621(8) 0.3029(6) 0.0628(3) 0.0386(16) Uani d 1 . .
    H H52A 0.3901 0.2446 0.0740 0.046 Uiso calc 1 . .
    C C53A 0.5148(9) 0.2908(7) 0.0017(4) 0.0457(18) Uani d 1 . .
    H H53A 0.4794 0.2247 -0.0282 0.055 Uiso calc 1 . .
    C C54A 0.6205(9) 0.3753(8) -0.0169(3) 0.0409(19) Uani d 1 . .
    C C55A 0.6708(8) 0.4707(8) 0.0289(3) 0.0403(17) Uani d 1 . .
    H H55A 0.7434 0.5288 0.0180 0.048 Uiso calc 1 . .
    C C56A 0.6136(8) 0.4806(7) 0.0914(3) 0.0371(17) Uani d 1 . .
    H H56A 0.6475 0.5462 0.1219 0.045 Uiso calc 1 . .
    C C57A 0.6067(10) 0.2760(8) -0.1289(3) 0.063(3) Uani d 1 . .
    H H57D 0.6115 0.1904 -0.1100 0.095 Uiso calc 1 . .
    H H57E 0.6600 0.2786 -0.1685 0.095 Uiso calc 1 . .
    H H57F 0.5034 0.2993 -0.1421 0.095 Uiso calc 1 . .
    C C58A 0.7565(10) 0.4673(10) -0.1032(4) 0.065(3) Uani d 1 . .
    H H58D 0.6943 0.5429 -0.1090 0.097 Uiso calc 1 . .
    H H58E 0.7881 0.4437 -0.1466 0.097 Uiso calc 1 . .
    H H58F 0.8433 0.4850 -0.0706 0.097 Uiso calc 1 . .
loop_
    _atom_site_aniso_label
    _atom_site_aniso_U_11
    _atom_site_aniso_U_22
    _atom_site_aniso_U_33
    _atom_site_aniso_U_12
    _atom_site_aniso_U_13
    _atom_site_aniso_U_23
    O1 0.038(3) 0.032(3) 0.031(2) -0.002(2) -0.002(2) 0.0081(19)
    N1 0.038(3) 0.036(3) 0.028(3) 0.002(2) 0.009(3) -0.001(2)
    N2 0.034(3) 0.034(3) 0.030(3) 0.006(2) 0.006(2) 0.001(2)
    N3 0.081(5) 0.032(4) 0.047(4) -0.005(3) -0.027(4) 0.001(3)
    N4 0.051(4) 0.078(5) 0.030(3) 0.005(4) 0.009(3) -0.013(3)
    C1 0.029(4) 0.032(4) 0.035(4) 0.009(3) 0.007(3) 0.000(3)
    C2 0.028(4) 0.041(4) 0.031(3) 0.003(3) 0.007(3) 0.001(3)
    C3 0.028(3) 0.026(3) 0.030(3) 0.001(3) 0.005(3) 0.000(2)
    C4 0.030(3) 0.032(3) 0.027(3) -0.005(3) 0.004(3) 0.006(3)
    C5 0.027(3) 0.028(3) 0.031(3) -0.002(3) -0.002(3) -0.002(3)
    C11 0.026(3) 0.032(3) 0.030(3) -0.002(3) 0.012(3) -0.001(3)
    C12 0.043(4) 0.025(3) 0.036(4) 0.001(3) 0.002(3) 0.002(3)
    C13 0.044(4) 0.026(3) 0.034(4) -0.008(3) 0.006(3) -0.008(3)
    C14 0.040(4) 0.033(4) 0.028(3) -0.009(3) 0.001(3) 0.008(3)
    C15 0.036(4) 0.024(3) 0.033(3) -0.003(3) 0.003(3) 0.001(2)
    C16 0.027(3) 0.027(3) 0.031(3) -0.005(3) 0.006(3) -0.004(2)
    C17 0.064(5) 0.046(4) 0.037(4) -0.012(4) -0.010(4) -0.002(3)
    C18 0.054(5) 0.043(4) 0.037(4) -0.004(4) -0.005(3) 0.009(3)
    C51 0.038(4) 0.035(4) 0.025(3) 0.013(3) 0.002(3) -0.005(3)
    C52 0.050(4) 0.044(4) 0.035(4) 0.004(3) 0.003(3) 0.001(3)
    C53 0.054(4) 0.052(4) 0.030(3) 0.009(4) 0.000(3) -0.018(3)
    C54 0.033(4) 0.052(4) 0.032(3) 0.007(3) 0.001(3) -0.004(3)
    C55 0.038(4) 0.047(4) 0.027(3) 0.001(3) -0.001(3) -0.004(3)
    C56 0.031(4) 0.044(4) 0.031(3) -0.004(3) 0.003(3) -0.008(3)
    C57 0.086(6) 0.073(6) 0.038(4) 0.029(5) 0.008(4) -0.017(4)
    C58 0.054(5) 0.088(6) 0.041(4) 0.015(4) 0.030(4) 0.012(4)
    O1A 0.031(3) 0.035(3) 0.026(2) 0.000(2) 0.0010(19) 0.0069(18)
    N1A 0.032(3) 0.038(3) 0.026(3) 0.002(2) 0.003(2) -0.003(2)
    N2A 0.028(3) 0.025(3) 0.027(3) 0.003(2) 0.001(2) -0.002(2)
    N3A 0.068(5) 0.037(4) 0.044(3) -0.004(3) -0.030(3) 0.003(3)
    N4A 0.046(4) 0.074(4) 0.029(3) 0.004(3) 0.011(3) -0.012(3)
    C1A 0.037(4) 0.033(4) 0.027(4) 0.002(3) 0.007(3) -0.005(3)
    C2A 0.032(4) 0.033(4) 0.025(3) -0.002(3) 0.007(3) -0.001(3)
    C3A 0.029(3) 0.027(3) 0.025(3) -0.003(3) 0.005(3) 0.000(2)
    C4A 0.039(4) 0.029(3) 0.026(3) 0.005(3) 0.005(3) 0.003(3)
    C5A 0.032(4) 0.023(3) 0.032(3) 0.006(3) 0.001(3) 0.006(2)
    C11A 0.028(3) 0.027(3) 0.023(3) -0.001(3) 0.004(3) 0.000(2)
    C12A 0.037(4) 0.025(3) 0.034(3) 0.003(3) 0.004(3) -0.005(3)
    C13A 0.040(4) 0.035(4) 0.027(3) -0.005(3) -0.002(3) -0.002(3)
    C14A 0.031(4) 0.032(4) 0.036(4) -0.002(3) -0.003(3) 0.000(3)
    C15A 0.045(4) 0.024(3) 0.037(4) -0.004(3) 0.004(3) 0.003(3)
    C16A 0.035(4) 0.027(3) 0.026(3) -0.008(3) 0.004(3) -0.001(2)
    C17A 0.064(5) 0.044(4) 0.040(4) -0.007(4) -0.021(4) -0.003(3)
    C18A 0.046(4) 0.040(4) 0.047(4) -0.002(4) -0.014(3) 0.015(3)
    C51A 0.027(3) 0.033(4) 0.029(3) 0.006(3) -0.004(3) -0.003(2)
    C52A 0.052(4) 0.031(3) 0.031(3) 0.005(3) 0.003(3) -0.006(3)
    C53A 0.060(5) 0.042(4) 0.034(3) 0.008(4) 0.001(3) -0.008(3)
    C54A 0.036(4) 0.057(5) 0.028(3) 0.024(4) -0.005(3) -0.014(3)
    C55A 0.027(3) 0.065(5) 0.029(3) 0.001(3) 0.006(3) -0.007(3)
    C56A 0.032(4) 0.053(4) 0.026(3) 0.002(3) 0.001(3) -0.008(3)
    C57A 0.090(6) 0.074(6) 0.024(3) 0.038(5) 0.001(4) -0.017(3)
    C58A 0.059(5) 0.097(7) 0.037(4) 0.021(5) 0.005(4) 0.001(4)
_geom_special_details
;
 All esds (except the esd in the dihedral angle between two l.s. planes)
 are estimated using the full covariance matrix.  The cell esds are taken
 into account individually in the estimation of esds in distances, angles
 and torsion angles; correlations between esds in cell parameters are only
 used when they are defined by crystal symmetry.  An approximate (isotropic)
 treatment of cell esds is used for estimating esds involving l.s. planes.
;
loop_
    _geom_bond_atom_site_label_1
    _geom_bond_atom_site_label_2
    _geom_bond_site_symmetry_2
    _geom_bond_distance
    _geom_bond_publ_flag
    O1 C3 . 1.426(7) ?
    O1 H1 . 0.84(8) ?
    N1 C1 . 1.271(8) ?
    N1 C2 . 1.461(8) ?
    N2 C5 . 1.269(8) ?
    N2 C4 . 1.470(8) ?
    N3 C14 . 1.386(9) ?
    N3 C18 . 1.440(10) ?
    N3 C17 . 1.448(9) ?
    N4 C54 . 1.400(9) ?
    N4 C58 . 1.436(11) ?
    N4 C57 . 1.458(11) ?
    C1 C11 . 1.463(9) ?
    C1 H1B . 0.9500 ?
    C2 C3 . 1.523(9) ?
    C2 H2A . 0.9900 ?
    C2 H2B . 0.9900 ?
    C3 C4 . 1.521(9) ?
    C3 H3 . 1.0000 ?
    C4 H4A . 0.9900 ?
    C4 H4B . 0.9900 ?
    C5 C51 . 1.472(10) ?
    C5 H5 . 0.9500 ?
    C11 C16 . 1.393(9) ?
    C11 C12 . 1.407(9) ?
    C12 C13 . 1.395(10) ?
    C12 H12 . 0.9500 ?
    C13 C14 . 1.413(10) ?
    C13 H13 . 0.9500 ?
    C14 C15 . 1.415(9) ?
    C15 C16 . 1.377(9) ?
    C15 H15 . 0.9500 ?
    C16 H16 . 0.9500 ?
    C17 H17A . 0.9800 ?
    C17 H17B . 0.9800 ?
    C17 H17C . 0.9800 ?
    C18 H18A . 0.9800 ?
    C18 H18B . 0.9800 ?
    C18 H18C . 0.9800 ?
    C51 C52 . 1.387(10) ?
    C51 C56 . 1.397(10) ?
    C52 C53 . 1.397(10) ?
    C52 H52 . 0.9500 ?
    C53 C54 . 1.388(11) ?
    C53 H53 . 0.9500 ?
    C54 C55 . 1.423(10) ?
    C55 C56 . 1.365(10) ?
    C55 H55 . 0.9500 ?
    C56 H56 . 0.9500 ?
    C57 H57A . 0.9800 ?
    C57 H57B . 0.9800 ?
    C57 H57C . 0.9800 ?
    C58 H58A . 0.9800 ?
    C58 H58B . 0.9800 ?
    C58 H58C . 0.9800 ?
    O1A C3A . 1.429(7) ?
    O1A H1A . 0.84(8) ?
    N1A C1A . 1.275(8) ?
    N1A C2A . 1.454(8) ?
    N2A C5A . 1.272(8) ?
    N2A C4A . 1.460(8) ?
    N3A C14A . 1.388(8) ?
    N3A C17A . 1.434(9) ?
    N3A C18A . 1.444(10) ?
    N4A C54A . 1.383(9) ?
    N4A C57A . 1.449(10) ?
    N4A C58A . 1.452(12) ?
    C1A C11A . 1.459(8) ?
    C1A H1A1 . 0.9500 ?
    C2A C3A . 1.542(8) ?
    C2A H2A1 . 0.9900 ?
    C2A H2A2 . 0.9900 ?
    C3A C4A . 1.518(8) ?
    C3A H3A . 1.0000 ?
    C4A H4A1 . 0.9900 ?
    C4A H4A2 . 0.9900 ?
    C5A C51A . 1.465(10) ?
    C5A H5A . 0.9500 ?
    C11A C12A . 1.394(9) ?
    C11A C16A . 1.397(9) ?
    C12A C13A . 1.371(9) ?
    C12A H12A . 0.9500 ?
    C13A C14A . 1.400(9) ?
    C13A H13A . 0.9500 ?
    C14A C15A . 1.400(9) ?
    C15A C16A . 1.386(9) ?
    C15A H15A . 0.9500 ?
    C16A H16A . 0.9500 ?
    C17A H17D . 0.9800 ?
    C17A H17E . 0.9800 ?
    C17A H17F . 0.9800 ?
    C18A H18D . 0.9800 ?
    C18A H18E . 0.9800 ?
    C18A H18F . 0.9800 ?
    C51A C56A . 1.377(10) ?
    C51A C52A . 1.384(9) ?
    C52A C53A . 1.373(10) ?
    C52A H52A . 0.9500 ?
    C53A C54A . 1.399(12) ?
    C53A H53A . 0.9500 ?
    C54A C55A . 1.401(10) ?
    C55A C56A . 1.416(10) ?
    C55A H55A . 0.9500 ?
    C56A H56A . 0.9500 ?
    C57A H57D . 0.9800 ?
    C57A H57E . 0.9800 ?
    C57A H57F . 0.9800 ?
    C58A H58D . 0.9800 ?
    C58A H58E . 0.9800 ?
    C58A H58F . 0.9800 ?
loop_
    _geom_angle_atom_site_label_1
    _geom_angle_atom_site_label_2
    _geom_angle_atom_site_label_3
    _geom_angle_site_symmetry_1
    _geom_angle_site_symmetry_3
    _geom_angle
    _geom_angle_publ_flag
    C3 O1 H1 . . 109(5) ?
    C1 N1 C2 . . 117.5(6) ?
    C5 N2 C4 . . 117.6(6) ?
    C14 N3 C18 . . 121.0(6) ?
    C14 N3 C17 . . 120.6(6) ?
    C18 N3 C17 . . 118.3(6) ?
    C54 N4 C58 . . 121.4(7) ?
    C54 N4 C57 . . 117.5(7) ?
    C58 N4 C57 . . 120.7(7) ?
    N1 C1 C11 . . 122.4(6) ?
    N1 C1 H1B . . 118.8 ?
    C11 C1 H1B . . 118.8 ?
    N1 C2 C3 . . 110.8(5) ?
    N1 C2 H2A . . 109.5 ?
    C3 C2 H2A . . 109.5 ?
    N1 C2 H2B . . 109.5 ?
    C3 C2 H2B . . 109.5 ?
    H2A C2 H2B . . 108.1 ?
    O1 C3 C4 . . 111.4(5) ?
    O1 C3 C2 . . 111.3(5) ?
    C4 C3 C2 . . 111.7(5) ?
    O1 C3 H3 . . 107.4 ?
    C4 C3 H3 . . 107.4 ?
    C2 C3 H3 . . 107.4 ?
    N2 C4 C3 . . 112.0(5) ?
    N2 C4 H4A . . 109.2 ?
    C3 C4 H4A . . 109.2 ?
    N2 C4 H4B . . 109.2 ?
    C3 C4 H4B . . 109.2 ?
    H4A C4 H4B . . 107.9 ?
    N2 C5 C51 . . 124.1(6) ?
    N2 C5 H5 . . 117.9 ?
    C51 C5 H5 . . 117.9 ?
    C16 C11 C12 . . 117.5(6) ?
    C16 C11 C1 . . 122.9(6) ?
    C12 C11 C1 . . 119.6(6) ?
    C13 C12 C11 . . 120.9(6) ?
    C13 C12 H12 . . 119.6 ?
    C11 C12 H12 . . 119.6 ?
    C12 C13 C14 . . 121.0(6) ?
    C12 C13 H13 . . 119.5 ?
    C14 C13 H13 . . 119.5 ?
    N3 C14 C13 . . 121.7(6) ?
    N3 C14 C15 . . 120.8(6) ?
    C13 C14 C15 . . 117.4(6) ?
    C16 C15 C14 . . 120.5(6) ?
    C16 C15 H15 . . 119.7 ?
    C14 C15 H15 . . 119.7 ?
    C15 C16 C11 . . 122.5(6) ?
    C15 C16 H16 . . 118.7 ?
    C11 C16 H16 . . 118.7 ?
    N3 C17 H17A . . 109.5 ?
    N3 C17 H17B . . 109.5 ?
    H17A C17 H17B . . 109.5 ?
    N3 C17 H17C . . 109.5 ?
    H17A C17 H17C . . 109.5 ?
    H17B C17 H17C . . 109.5 ?
    N3 C18 H18A . . 109.5 ?
    N3 C18 H18B . . 109.5 ?
    H18A C18 H18B . . 109.5 ?
    N3 C18 H18C . . 109.5 ?
    H18A C18 H18C . . 109.5 ?
    H18B C18 H18C . . 109.5 ?
    C52 C51 C56 . . 116.8(6) ?
    C52 C51 C5 . . 119.1(7) ?
    C56 C51 C5 . . 124.0(6) ?
    C51 C52 C53 . . 122.3(8) ?
    C51 C52 H52 . . 118.8 ?
    C53 C52 H52 . . 118.8 ?
    C54 C53 C52 . . 120.1(7) ?
    C54 C53 H53 . . 119.9 ?
    C52 C53 H53 . . 119.9 ?
    C53 C54 N4 . . 121.4(7) ?
    C53 C54 C55 . . 117.8(7) ?
    N4 C54 C55 . . 120.7(7) ?
    C56 C55 C54 . . 120.5(7) ?
    C56 C55 H55 . . 119.7 ?
    C54 C55 H55 . . 119.7 ?
    C55 C56 C51 . . 122.3(7) ?
    C55 C56 H56 . . 118.8 ?
    C51 C56 H56 . . 118.8 ?
    N4 C57 H57A . . 109.5 ?
    N4 C57 H57B . . 109.5 ?
    H57A C57 H57B . . 109.5 ?
    N4 C57 H57C . . 109.5 ?
    H57A C57 H57C . . 109.5 ?
    H57B C57 H57C . . 109.5 ?
    N4 C58 H58A . . 109.5 ?
    N4 C58 H58B . . 109.5 ?
    H58A C58 H58B . . 109.5 ?
    N4 C58 H58C . . 109.5 ?
    H58A C58 H58C . . 109.5 ?
    H58B C58 H58C . . 109.5 ?
    C3A O1A H1A . . 112(5) ?
    C1A N1A C2A . . 117.7(6) ?
    C5A N2A C4A . . 117.7(6) ?
    C14A N3A C17A . . 121.0(6) ?
    C14A N3A C18A . . 121.1(6) ?
    C17A N3A C18A . . 117.9(6) ?
    C54A N4A C57A . . 120.6(7) ?
    C54A N4A C58A . . 119.6(7) ?
    C57A N4A C58A . . 116.2(6) ?
    N1A C1A C11A . . 123.6(6) ?
    N1A C1A H1A1 . . 118.2 ?
    C11A C1A H1A1 . . 118.2 ?
    N1A C2A C3A . . 110.4(5) ?
    N1A C2A H2A1 . . 109.6 ?
    C3A C2A H2A1 . . 109.6 ?
    N1A C2A H2A2 . . 109.6 ?
    C3A C2A H2A2 . . 109.6 ?
    H2A1 C2A H2A2 . . 108.1 ?
    O1A C3A C4A . . 112.6(5) ?
    O1A C3A C2A . . 110.8(5) ?
    C4A C3A C2A . . 110.6(5) ?
    O1A C3A H3A . . 107.5 ?
    C4A C3A H3A . . 107.5 ?
    C2A C3A H3A . . 107.5 ?
    N2A C4A C3A . . 111.3(5) ?
    N2A C4A H4A1 . . 109.4 ?
    C3A C4A H4A1 . . 109.4 ?
    N2A C4A H4A2 . . 109.4 ?
    C3A C4A H4A2 . . 109.4 ?
    H4A1 C4A H4A2 . . 108.0 ?
    N2A C5A C51A . . 126.0(7) ?
    N2A C5A H5A . . 117.0 ?
    C51A C5A H5A . . 117.0 ?
    C12A C11A C16A . . 117.2(6) ?
    C12A C11A C1A . . 121.5(6) ?
    C16A C11A C1A . . 121.3(6) ?
    C13A C12A C11A . . 121.8(6) ?
    C13A C12A H12A . . 119.1 ?
    C11A C12A H12A . . 119.1 ?
    C12A C13A C14A . . 121.0(6) ?
    C12A C13A H13A . . 119.5 ?
    C14A C13A H13A . . 119.5 ?
    N3A C14A C15A . . 120.5(6) ?
    N3A C14A C13A . . 121.9(6) ?
    C15A C14A C13A . . 117.7(6) ?
    C16A C15A C14A . . 120.6(6) ?
    C16A C15A H15A . . 119.7 ?
    C14A C15A H15A . . 119.7 ?
    C15A C16A C11A . . 121.4(6) ?
    C15A C16A H16A . . 119.3 ?
    C11A C16A H16A . . 119.3 ?
    N3A C17A H17D . . 109.5 ?
    N3A C17A H17E . . 109.5 ?
    H17D C17A H17E . . 109.5 ?
    N3A C17A H17F . . 109.5 ?
    H17D C17A H17F . . 109.5 ?
    H17E C17A H17F . . 109.5 ?
    N3A C18A H18D . . 109.5 ?
    N3A C18A H18E . . 109.5 ?
    H18D C18A H18E . . 109.5 ?
    N3A C18A H18F . . 109.5 ?
    H18D C18A H18F . . 109.5 ?
    H18E C18A H18F . . 109.5 ?
    C56A C51A C52A . . 117.8(7) ?
    C56A C51A C5A . . 122.8(6) ?
    C52A C51A C5A . . 119.3(7) ?
    C53A C52A C51A . . 122.7(7) ?
    C53A C52A H52A . . 118.6 ?
    C51A C52A H52A . . 118.7 ?
    C52A C53A C54A . . 120.4(7) ?
    C52A C53A H53A . . 119.8 ?
    C54A C53A H53A . . 119.8 ?
    N4A C54A C53A . . 120.7(7) ?
    N4A C54A C55A . . 121.3(8) ?
    C53A C54A C55A . . 118.0(7) ?
    C54A C55A C56A . . 120.1(7) ?
    C54A C55A H55A . . 120.0 ?
    C56A C55A H55A . . 120.0 ?
    C51A C56A C55A . . 121.0(7) ?
    C51A C56A H56A . . 119.5 ?
    C55A C56A H56A . . 119.5 ?
    N4A C57A H57D . . 109.5 ?
    N4A C57A H57E . . 109.5 ?
    H57D C57A H57E . . 109.5 ?
    N4A C57A H57F . . 109.5 ?
    H57D C57A H57F . . 109.5 ?
    H57E C57A H57F . . 109.5 ?
    N4A C58A H58D . . 109.5 ?
    N4A C58A H58E . . 109.5 ?
    H58D C58A H58E . . 109.5 ?
    N4A C58A H58F . . 109.5 ?
    H58D C58A H58F . . 109.5 ?
    H58E C58A H58F . . 109.5 ?
loop_
    _geom_torsion_atom_site_label_1
    _geom_torsion_atom_site_label_2
    _geom_torsion_atom_site_label_3
    _geom_torsion_atom_site_label_4
    _geom_torsion_site_symmetry_1
    _geom_torsion_site_symmetry_2
    _geom_torsion_site_symmetry_3
    _geom_torsion_site_symmetry_4
    _geom_torsion
    _geom_torsion_publ_flag
    C2 N1 C1 C11 . . . . 178.6(6) ?
    C1 N1 C2 C3 . . . . 116.0(7) ?
    N1 C2 C3 O1 . . . . -175.3(5) ?
    N1 C2 C3 C4 . . . . 59.4(8) ?
    C5 N2 C4 C3 . . . . -128.6(6) ?
    O1 C3 C4 N2 . . . . 71.8(7) ?
    C2 C3 C4 N2 . . . . -163.0(6) ?
    C4 N2 C5 C51 . . . . 177.0(6) ?
    N1 C1 C11 C16 . . . . -2.8(10) ?
    N1 C1 C11 C12 . . . . 180.0(7) ?
    C16 C11 C12 C13 . . . . -1.7(10) ?
    C1 C11 C12 C13 . . . . 175.7(6) ?
    C11 C12 C13 C14 . . . . -1.2(11) ?
    C18 N3 C14 C13 . . . . -179.0(7) ?
    C17 N3 C14 C13 . . . . -3.1(11) ?
    C18 N3 C14 C15 . . . . 3.1(11) ?
    C17 N3 C14 C15 . . . . 178.9(7) ?
    C12 C13 C14 N3 . . . . -174.8(7) ?
    C12 C13 C14 C15 . . . . 3.2(10) ?
    N3 C14 C15 C16 . . . . 175.8(7) ?
    C13 C14 C15 C16 . . . . -2.2(10) ?
    C14 C15 C16 C11 . . . . -0.7(10) ?
    C12 C11 C16 C15 . . . . 2.7(10) ?
    C1 C11 C16 C15 . . . . -174.6(6) ?
    N2 C5 C51 C52 . . . . 169.0(7) ?
    N2 C5 C51 C56 . . . . -14.9(11) ?
    C56 C51 C52 C53 . . . . -0.3(11) ?
    C5 C51 C52 C53 . . . . 176.0(7) ?
    C51 C52 C53 C54 . . . . -1.0(12) ?
    C52 C53 C54 N4 . . . . -176.9(7) ?
    C52 C53 C54 C55 . . . . 0.7(11) ?
    C58 N4 C54 C53 . . . . -175.5(7) ?
    C57 N4 C54 C53 . . . . -2.9(11) ?
    C58 N4 C54 C55 . . . . 7.0(12) ?
    C57 N4 C54 C55 . . . . 179.6(7) ?
    C53 C54 C55 C56 . . . . 1.1(11) ?
    N4 C54 C55 C56 . . . . 178.6(7) ?
    C54 C55 C56 C51 . . . . -2.5(12) ?
    C52 C51 C56 C55 . . . . 2.1(11) ?
    C5 C51 C56 C55 . . . . -174.0(7) ?
    C2A N1A C1A C11A . . . . 177.8(6) ?
    C1A N1A C2A C3A . . . . 117.4(6) ?
    N1A C2A C3A O1A . . . . -174.1(5) ?
    N1A C2A C3A C4A . . . . 60.4(7) ?
    C5A N2A C4A C3A . . . . -127.7(6) ?
    O1A C3A C4A N2A . . . . 71.5(7) ?
    C2A C3A C4A N2A . . . . -163.9(5) ?
    C4A N2A C5A C51A . . . . 179.9(6) ?
    N1A C1A C11A C12A . . . . 179.6(7) ?
    N1A C1A C11A C16A . . . . -0.6(10) ?
    C16A C11A C12A C13A . . . . -4.5(10) ?
    C1A C11A C12A C13A . . . . 175.3(6) ?
    C11A C12A C13A C14A . . . . 1.0(11) ?
    C17A N3A C14A C15A . . . . -178.2(8) ?
    C18A N3A C14A C15A . . . . -1.3(11) ?
    C17A N3A C14A C13A . . . . 2.2(11) ?
    C18A N3A C14A C13A . . . . 179.1(7) ?
    C12A C13A C14A N3A . . . . -177.5(7) ?
    C12A C13A C14A C15A . . . . 2.9(10) ?
    N3A C14A C15A C16A . . . . 177.2(7) ?
    C13A C14A C15A C16A . . . . -3.1(10) ?
    C14A C15A C16A C11A . . . . -0.4(10) ?
    C12A C11A C16A C15A . . . . 4.2(10) ?
    C1A C11A C16A C15A . . . . -175.6(6) ?
    N2A C5A C51A C56A . . . . -9.9(11) ?
    N2A C5A C51A C52A . . . . 173.4(7) ?
    C56A C51A C52A C53A . . . . 0.3(10) ?
    C5A C51A C52A C53A . . . . 177.1(7) ?
    C51A C52A C53A C54A . . . . -0.3(11) ?
    C57A N4A C54A C53A . . . . 8.3(10) ?
    C58A N4A C54A C53A . . . . 166.3(7) ?
    C57A N4A C54A C55A . . . . -171.8(7) ?
    C58A N4A C54A C55A . . . . -13.9(11) ?
    C52A C53A C54A N4A . . . . -179.6(7) ?
    C52A C53A C54A C55A . . . . 0.6(11) ?
    N4A C54A C55A C56A . . . . 179.4(6) ?
    C53A C54A C55A C56A . . . . -0.8(11) ?
    C52A C51A C56A C55A . . . . -0.5(10) ?
    C5A C51A C56A C55A . . . . -177.2(6) ?
    C54A C55A C56A C51A . . . . 0.8(11) ?
loop_
    _geom_hbond_atom_site_label_D
    _geom_hbond_atom_site_label_H
    _geom_hbond_atom_site_label_A
    _geom_hbond_site_symmetry_A
    _geom_hbond_distance_DH
    _geom_hbond_distance_HA
    _geom_hbond_distance_DA
    _geom_hbond_angle_DHA
    O1 H1 N2A 1_455 0.84(8) 2.06(8) 2.889(7) 170(7)
    O1A H1A N2 . 0.84(8) 2.04(8) 2.863(7) 166(7)
    C57 H57B O1 2_545 0.98 2.53 3.171(9) 123.2
    C57A H57E O1A 2_645 0.98 2.36 3.211(8) 144.7
_shelx_hkl_file
;
  -5  -1 -20    7.20   10.24   0
  -5   0 -18   -1.45    8.34   0
  -5   0 -17   -4.42    9.79   0
  -5   1 -17   -3.60    9.92   0
  -5   1 -16   -1.70    8.84   0
  -5   2 -19   -5.78    8.74   0
  -5   2 -18   -4.30    7.98   0
  -5   3 -18   -4.54   10.08   0
  -4  -5 -17   11.35   13.79   0
  -4  -4 -14  171.42   13.85   0
  -4  -3 -12  334.69   15.81   0
  -4  -1 -10   49.79   12.49   0
  -4   0 -10   -0.40    8.66   0
  -4   2 -10  115.90   10.40   0
  -4   6 -16   53.72    8.38   0
  -4   6 -15   -2.99    8.45   0
  -3  -7 -16    9.26   24.07   0
  -3   1  -6    5.14   11.21   0
  -3   5  -8    0.68   10.18   0
  -3   7 -11    9.10    9.84   0
  -3   8 -14    0.25    8.59   0
  -2   3  -4  332.70   13.48   0
  -2   9 -12   14.24    8.27   0
  -1  -7  -8    6.29   15.17   0
  -1   5  -3    4.33    9.33   0
  -1   6  -4   12.29    9.07   0
  -1   7  -5   18.96   10.66   0
  -1  10 -11    8.14    8.31   0
   0  -9 -10   17.04   12.55   0
   0  10  -8    9.00    8.31   0
   1  -7  -4   13.81   10.06   0
   1   5   0    5.95   11.46   0
   1  11  -8    4.35   10.61   0
   2  -9  -6   16.75    9.84   0
   2  -1   2 9018.27   56.80   0
   3 -11 -10   12.24   12.31   0
   3 -10  -7   11.26   10.60   0
   3  -9  -5   -1.41    9.91   0
   3  -8  -3    6.69    8.05   0
   3   9  -2    7.95   11.81   0
   4 -10  -6    3.93    9.74   0
   4  -9  -4   19.67    8.13   0
   4  -7  -1   11.52    8.93   0
   4  -6   0  179.90   12.14   0
   4  -5   1  218.45   10.72   0
   5  -8  -2   -4.25    9.82   0
   6 -10  -5    9.14    7.93   0
   7  -9  -3    6.80    7.96   0
   7   4   3    2.70   12.02   0
   8  -8  -2   14.19    8.11   0
   8  -4   2   16.15    8.15   0
   9  -7  -1    6.48    8.66   0
   9  -6   0    4.94    8.09   0
   9  -1   3    9.61    7.70   0
   9   0   3    9.00    8.88   0
   9   1   3    8.89   10.19   0
   9   2   3    2.46   10.40   0
  10  -4   1   36.55    8.51   0
  10  -2   2   23.72    8.50   0
  -5  -2 -19    0.74   10.48   0
  -5  -2 -18    4.93   12.92   0
  -5  -1 -17   -5.93   10.11   0
  -5  -1 -16    6.25   10.69   0
  -5   0 -16    0.88    8.40   0
  -5   1 -15    7.21    9.89   0
  -5   2 -16    1.52    8.09   0
  -4  -5 -16    4.58   12.78   0
  -4   4 -11   90.90    9.26   0
  -4   5 -12   18.00    8.33   0
  -4   6 -14   47.24    8.91   0
  -4   7 -16   30.48   10.68   0
  -3   0  -6   11.48    9.87   0
  -3   2  -6    5.30    9.78   0
  -3   4  -7    6.88    9.36   0
  -3   6  -9    6.67    8.58   0
  -2   5  -5  336.02   12.12   0
  -2   6  -6   28.44    9.68   0
  -2   7  -7   10.35   11.65   0
  -2   8  -9   22.43    8.45   0
  -2   9 -11    9.55    8.58   0
  -1   8  -6    9.58   10.70   0
   0 -10 -14   41.12   15.53   0
   0  -5  -3  441.36   17.30   0
   0  -4  -2  799.36   23.68   0
   0   2   0 4856.27   62.55   0
   0   6  -2  123.48    9.78   0
   0   7  -3  122.40    9.66   0
   0   8  -4  269.07   13.08   0
   0  11 -10    8.89    8.88   0
   1  -9  -8    5.09   11.70   0
   1  -3   0    4.38   16.44   0
   1   9  -4    1.50    9.21   0
   2 -11 -12    6.69   11.50   0
   2  -7  -3   23.69   10.41   0
   2  11  -6   14.59   10.57   0
   3  -7  -2   24.06   11.46   0
   3  -4   1    7.31   11.68   0
   3  11  -5    9.36   10.87   0
   4 -11  -9   15.07   10.19   0
   4  -1   3   76.27   10.10   0
   4   7   1  136.22   28.00   0
   4   8   0   98.45   18.96   0
   5 -10  -6    9.08    9.60   0
   5  -9  -4   -1.68   10.46   0
   5  -7  -1   -4.52   10.63   0
   5  -5   1   15.24   10.54   0
   5  -4   2   11.47    8.82   0
   5  -2   3   24.52    9.50   0
   5  10  -2    5.12   16.42   0
   6  -8  -2   92.91    8.70   0
   6  -2   3  111.83   11.70   0
   6   4   3  270.58   16.26   0
   7  -8  -2    0.98    8.10   0
   7  -4   2    9.44    8.55   0
   7  -2   3    8.08    9.17   0
   7   7   1   12.69   17.45   0
   8  -7  -1   18.49    8.09   0
   8  -5   1   54.10    8.67   0
   8  -1   3   48.26   10.23   0
   8   3   3   11.70   10.36   0
   9  -3   2   -0.71    8.47   0
  10  -5   0   49.36    8.90   0
  10  -1   2   10.15    8.24   0
  10   3   2    7.14   11.21   0
  10   5   1   61.73   13.67   0
  -5  -2 -17    5.36   11.02   0
  -5  -1 -15    4.97   10.32   0
  -5   0 -15    0.75    8.10   0
  -5   1 -14    6.79   10.42   0
  -5   2 -15    2.30    8.34   0
  -5   2 -14    7.54   10.34   0
  -5   3 -15    3.43   10.70   0
  -5   4 -17    8.25    7.94   0
  -5   4 -16    5.87   10.09   0
  -4  -4 -13  101.70   14.73   0
  -4   1  -9  348.23   11.62   0
  -4   2  -9  249.27   10.80   0
  -4   4 -10  162.25   10.12   0
  -4   6 -13   41.71    8.11   0
  -4   7 -15   36.04    8.40   0
  -3  -1  -6    6.12   13.82   0
  -3   3  -6   14.69    9.58   0
  -3   7 -10    9.26    7.94   0
  -3   8 -12    6.68    8.16   0
  -3   9 -15    9.42    8.78   0
  -2   4  -4   74.09   10.79   0
  -2   8  -8   63.44   10.31   0
  -2   9 -10   18.89   10.29   0
  -2  10 -13    0.78    8.51   0
  -1  -9 -14    3.48   16.51   0
  -1  -5  -5   22.59   18.82   0
  -1   4  -2    5.62   10.77   0
  -1   9  -7    7.41   10.20   0
  -1  10  -9    3.19   10.68   0
  -1  11 -12    2.08   10.32   0
   0  -8  -8   34.57   13.49   0
   0  -7  -6   65.87   12.81   0
   0   5  -1  463.44   16.43   0
   0  10  -7    5.16    7.86   0
   1 -10 -11    2.89   10.45   0
   1  -8  -6    8.80    9.86   0
   1  -6  -3   11.01   10.29   0
   1  11  -7    5.84   10.22   0
   2 -10  -9   53.18   11.30   0
   2   0   2  356.03   22.23   0
   3 -10  -8    3.71   10.34   0
   3  -6  -1    6.79    8.82   0
   3  -5   0   -2.83    9.85   0
   3  -2   2    4.22   13.67   0
   3  10  -3    4.09   12.06   0
   4 -10  -7   27.09    9.96   0
   4  -9  -5   41.76   10.31   0
   4  -8  -3   -6.28    8.36   0
   4   0   3   76.99   12.60   0
   4   9  -1    7.29   14.94   0
   4  11  -4   17.54   12.64   0
   5  -6   0    5.27    8.73   0
   5  -1   3    7.54   11.57   0
   6 -10  -6   56.48    8.97   0
   6  -9  -4   18.43    8.33   0
   6  -7  -1    9.15    8.26   0
   6  -6   0   24.34    8.31   0
   6  -5   1   -3.37    7.70   0
   7  -9  -4   12.13    8.35   0
   7  -6   0   -7.28    8.43   0
   7  -1   3    2.45   11.26   0
   7   3   3   11.00   11.71   0
   8  -8  -3   27.25   10.51   0
   8   0   3    4.33    7.80   0
   8   2   3   91.92   10.77   0
   8   5   2    8.69   14.36   0
   9  -7  -2    3.68    8.60   0
   9  -6  -1    0.36   10.18   0
   9  -5   0    6.18   10.84   0
   9  -4   1    5.16    7.94   0
   9  -2   2    2.26    8.66   0
   9   4   2    2.73   12.60   0
   9   6   1   -2.25   12.50   0
  10  -3   1   31.06    8.07   0
  10   0   2    4.04    8.28   0
  10   1   2   19.72   11.00   0
  -5  -3 -19    4.35   12.91   0
  -5  -2 -16    3.43   10.86   0
  -5   0 -14   14.75    8.19   0
  -5   1 -13    6.83    9.37   0
  -5   3 -14   -0.75    8.08   0
  -5   5 -17   10.51    8.03   0
  -4  -5 -15   -3.71   15.03   0
  -4  -3 -11  286.71   15.45   0
  -4  -2 -10  137.35   11.65   0
  -4   3  -9   39.85    9.44   0
  -4   7 -14    5.88    8.20   0
  -3  -5 -10    9.92   20.97   0
  -3   4  -6    9.41   12.00   0
  -3   5  -7    1.20    8.74   0
  -3   6  -8    7.15    8.81   0
  -3   7  -9   19.10   10.12   0
  -3   9 -14    1.06    8.49   0
  -3   9 -13   -1.87   10.11   0
  -2  -2  -4  213.70   24.57   0
  -2   1  -3  878.40   24.12   0
  -2   2  -3 1660.64   27.43   0
  -2   6  -5   56.08   11.92   0
  -2   7  -6   60.24   11.98   0
  -1  -3  -3   21.72   29.43   0
  -1   6  -3   -5.06   11.24   0
  -1   7  -4    3.68   10.80   0
  -1  11 -11   -0.35   10.47   0
   0   3   0    9.64   20.73   0
   1  -5  -2   11.43   11.79   0
   1  -4  -1   11.00   14.50   0
   1   8  -2    4.66   11.33   0
   1  10  -5    0.48    8.56   0
   2  -9  -7   63.44   10.62   0
   2  -8  -5   15.82   10.45   0
   2  -6  -2  108.98    9.29   0
   2  -5  -1  603.08   16.18   0
   2  -4   0   52.23   10.47   0
   2   8  -1   30.04   13.24   0
   3 -11 -11    3.62   10.57   0
   3  -9  -6    1.69    9.88   0
   3  -8  -4    1.60    8.23   0
   4 -11 -10    9.23   10.65   0
   4  -7  -2   76.71   11.93   0
   4   1   3   85.76   12.76   0
   4   2   3  588.62   18.45   0
   5 -10  -7   11.09   10.40   0
   5  -8  -3   11.38    8.12   0
   5  -3   2    7.08    9.24   0
   5   3   3   15.61   12.10   0
   6  -8  -3   14.91    9.85   0
   6  -3   2  126.61   12.10   0
   6  -1   3   13.86    8.88   0
   7  -8  -3   -9.43    7.89   0
   7  -3   2    2.24    8.75   0
   7   8   0    5.64   23.32   0
   8  -4   1   62.09    8.97   0
   9  -3   1   13.53   10.36   0
   9  -1   2    5.34   10.13   0
  10  -4   0   14.88    7.91   0
  10  -2   1   12.46    8.08   0
  -5  -3 -18    4.85   11.46   0
  -5  -2 -15    7.23   11.03   0
  -5  -1 -14    3.19    9.79   0
  -5   0 -13    1.22    9.52   0
  -5   2 -13    5.23    7.81   0
  -5   4 -14   15.93    8.79   0
  -5   5 -16    0.79    8.21   0
  -4   1  -8  148.78   12.52   0
  -4   2  -8  135.51   12.44   0
  -4   4  -9   50.13    9.78   0
  -4   5 -10   79.27    8.70   0
  -4   6 -11    5.37    8.45   0
  -4   8 -15   17.78    8.96   0
  -3   2  -5   -2.32   12.74   0
  -3   8 -10   15.00   10.03   0
  -3   9 -12   -5.37   10.49   0
  -2   3  -3 1937.11   25.97   0
  -2   5  -4  208.79   12.09   0
  -2   8  -7   48.31   11.71   0
  -2   9  -9   12.10    8.45   0
  -1  -8 -11   11.17   16.08   0
  -1   8  -5    4.37    9.08   0
  -1  10  -8    2.49   10.00   0
   0 -10 -15   37.77   14.67   0
   0  -9 -11   72.41   13.51   0
   1 -10 -12   -2.50   13.38   0
   1  -9  -9   12.02   12.72   0
   1   7  -1    8.34   10.19   0
   1   9  -3    9.93   10.68   0
   2 -10 -10    7.36   10.86   0
   2   7   0   74.40   14.49   0
   2   9  -2  111.91   13.47   0
   2  11  -5   17.50   11.00   0
   2  12  -7   20.20   11.41   0
   3  11  -4    8.48   12.56   0
   3  12  -6    7.91   11.37   0
   4 -10  -8   19.60   10.65   0
   4  -6  -1   94.94    9.84   0
   4  -5   0   87.52   10.49   0
   4  10  -2  117.48   15.62   0
   5  -9  -5   13.19    7.98   0
   5  -7  -2   15.29    9.12   0
   5   0   3   16.91   11.10   0
   6 -10  -7   59.79    9.35   0
   6  -9  -5   26.46    8.41   0
   6  -7  -2   11.59   10.25   0
   6   0   3   54.97   11.28   0
   6   7   1   28.83   22.96   0
   7  -9  -5    1.21    8.04   0
   7  -7  -2    2.27    7.71   0
   7  -4   1    2.97    8.30   0
   7   1   3   -2.34   10.60   0
   7   2   3   10.04    9.73   0
   8  -6  -1   33.93    9.50   0
   8  -5   0  171.25   10.04   0
   8  -2   2   31.80    8.51   0
   9  -7  -3   -1.33   10.55   0
   9  -4   0   -2.65    9.90   0
   9   0   2    3.42   10.26   0
   9   1   2   10.06   10.13   0
   9   2   2    5.38   10.36   0
   9   3   2   -4.73   10.99   0
  10  -3   0    6.05   10.03   0
  10  -1   1   12.78   10.65   0
  10   4   1   51.95   12.14   0
  -5  -3 -17    3.02   11.39   0
  -5  -1 -13    6.00   10.71   0
  -5   0 -12    4.41   10.12   0
  -5   1 -12    9.04    8.35   0
  -5   2 -12    5.82    8.60   0
  -5   3 -12    6.49   10.54   0
  -5   5 -14   -5.35    8.31   0
  -5   6 -16    8.78    9.70   0
  -4  -4 -12  110.24   15.87   0
  -4   0  -8  636.11   15.42   0
  -4   3  -8   25.16    9.37   0
  -4   5  -9  227.63   11.74   0
  -4   6 -10   16.60   10.51   0
  -4   7 -12   34.70    9.19   0
  -4   8 -14    4.23    8.71   0
  -3   1  -5    1.13   10.57   0
  -3   3  -5    6.73    9.91   0
  -3   5  -6   18.20    9.45   0
  -3   6  -7   25.18    8.46   0
  -3   7  -8   -4.75    8.52   0
  -2   0  -3  114.37   19.14   0
  -2   9  -8   20.28   10.67   0
  -1  -4  -4   11.15   20.63   0
  -1   5  -2    5.24   10.03   0
  -1   9  -6   -3.57    8.32   0
  -1  11 -10   10.36    9.20   0
   0   9  -4  274.16   12.68   0
   1  -7  -5   26.40   10.64   0
   1   6   0    7.87   12.24   0
   1  11  -6    4.00   11.00   0
   1  12  -8    7.33   11.38   0
   2  -7  -4   25.60   10.94   0
   2  -2   1 1576.45   28.34   0
   3 -10  -9   10.63   10.80   0
   3  -7  -3   27.12    9.53   0
   3  -3   1   15.70   10.87   0
   3  -1   2   21.58   15.10   0
   4  -9  -6   12.61    9.88   0
   4  -8  -4   88.69    9.34   0
   5 -10  -8    2.32   11.02   0
   5  -6  -1    6.41    9.36   0
   5  -5   0    5.60    9.22   0
   5  -4   1    5.64    9.22   0
   5   1   3    8.31   10.32   0
   5   2   3   20.71   10.72   0
   5  11  -3    2.50   16.10   0
   6  -6  -1   11.73    8.48   0
   6  -5   0   15.63    8.52   0
   6  -4   1    4.95    8.57   0
   6   1   3    9.63   10.81   0
   6   2   3   94.88   11.20   0
   7  -8  -4    0.44    9.98   0
   7  -6  -1   10.62    8.94   0
   7  -5   0    3.36    8.26   0
   7  -2   2   14.36    9.35   0
   7   5   2    9.38   14.23   0
   8  -3   1   54.47   10.61   0
   8  -1   2  136.16    9.48   0
   8   4   2   17.00   12.64   0
   9  -6  -2    4.93    8.57   0
   9  -5  -1   10.03    8.19   0
   9  -2   1   10.39   10.62   0
  10  -5  -2   16.66   10.86   0
  10  -4  -1   17.19   10.42   0
  -5  -3 -16    7.06   11.10   0
  -5  -2 -14    7.26   10.98   0
  -5   1 -11    2.70   10.84   0
  -5   4 -12   -0.64    8.57   0
  -5   5 -13    0.42    8.22   0
  -5   6 -15   15.48    9.04   0
  -5   6 -14    2.98   10.71   0
  -4  -6 -18   15.50   15.86   0
  -4  -5 -14   29.85   15.56   0
  -4  -2  -9  252.15   15.30   0
  -4   4  -8   19.24    9.74   0
  -4   7 -11    6.75    9.20   0
  -4   8 -13   12.69    8.46   0
  -3  -3  -7   24.04   14.86   0
  -3  -2  -6    3.64   13.76   0
  -3   0  -5    3.73   11.24   0
  -3   4  -5   14.91   13.00   0
  -3   8  -9    7.72    8.83   0
  -2   4  -3  161.94   12.06   0
  -2   6  -4  476.76   14.69   0
  -2   7  -5   61.58   10.47   0
  -2   8  -6  150.56   12.41   0
  -1  -9 -15    8.26   18.34   0
  -1   2  -1   20.70   15.51   0
  -1  10  -7    2.01   10.36   0
   0  -6  -5   93.19   13.70   0
   0   4   0  233.30   20.37   0
   0   6  -1   39.22   11.32   0
   0  11  -7    2.98   10.38   0
   1  -8  -7    6.34   10.29   0
   1  10  -4   -0.59   10.69   0
   2 -10 -11   18.87   12.96   0
   2  -9  -8  103.14   11.16   0
   2  -8  -6    9.66   10.08   0
   2  10  -3    4.64   10.88   0
   3  -9  -7    1.31    9.75   0
   3  -8  -5   12.71   10.24   0
   3  -6  -2    6.61    9.10   0
   3  -4   0    8.18   12.29   0
   3   8   0   20.31   16.81   0
   3   9  -1    3.63   13.27   0
   4 -10  -9   56.57   11.36   0
   4  -7  -3   63.94   11.85   0
   4   5   2  226.77   29.29   0
   5  -9  -6    6.07    9.08   0
   5  -8  -4    9.50    8.29   0
   5  -2   2    6.93   10.22   0
   6 -10  -8   49.95    9.14   0
   6  -9  -6    7.20   10.59   0
   6  -8  -4    9.36    8.44   0
   6  -2   2   46.22    9.77   0
   7  -9  -6    8.33    8.81   0
   7  -7  -3   13.15   10.45   0
   7  -3   1   12.34   11.71   0
   7  -1   2    6.84   11.93   0
   8  -6  -2   23.57    9.87   0
   8  -5  -1   76.30   11.82   0
   8   0   2    7.01   10.07   0
   8   6   1    0.27   13.39   0
   9  -7  -4   -3.58   11.11   0
   9  -3   0   10.51   10.18   0
   9   5   1    8.58   11.62   0
  10  -2   0   15.72    8.63   0
  10   1   1    0.82    8.85   0
  10   2   1   10.92   11.30   0
  -6   0 -18    0.55   10.93   0
  -6   2 -17    6.69   11.18   0
  -6   3 -17   16.35   10.42   0
  -5  -4 -18   10.44   14.08   0
  -5  -3 -15   -1.19   13.48   0
  -5  -2 -13    4.96   12.20   0
  -5  -1 -12   -3.28    9.89   0
  -5   3 -11   11.86    9.54   0
  -5   4 -11    8.42   10.35   0
  -5   5 -12    2.96    8.38   0
  -5   6 -13    1.41   10.76   0
  -4  -3 -10  118.62   14.33   0
  -4  -1  -8  142.60   11.75   0
  -4   1  -7  125.71   12.18   0
  -4   2  -7   96.68   10.91   0
  -4   3  -7   77.49   12.13   0
  -4   5  -8  262.44   11.00   0
  -4   6  -9   85.42    9.13   0
  -3   6  -6   14.73    9.42   0
  -3   7  -7   10.68    9.38   0
  -3   8  -8   25.00   10.50   0
  -3   9 -10    2.95    8.36   0
  -3  10 -12    3.96   10.46   0
  -2   9  -7   83.76   10.98   0
  -2  10  -9   16.48    8.84   0
  -1   3  -1   58.17   14.54   0
  -1   7  -3    6.70    9.21   0
  -1   8  -4    5.36    9.11   0
  -1   9  -5   12.49   10.41   0
   0  -9 -12    0.95   13.37   0
   0  -8  -9   17.65   13.23   0
   0  10  -5   93.51   11.35   0
   1 -10 -13    5.66   13.29   0
   1   4   1   -1.48   16.28   0
   1  11  -5   -0.99   13.38   0
   1  12  -7    2.11   11.35   0
   2  -6  -3  258.84   13.52   0
   2  11  -4   14.69   12.82   0
   2  12  -6   11.20   12.08   0
   3 -10 -10    4.33   10.72   0
   3  -5  -1   19.41   10.11   0
   3  10  -2    1.92   13.05   0
   3  12  -5   -0.96   13.85   0
   4  -8  -5   60.00   10.49   0
   4  -1   2  340.23   14.92   0
   4  11  -3   62.97   13.64   0
   5 -10  -9   20.85   11.46   0
   5  -7  -3   -5.04    9.02   0
   6  -7  -3   32.65    8.60   0
   6  -3   1   46.00   11.81   0
   6   5   2    8.44   17.20   0
   7  -6  -2    2.90   10.22   0
   7  -4   0   -0.41   10.70   0
   8  -2   1   66.76    9.11   0
   8   1   2  139.46   11.35   0
   8   2   2   32.95   10.90   0
   8   3   2   27.16   11.12   0
   9  -6  -3    7.26    8.44   0
   9  -5  -2    7.09   11.10   0
   9  -4  -1   10.96   10.45   0
   9  -1   1    6.92    8.66   0
  10  -3  -1    3.27    8.19   0
  10  -1   0    4.64   10.90   0
  10   5   0   36.09   14.86   0
  -6   0 -17   18.15   11.65   0
  -6   1 -16    8.40   11.35   0
  -6   2 -16    3.79    8.42   0
  -6   4 -17   17.76    8.99   0
  -5  -4 -17    6.57   12.75   0
  -5   2 -10    5.63   11.49   0
  -5   3 -10    7.69   11.95   0
  -5   5 -11   -1.65   10.67   0
  -5   6 -12   10.75   10.88   0
  -5   7 -14   -0.81    9.31   0
  -4  -6 -17    2.27   17.71   0
  -4   0  -7  169.38   12.02   0
  -3  -4  -8    0.69   17.72   0
  -3   5  -5   29.31   10.09   0
  -3   9  -9    4.40   10.68   0
  -3  10 -11    6.16   10.41   0
  -2   5  -3   65.62   10.78   0
  -2  10  -8   24.04   11.52   0
  -1  -7  -9   -2.55   16.49   0
  -1  -6  -7    9.33   15.66   0
  -1   4  -1    3.98   13.99   0
  -1   6  -2    3.15    9.80   0
  -1  10  -6   -5.45   10.09   0
  -1  11  -8    3.82    8.84   0
   0  -7  -7   27.02   13.21   0
   0  -2  -1 9350.65   95.18   0
   0  12  -8    7.04   11.63   0
   1  -9 -10   11.10   11.40   0
   1  -6  -4   34.54   11.09   0
   2  -3   0  817.77   19.69   0
   2   6   1  122.05   18.51   0
   3  -7  -4   18.48   12.10   0
   3   0   2   44.24   15.97   0
   4  -9  -7   10.17    8.49   0
   4  -6  -2    9.80    8.97   0
   5  -9  -7   16.00   10.99   0
   5  -8  -5    4.10   10.38   0
   5  -6  -2   14.81    9.49   0
   5  -3   1   16.40    9.79   0
   5  -1   2    6.85   12.52   0
   6 -10  -9    6.36    9.21   0
   6  -9  -7   77.04   11.05   0
   6  -8  -5   56.91    9.15   0
   6  -5  -1   32.56   10.10   0
   6  -4   0   14.35   10.97   0
   6  -1   2  173.27   10.70   0
   7  -9  -7   11.06    8.52   0
   7  -8  -5    0.85    8.71   0
   7  -5  -1   -0.79    8.68   0
   7   0   2    4.10   10.97   0
   7   4   2    9.04   13.26   0
   8  -7  -4   -9.15    9.35   0
   8  -3   0  197.24   11.49   0
   9  -7  -5   -8.83   11.41   0
   9  -2   0   -3.97   10.91   0
   9   0   1   12.74    8.46   0
   9   1   1    8.99   10.79   0
   9   4   1   11.29   11.63   0
  10  -5  -3    9.05    8.72   0
  10  -4  -2   83.25    8.86   0
  10   0   0   13.43   10.31   0
  11   0  -1    6.08   11.31   0
  -6  -1 -18    8.31   11.43   0
  -6  -1 -17   10.81   11.78   0
  -6   0 -16    6.66   11.26   0
  -6   1 -15    4.72   10.81   0
  -6   2 -15    4.02    9.04   0
  -6   3 -15   16.69    8.75   0
  -6   4 -15   -0.12   10.64   0
  -5  -3 -14   13.48   11.40   0
  -5  -1 -11    9.34   10.35   0
  -5   0 -10    3.57   11.26   0
  -5   4 -10   16.47    9.65   0
  -5   7 -13    3.15    8.90   0
  -4  -4 -11   88.15   17.13   0
  -4   5  -7  298.38   11.37   0
  -4   6  -8  196.73   10.15   0
  -4   7  -9   86.67    9.90   0
  -4   9 -12    5.70    9.36   0
  -3  -1  -5    2.78   13.65   0
  -3   2  -4    6.21   10.86   0
  -3   3  -4    6.76   10.73   0
  -3   7  -6    5.18    9.32   0
  -3   8  -7    5.64   10.55   0
  -2   7  -4    5.49    9.58   0
  -2   8  -5   30.81   10.20   0
  -2   9  -6   28.13   10.89   0
   0  -5  -4  784.56   23.10   0
   0   8  -2    4.32   10.94   0
   0   9  -3  171.38   12.16   0
   1 -10 -14   -1.61   13.67   0
   1  -8  -8    0.30   12.36   0
   1   8  -1    6.03   10.04   0
   1   9  -2   14.72   10.87   0
   1  10  -3   10.28   12.46   0
   2 -10 -12   65.19   12.41   0
   2  -9  -9   56.62   12.11   0
   2  -7  -5   44.80   11.21   0
   2  -5  -2  234.70   11.89   0
   2  -4  -1  425.37   14.82   0
   3 -10 -11    0.26   11.33   0
   3  -9  -8   -3.58    8.42   0
   3  -8  -6    2.99   10.15   0
   3  -2   1    2.42   12.13   0
   3   4   2   12.92   29.49   0
   3   7   1   10.74   19.23   0
   3  11  -3   10.83   13.13   0
   4 -10 -10   13.30    9.39   0
   5 -10 -10    8.45   11.68   0
   5  -5  -1   10.89    9.03   0
   5  -4   0   18.25    9.83   0
   5   5   2    8.11   17.31   0
   7  -2   1   -3.10    9.57   0
   7   1   2   14.11   11.20   0
   7   2   2   -3.32   10.99   0
   7   3   2   14.50   12.52   0
   8  -8  -6    0.58    9.30   0
   8  -6  -3   81.10    9.35   0
   8  -4  -1   27.23    8.84   0
   8  -1   1   21.73    9.16   0
   9  -6  -4   -0.16   10.92   0
   9  -3  -1    3.24   10.77   0
   9   2   1    2.19   10.71   0
   9   3   1   14.00   11.85   0
   9   6   0    9.50   13.03   0
  10  -2  -1   -4.19    8.70   0
  10   1   0    8.78   10.68   0
  10   2   0   23.16   11.45   0
  10   3   0   22.57   11.61   0
  -6   0 -15    8.40   10.93   0
  -6   2 -14   33.61    8.94   0
  -6   3 -14   17.70    9.32   0
  -5  -4 -16    3.07   13.27   0
  -5   2  -9   21.18    9.85   0
  -5   3  -9   24.47   10.28   0
  -5   5 -10   -0.82    8.60   0
  -5   6 -11   14.69    9.30   0
  -5   7 -12   -5.48    9.16   0
  -5   8 -14   -3.28   10.00   0
  -4  -5 -13  107.98   17.37   0
  -4  -2  -8  115.82   13.99   0
  -4   2  -6  115.49   11.34   0
  -4   3  -6  150.46   11.33   0
  -4   7  -8  339.19   12.67   0
  -4   9 -11   10.65    9.78   0
  -3   1  -4   10.93   11.32   0
  -3   4  -4   31.20   10.64   0
  -3   6  -5    1.09    9.70   0
  -3   9  -8   -5.53    8.72   0
  -2  -1  -3  863.89   28.87   0
  -2   2  -2 3111.30   34.81   0
  -2   3  -2  471.64   17.08   0
  -2   6  -3   22.38   10.39   0
  -2  10  -7   34.61   11.72   0
  -2  11  -9   18.09    9.24   0
  -1  -9 -16   11.47   17.86   0
  -1  -8 -12   -2.01   16.63   0
  -1   5  -1   17.55   12.86   0
  -1   8  -3   16.15   11.88   0
  -1  11  -7    1.80    9.62   0
   0   5   0   16.42   13.05   0
   0   7  -1  295.04   13.19   0
   0  12  -7   16.15   12.08   0
   1  -7  -6   16.81   10.68   0
   1  -5  -3   50.23   12.96   0
   1  12  -6   10.10   11.24   0
   2  -8  -7  150.19   11.52   0
   2  -1   1 5455.03   49.44   0
   2   9  -1  139.59   14.67   0
   2  10  -2   21.95   13.39   0
   2  12  -5   14.74   12.94   0
   3  -6  -3   17.13   11.55   0
   4  -9  -8   11.47   10.33   0
   4  -8  -6   18.74   10.52   0
   4  -7  -4   24.79    9.90   0
   5  -9  -8   13.93   10.84   0
   5  -7  -4    0.22    9.52   0
   6  -9  -8   24.46   10.99   0
   6  -8  -6   13.35   11.50   0
   6  -7  -4   43.98    8.91   0
   6  -2   1  111.79   10.69   0
   7  -9  -8   14.79    8.79   0
   7  -8  -6    1.92    8.99   0
   7  -5  -2    5.37   10.43   0
   7  -3   0    9.89    9.07   0
   7   6   1    8.99   15.82   0
   8  -7  -5   39.59    9.13   0
   8   5   1   51.03   14.17   0
   8   7   0   10.96   15.58   0
   9  -5  -3    0.10    8.58   0
   9  -4  -2    8.59    8.51   0
   9  -1   0   -3.51    9.07   0
  10  -5  -4    2.05    9.57   0
  10  -4  -3   21.82    8.83   0
  10  -3  -2   10.86    8.47   0
  10  -1  -1   -4.94   10.54   0
  11  -1  -2    9.57   11.19   0
  -6  -1 -15    3.72   11.65   0
  -6   0 -14   41.41   11.57   0
  -6   1 -13    8.59   10.83   0
  -6   3 -13    9.91    9.43   0
  -6   4 -13   22.45    9.85   0
  -6   6 -15   15.39    9.71   0
  -5  -3 -13    2.64   12.87   0
  -5  -1 -10   18.77   11.41   0
  -5   1  -9    3.67    9.51   0
  -5   4  -9    9.83    9.36   0
  -5   7 -11    8.98    9.02   0
  -5   8 -13    2.10    9.08   0
  -4  -6 -16   47.33   20.05   0
  -4  -1  -7  131.57   12.27   0
  -4   1  -6   99.03   11.19   0
  -4   4  -6  269.60   11.75   0
  -4   5  -6   79.36   11.45   0
  -4   6  -7   96.24    9.85   0
  -4   8  -9   46.95    9.26   0
  -4   9 -10   20.43   11.33   0
  -3   5  -4   65.61   10.70   0
  -3   8  -6    2.22   11.34   0
  -3  10  -9   11.36    8.91   0
  -2   1  -2 8976.85   61.64   0
  -2   4  -2 1605.23   21.73   0
  -1   7  -2    8.93    9.16   0
   0  -9 -13   14.52   12.34   0
   0  -8 -10   13.93   14.68   0
   0  -4  -3  368.10   21.64   0
   0  11  -5   75.33   11.98   0
   1 -10 -15   12.56   13.85   0
   1  -9 -11    5.95   11.82   0
   1  -4  -2    2.56   14.94   0
   1  -3  -1    3.08   14.58   0
   1   5   1    7.53   14.80   0
   1   7   0   14.38   11.06   0
   1  11  -4    4.21   11.42   0
   2 -10 -13    5.01   11.66   0
   2   8   0  177.09   15.64   0
   3 -10 -12   11.24   11.58   0
   3  -9  -9    3.49   10.23   0
   3  -5  -2   49.29   13.06   0
   3  -3   0    8.25   11.50   0
   3  12  -4   -0.46   14.21   0
   4 -10 -11   14.99    9.68   0
   4  -2   1   -2.75   10.83   0
   5 -10 -11    9.52   11.42   0
   5  -8  -6   -6.72    8.94   0
   5  -2   1   11.64   10.14   0
   6  -3   0    2.92   11.49   0
   6   1   2  140.96   12.65   0
   6   4   2  135.90   15.20   0
   7  -9  -9    0.56   10.58   0
   7  -7  -5    8.71   10.48   0
   7  -4  -1    3.87    8.32   0
   7  -1   1   20.15    9.71   0
   8  -8  -7   14.55    9.53   0
   8  -6  -4   20.71    9.28   0
   8  -2   0   34.30    9.29   0
   8   1   1   25.52   10.53   0
   8   4   1   67.45   15.07   0
   9   0   0    3.13   10.57   0
  -6  -2 -17   16.74   12.61   0
  -6   0 -13   25.11   11.30   0
  -6   2 -12  108.24   11.75   0
  -6   4 -12   12.35   11.32   0
  -6   6 -14   23.74    9.33   0
  -5  -4 -15    8.36   12.74   0
  -5   0  -9   11.45   11.01   0
  -5   2  -8   -2.78   11.76   0
  -5   3  -8    3.38    9.83   0
  -5   4  -8    5.95   11.96   0
  -5   7 -10    8.76   11.88   0
  -4   0  -6   22.11   11.38   0
  -4   7  -7    6.36   11.04   0
  -4   8  -8   23.72   10.89   0
  -4  10 -11   57.91   12.03   0
  -3   0  -4    2.98   12.43   0
  -3   6  -4    9.45   12.38   0
  -3   7  -5    5.22   10.15   0
  -3   9  -7    0.50    9.00   0
  -2  -7 -12   21.82   23.53   0
  -2   5  -2  231.17   15.33   0
  -2   7  -3  176.98   12.63   0
  -2   8  -4  273.66   12.18   0
  -2   9  -5   23.53    9.12   0
  -2  10  -6   18.45   11.67   0
  -2  11  -8   -2.06    9.68   0
  -1  11  -6   13.08   10.89   0
   0  -3  -2 1765.74   38.40   0
   1  12  -5    5.34   13.57   0
   2  -9 -10   69.42   12.43   0
   2  -6  -4   71.15   11.76   0
   2  11  -3   10.63   11.59   0
   3  -8  -7    7.61   10.52   0
   3  -7  -5    0.25    9.31   0
   3  -4  -1   11.33   10.57   0
   4 -10 -12   15.66   11.08   0
   4  -9  -9    8.64   10.61   0
   4  -5  -2   33.51   12.45   0
   4  -3   0  183.09   11.81   0
   4   1   2  301.72   16.17   0
   4  10  -1  141.86   19.35   0
   5  -4  -1   17.55   11.97   0
   5  -3   0   20.08    9.81   0
   5   1   2    5.80   10.99   0
   5  10  -1    1.89   22.02   0
   6  -9  -9   41.50   11.63   0
   6  -7  -5   36.69   11.00   0
   6  -5  -2    5.19    8.07   0
   6  -1   1  179.10   13.20   0
   6   2   2   34.78   11.12   0
   6   3   2  135.67   12.17   0
   7  -8  -7   19.66    8.86   0
   7  -2   0    6.46   11.98   0
   8  -8  -8   39.61   11.24   0
   8  -7  -6   39.78    9.51   0
   8  -5  -3   74.42   10.26   0
   8  -3  -1   61.53    9.33   0
   8   2   1   63.27   11.26   0
   8   3   1   48.72   11.59   0
   9  -7  -7    1.64   11.57   0
   9  -6  -5   11.42    9.37   0
   9  -3  -2    3.41   10.96   0
   9   1   0    0.06   10.81   0
   9   5   0    4.76   11.41   0
   9   7  -1    0.57   15.81   0
  10  -5  -5   48.32    9.80   0
  10  -3  -3   19.00   10.99   0
  10  -2  -2   37.96    9.06   0
  10   0  -1   26.52    8.58   0
  10   5  -1   41.90   12.79   0
  11   1  -2   -1.94   11.71   0
  -6  -2 -16    1.14   11.82   0
  -6  -1 -14   10.13   11.39   0
  -6   1 -12    8.18    9.48   0
  -6   3 -11   41.32   11.37   0
  -6   5 -12   11.69    9.23   0
  -6   6 -13   30.22    9.24   0
  -5  -5 -18    6.00   15.36   0
  -5   1  -8    7.58   11.84   0
  -5   8 -11   10.56    8.55   0
  -4   2  -5  921.10   19.05   0
  -4   4  -5  310.74   14.15   0
  -4   6  -6  172.33   10.44   0
  -4   9  -9   46.44    9.49   0
  -3   3  -3    3.22   13.84   0
  -3  10  -8   16.75    9.50   0
  -2  11  -7   24.78   11.69   0
  -1   6  -1    0.21    8.97   0
  -1   9  -3   21.55   10.95   0
   0  -7  -8   33.75   13.42   0
   0  -6  -6  177.89   15.20   0
   0   6   0  248.19   14.43   0
   0   9  -2   27.48   10.74   0
   0  12  -6   46.12    9.97   0
   1  -8  -9    8.23   12.59   0
   1  -6  -5   81.09   11.70   0
   2 -10 -14   26.74   12.76   0
   2  -8  -8  221.44   12.53   0
   2  -7  -6  231.37   13.01   0
   2  12  -4   28.44   14.79   0
   3 -10 -13    9.37   11.48   0
   3  -1   1   26.60   16.33   0
   3   2   2    3.61   17.71   0
   4  -8  -7    3.46   10.48   0
   4  -7  -5   18.44    9.39   0
   4  -4  -1  329.12   13.19   0
   4   9   0   63.15   20.48   0
   4  11  -2   62.52   17.42   0
   5 -10 -12    8.40    9.78   0
   5  -9  -9   12.23    9.14   0
   5  -8  -7   15.42   10.76   0
   5  -7  -5    7.17    9.32   0
   5   2   2    8.16   11.22   0
   5   4   2    8.28   14.46   0
   6  -8  -7    7.49    9.46   0
   7  -9 -10   -7.74   10.82   0
   7  -6  -4    6.43    9.00   0
   7  -5  -3    1.09   11.10   0
   7  -3  -1    5.79   11.83   0
   7   0   1   -4.98    9.26   0
   8  -6  -5   23.81   11.88   0
   8   8  -1    3.98   18.15   0
   9  -1  -1   -7.42   11.02   0
   9   2   0   -1.89   10.71   0
   9   4   0   -4.43   11.85   0
  10  -1  -2   21.98   10.72   0
  10   1  -1    7.01    8.81   0
  10   2  -1    4.63   11.22   0
  10   3  -1   16.63   11.84   0
  10   4  -1   21.27   12.37   0
  -7   2 -16   -1.84   12.08   0
  -6  -1 -13    8.09   11.96   0
  -6   0 -12  454.72   14.35   0
  -6   2 -11  265.84   11.15   0
  -6   4 -11   22.35    9.02   0
  -6   5 -11   15.52    8.73   0
  -6   6 -12   20.27    9.18   0
  -6   7 -13   -1.51    9.81   0
  -5  -4 -14    8.87   14.85   0
  -5  -3 -12    4.77   11.53   0
  -5  -1  -9    5.60   11.20   0
  -5   3  -7    0.95   12.21   0
  -5   6  -8    9.22    8.83   0
  -5   7  -9   11.34    9.61   0
  -4   5  -5   95.12    9.93   0
  -4   7  -6  368.68   13.45   0
  -4   8  -7  119.46   10.14   0
  -4   9  -8   13.39   11.33   0
  -4  10 -10   10.61    8.92   0
  -3   2  -3    2.05   11.79   0
  -3   4  -3   30.49   10.82   0
  -3   5  -3   94.05   13.39   0
  -3   7  -4   20.34   12.52   0
  -3   8  -5    2.30    9.86   0
  -3   9  -6    9.07    9.24   0
  -3  10  -7   14.63   11.29   0
  -2   6  -2   18.15   10.59   0
  -2   9  -4   13.42   10.56   0
  -1   8  -2    6.99    9.45   0
  -1  11  -5    9.85   10.86   0
   0  -9 -14  125.14   16.55   0
   0  11  -4   23.54   11.74   0
   1  -9 -12    3.31   11.99   0
   1  -7  -7    4.55   10.27   0
   1   9  -1   38.41   11.62   0
   1  10  -2    6.18   11.39   0
   2  -9 -11   -2.46   11.73   0
   2  -5  -3   54.83   12.29   0
   3  -9 -10   -0.05    9.59   0
   3  -6  -4    2.92   11.04   0
   3   3   2    2.63   19.19   0
   3  10  -1    2.10   14.46   0
   4 -10 -13   14.36   11.54   0
   4  -9 -10  107.74   12.08   0
   4  -1   1   39.69   13.54   0
   4   2   2  130.06   16.41   0
   4   4   2  250.79   21.92   0
   5  -6  -4   14.44   12.17   0
   5  -1   1    1.93   10.25   0
   5   3   2    9.58   12.91   0
   5  11  -2    8.48   19.78   0
   6  -9 -10   41.07   12.13   0
   6  -2   0  216.14   13.31   0
   7  -8  -8   11.91    9.26   0
   7  -7  -6   -3.84    8.27   0
   7  -4  -2   -0.74    8.81   0
   7   1   1   13.77   11.74   0
   7   5   1    6.75   12.98   0
   8  -8  -9   74.62   11.48   0
   8  -7  -7    5.01   11.16   0
   8  -5  -4   55.14   12.63   0
   8  -2  -1   34.41    9.45   0
   8   0   0   29.75   10.80   0
   8   6   0   63.06   15.48   0
   9  -6  -6    1.38    8.81   0
   9  -2  -2   10.00   10.69   0
  10  -5  -6   20.85    9.86   0
  10  -2  -3   87.29   11.45   0
  11   0  -3    5.38   11.51   0
  -7   1 -16    7.13   12.10   0
  -7   2 -15   -3.33   11.50   0
  -7   3 -15    0.25   10.96   0
  -7   4 -15   16.43   10.85   0
  -6  -3 -17   15.06   12.30   0
  -6  -2 -14   34.58   14.06   0
  -6   2 -10   50.37   11.53   0
  -6   3 -10   93.90    9.75   0
  -6   4 -10   22.60    9.35   0
  -6   6 -11    4.00    9.84   0
  -6   7 -12    7.41    9.59   0
  -5  -5 -17    3.13   14.60   0
  -5  -2 -10    4.38   10.80   0
  -5   0  -8   -0.47    9.08   0
  -5   2  -7    9.74    9.45   0
  -5   4  -7   -4.35   10.25   0
  -5   5  -7    9.43    8.39   0
  -5   7  -8    7.75   11.73   0
  -5   8  -9    7.85   11.04   0
  -4  -6 -15   -1.09   20.48   0
  -4  -5 -12   28.08   19.21   0
  -4  -4 -10  188.14   18.18   0
  -4   1  -5  203.88   12.06   0
  -4   6  -5  473.00   14.19   0
  -4  10  -9   35.86   11.57   0
  -3  -2  -5    3.45   15.15   0
  -3   1  -3   25.55   14.78   0
  -3  11  -8    7.81   11.09   0
  -2  -8 -16   38.73   22.52   0
  -2   8  -3  115.13   10.71   0
  -2  10  -5    4.84    9.02   0
  -1   7  -1   43.34   11.85   0
   0  12  -5   15.85   12.02   0
   1   6   1    0.37   12.90   0
   2 -10 -15    8.11   12.51   0
   2   7   1   91.36   15.49   0
   3 -10 -14    7.49   10.68   0
   3  -8  -8   24.97   10.48   0
   3  -7  -6    5.54   11.75   0
   3   9   0   10.87   15.09   0
   3  11  -2   -2.49   13.19   0
   4  -6  -4   74.41   10.12   0
   5  -9 -10    8.59    8.74   0
   5  -8  -8   18.71   10.69   0
   5  -7  -6    5.36   11.14   0
   6  -8  -8   20.99    9.34   0
   6  -5  -3  118.10   10.01   0
   6  -4  -2   -2.86   10.89   0
   6  -3  -1  123.84   11.04   0
   6   0   1   25.76    9.91   0
   6   6   1   11.18   19.25   0
   6   8   0   10.32   24.06   0
   7  -6  -5    2.80    8.96   0
   7  -1   0   15.00    9.81   0
   7   4   1   12.24   13.85   0
   8  -4  -3   59.13    9.51   0
   8  -3  -2   17.57    8.71   0
   9  -4  -4   -8.20    9.39   0
   9   6  -1   12.26   15.10   0
  10  -4  -5   29.95    9.68   0
  10  -3  -4   16.51    9.13   0
  10   0  -2   13.56    9.38   0
  11  -1  -4    0.35   11.06   0
  11   1  -3   15.46   12.59   0
  -7   2 -14    8.25   11.44   0
  -7   3 -14   -3.74    9.46   0
  -7   4 -14    3.05    8.86   0
  -6  -3 -16    5.51   14.50   0
  -6  -1 -12   14.27   11.50   0
  -6   0 -11    6.65   10.88   0
  -6   1 -10  173.13   11.94   0
  -6   5 -10   32.62    8.85   0
  -6   7 -11    5.58    9.34   0
  -6   8 -12   17.05   12.09   0
  -5   1  -7   -2.77    9.23   0
  -5   6  -7   19.13    8.91   0
  -4  -2  -7  120.69   12.78   0
  -4  -1  -6   87.51   12.49   0
  -4   3  -4  251.55   14.29   0
  -4   4  -4  405.32   15.40   0
  -4   8  -6   69.57    9.75   0
  -4   9  -7   15.84   11.29   0
  -3  -3  -6   10.38   17.57   0
  -3  -1  -4    4.63   16.76   0
  -3   6  -3   14.29   10.45   0
  -3   8  -4   26.01   12.31   0
  -3   9  -5   -3.35    9.20   0
  -3  10  -6   15.57   11.56   0
  -2   3  -1 1065.97   24.50   0
  -2   4  -1   56.39   14.33   0
  -2   7  -2   21.99    9.58   0
  -1  -8 -13    6.00   15.24   0
  -1  -7 -10    1.74   16.33   0
  -1  -5  -6   41.94   19.85   0
  -1   4   0   -6.79   12.14   0
  -1  12  -6    5.58   10.02   0
   0  -8 -11   23.59   13.36   0
   0   7   0   31.38   10.91   0
   1  -9 -13    2.89   13.75   0
   1  -5  -4   53.48   12.62   0
   1  12  -4    3.57   12.73   0
   2  -8  -9  131.84   12.51   0
   2   0   1 1533.32   35.90   0
   2  10  -1   60.59   13.57   0
   2  11  -2    7.67   13.63   0
   3  -9 -11   14.39   11.31   0
   3  -5  -3   56.74   11.14   0
   3  -2   0    3.15   13.12   0
   3  12  -3    0.24   14.17   0
   4  -8  -8    7.51    8.93   0
   4  -7  -6   23.45    9.18   0
   4  -5  -3  102.32   11.34   0
   4  -2   0   44.33   14.23   0
   5  -9 -11   -0.97   11.62   0
   5  -5  -3    9.64    9.50   0
   5  -4  -2   15.30   11.92   0
   5  -3  -1   26.56   12.91   0
   5  -2   0    9.39   10.62   0
   5   0   1   13.11   11.96   0
   6  -9 -11    3.23    8.98   0
   7  -8  -9    3.49    8.58   0
   7  -7  -7   11.70    9.18   0
   7  -5  -4    5.18    8.84   0
   7   3   1    6.48   10.21   0
   7   7   0    5.34   16.51   0
   8  -7  -8    4.48    9.59   0
   8   1   0   33.43    8.87   0
   8   5   0  179.84   15.60   0
   9  -6  -7    3.00    9.23   0
   9  -1  -2   -4.17   11.01   0
   9   1  -1    2.64   10.53   0
  10  -5  -7    1.27    9.57   0
  10  -1  -3   16.47   10.90   0
  -7   0 -15   -0.01   11.63   0
  -7   1 -14    5.14   11.02   0
  -7   2 -13    3.90   11.09   0
  -7   3 -13    0.47   11.18   0
  -7   5 -13    2.82   10.87   0
  -6  -2 -13   44.03   14.19   0
  -6   2  -9    2.54   11.34   0
  -6   3  -9   79.78   10.27   0
  -6   4  -9  173.43   10.43   0
  -6   5  -9  101.90   10.06   0
  -6   8 -11   -3.91   11.44   0
  -5  -5 -16    5.87   16.33   0
  -5  -4 -13   12.33   16.05   0
  -5  -3 -11   13.95   13.67   0
  -5   3  -6   19.40    9.56   0
  -5   4  -6   16.74   10.29   0
  -5   5  -6    6.68   11.38   0
  -5   7  -7   21.17   11.20   0
  -5   8  -8   12.57    8.92   0
  -5   9  -9   26.65   11.42   0
  -4  -3  -8   31.93   15.02   0
  -4   0  -5  908.30   19.59   0
  -4   2  -4  632.06   18.23   0
  -4   5  -4  386.61   12.72   0
  -4   7  -5   28.69    9.32   0
  -4  10  -8   25.40    9.29   0
  -3   7  -3   66.71   13.08   0
  -3  11  -7    2.87   11.76   0
  -2   5  -1  235.06   12.85   0
  -2   9  -3  102.46   12.09   0
  -2  10  -4   77.92   11.43   0
  -1   5   0   10.92   10.86   0
  -1   9  -2   30.20   11.44   0
  -1  10  -3    3.85    8.90   0
  -1  11  -4    4.18   11.07   0
   0  -9 -15  110.34   15.01   0
   0   9  -1   51.57   11.35   0
   0  10  -2   66.67   12.19   0
   0  11  -3   -0.84   11.70   0
   1  -8 -10    7.88   11.22   0
   2  -9 -12   26.31   11.97   0
   2  -7  -7  562.49   15.82   0
   2  -6  -5  177.85   11.25   0
   2   9   0  130.78   16.39   0
   2  12  -3    2.99   15.43   0
   3  -4  -2   24.29   10.90   0
   3  -3  -1    9.01   11.66   0
   4  -9 -11   37.39    9.04   0
   4  -4  -2  319.38   12.79   0
   4  -3  -1  197.93   12.06   0
   5  -6  -5   14.90   12.34   0
   6  -9 -12    2.34   11.30   0
   6  -8  -9   30.92    9.57   0
   6  -7  -7   25.28    9.47   0
   6  -1   0  471.15   15.22   0
   6   1   1  138.17   10.88   0
   7  -3  -2   -5.70    9.71   0
   7   0   0   10.52   12.05   0
   8  -5  -5   18.44    9.44   0
   8  -4  -4   55.94   11.24   0
   8  -2  -2   39.73   11.85   0
   8   2   0   17.89   10.54   0
   8   3   0  165.53   13.88   0
   8   4   0  135.97   14.86   0
   9  -4  -5   14.92   11.42   0
   9   2  -1    6.85   11.57   0
   9   5  -1    9.28   13.72   0
  10  -3  -5  100.95    9.80   0
  10  -2  -4   15.94    9.30   0
  10   3  -2   15.22   12.13   0
  10   4  -2   90.87   14.51   0
  10   5  -2   11.63   13.11   0
  11   0  -4    3.93    9.42   0
  -7   1 -13    1.80   11.19   0
  -7   4 -12   -0.67   11.28   0
  -7   5 -12   13.44   10.97   0
  -6  -3 -15   18.40   11.77   0
  -6  -1 -11   40.83   11.31   0
  -6   0 -10   79.59   11.33   0
  -6   6  -9   13.93    9.60   0
  -5  -2  -9    6.36   12.19   0
  -5  -1  -8    2.31   10.85   0
  -5   2  -6    3.79    9.49   0
  -5   6  -6   59.76    9.78   0
  -4   6  -4  328.25   12.14   0
  -4   8  -5  126.89   11.78   0
  -4   9  -6   42.52    9.21   0
  -4  10  -7   35.72   11.53   0
  -3   3  -2    6.30   11.94   0
  -3   4  -2   21.32   10.77   0
  -3   5  -2   18.98   13.19   0
  -2   6  -1  111.04   13.70   0
  -2   8  -2  375.38   14.86   0
  -2  11  -5   -6.79    8.91   0
  -1  -6  -8    3.40   15.69   0
  -1   6   0    1.96   11.28   0
  -1   8  -1   14.99   11.70   0
  -1  12  -5    8.40   12.08   0
   0  -5  -5  433.15   19.68   0
   0   3   1   24.89   22.25   0
   0   4   1  108.34   17.51   0
   0  12  -4   14.74   12.52   0
   1  10  -1   22.13   13.33   0
   1  11  -2    7.67   13.88   0
   3  -9 -12   -4.36   11.22   0
   3  -8  -9   17.29    8.88   0
   3  -7  -7    5.82   11.24   0
   3  -6  -5    3.13    9.21   0
   4  -9 -12   24.03   11.38   0
   4  -8  -9   52.44   11.21   0
   4  -6  -5   22.66   10.12   0
   4   0   1   37.01   11.73   0
   5  -9 -12    4.80   12.12   0
   5  -8  -9   19.95    9.27   0
   5  -7  -7   18.47   11.05   0
   6  -2  -1    7.30   12.76   0
   6   2   1  124.74   12.47   0
   7  -8 -10   -0.71    9.00   0
   7  -7  -8    9.46    8.92   0
   8  -7  -9   16.81    9.49   0
   8  -6  -7    6.84    8.82   0
   8  -3  -3   32.07    8.76   0
   8   0  -1    9.69   11.03   0
   9  -6  -8   -4.07    9.64   0
   9  -3  -4    5.64    8.86   0
   9   0  -2    6.92   10.94   0
   9   3  -1   -5.34   11.33   0
   9   4  -1    6.62   11.86   0
  10   0  -3   11.89    9.84   0
  11  -1  -5    9.75    9.49   0
  -7   2 -12    3.62    9.26   0
  -7   4 -11    4.48   11.68   0
  -7   6 -12   13.05    9.87   0
  -6  -2 -12  106.64   14.65   0
  -6   2  -8   83.98   12.09   0
  -6   3  -8   67.04   10.45   0
  -6   4  -8  262.45   11.18   0
  -6   5  -8  109.31    9.71   0
  -6   7  -9   37.60    9.72   0
  -6   8 -10    4.71    8.73   0
  -5   1  -6   20.94   12.06   0
  -5   7  -6    8.16   11.37   0
  -5   8  -7    6.79    8.65   0
  -5   9  -8   20.88    9.56   0
  -5  10  -9    1.42   12.06   0
  -4   7  -4  126.08   12.85   0
  -3   0  -3   21.32   13.57   0
  -3   2  -2   -2.32   14.88   0
  -3   6  -2   29.91   12.85   0
  -3   8  -3   76.02   13.02   0
  -3   9  -4   14.21    9.07   0
  -3  10  -5    4.46    9.83   0
  -3  11  -6    5.08   12.07   0
   0  -9 -16    9.21   15.13   0
   0  -8 -12  104.73   16.22   0
   0  -7  -9   34.16   13.89   0
   0   8   0   54.83   11.65   0
   1  -9 -14   11.16   13.87   0
   1  -7  -8    2.96   10.25   0
   1  -6  -6   28.13   11.09   0
   1  -4  -3   31.04   15.24   0
   1   7   1   34.04   13.36   0
   1  12  -3   -4.49   14.30   0
   2  -9 -13   38.88   12.55   0
   2  -8 -10   73.93   11.42   0
   2  -5  -4  159.06   13.26   0
   3   8   1   48.77   20.36   0
   4  -7  -7   19.62    9.52   0
   5  -5  -4    8.16    9.97   0
   5  -1   0   12.46   13.55   0
   5   1   1   11.61   11.70   0
   6  -9 -13    3.57   12.07   0
   6  -8 -10   76.28    9.90   0
   6  -7  -8   30.12   10.99   0
   6  -6  -6   42.96    9.01   0
   6  -3  -2   20.18    9.40   0
   6   5   1    2.15   16.06   0
   7  -8 -11   30.04   11.16   0
   7  -1  -1    0.47   10.16   0
   7   1   0   25.10   11.93   0
   8  -5  -6    6.33    9.60   0
   8   7  -1   18.04   15.47   0
   9  -6  -9    5.85   12.15   0
   9  -5  -7   -8.89    8.93   0
   9   7  -2    0.52   16.08   0
  10  -3  -6   34.30   11.34   0
  10  -1  -4   13.86    9.10   0
  10   1  -3    5.23   11.43   0
  -7   0 -13    8.10   11.83   0
  -7   5 -11   -6.99    8.93   0
  -7   6 -11    3.73    9.06   0
  -6  -4 -17   12.81   14.70   0
  -6  -3 -14   16.29   12.37   0
  -6   0  -9    1.98   10.88   0
  -6   7  -8   18.60   11.75   0
  -6   8  -9   21.03    9.44   0
  -5  -5 -15   -3.73   17.00   0
  -5  -3 -10    5.77   13.50   0
  -5   4  -5   23.37    9.95   0
  -5   5  -5    9.32    9.12   0
  -5   6  -5  118.13   11.95   0
  -5   9  -7   21.87   11.75   0
  -4   3  -3  792.21   18.07   0
  -4   4  -3  229.98   12.50   0
  -4   5  -3  427.35   13.19   0
  -4   9  -5   24.80   11.30   0
  -4  10  -6   22.79   11.47   0
  -2   7  -1   93.45   10.56   0
  -2  10  -3   99.04   11.90   0
  -2  11  -4   14.12   12.45   0
  -1  -8 -14    6.73   15.53   0
  -1   7   0   28.47   11.59   0
  -1  11  -3   16.80   11.60   0
   0  -6  -7   48.19   13.39   0
   0   6   1   46.73   13.99   0
   1  -8 -11   12.62   13.13   0
   1  -3  -2    3.45   18.17   0
   1  -2  -1   -4.58   22.38   0
   1   9   0   35.98   11.92   0
   3  -9 -13    5.35   11.93   0
   3  -8 -10   12.78   10.87   0
   4  -9 -13   56.05   12.60   0
   4  -8 -10  128.03   12.05   0
   5  -9 -13   -5.67   10.07   0
   5  -8 -10   32.91    9.14   0
   5  -4  -3    6.36    9.84   0
   6   4   1    9.38   13.20   0
   7  -7  -9   -1.65    9.15   0
   7  -4  -4   12.44    8.88   0
   7  -3  -3    7.38    9.71   0
   7  -2  -2   -4.09   10.16   0
   8  -7 -10   34.41    9.23   0
   8  -4  -5   17.31    9.05   0
   8  -3  -4  168.82   11.98   0
   8  -1  -2    9.79    9.29   0
   9  -4  -6    0.24    8.95   0
   9  -1  -3   -0.29    9.06   0
   9   1  -2   -1.91   10.98   0
  10   2  -3   95.34   12.74   0
  -7  -1 -14    3.31   12.10   0
  -7   1 -11    7.51   11.12   0
  -7   4 -10    8.70    9.66   0
  -7   7 -11   -2.61    9.79   0
  -6  -1 -10  139.99   12.73   0
  -6   1  -8   15.49    9.94   0
  -6   4  -7  127.96   10.87   0
  -6   5  -7    7.18    8.90   0
  -6   6  -7   10.39   11.96   0
  -5  -4 -12    3.54   13.01   0
  -5  -1  -7    0.07   10.93   0
  -5   2  -5   13.66    9.92   0
  -5   7  -5   28.77   10.53   0
  -5   8  -6   20.18    9.55   0
  -5  10  -8    0.89    9.64   0
  -4  -1  -5  189.47   14.33   0
  -4   2  -3  686.83   17.84   0
  -4   6  -3   10.53    9.30   0
  -4   8  -4    5.55    9.03   0
  -4  11  -7   15.01    9.13   0
  -3   7  -2   57.69   10.90   0
  -3   9  -3   17.95   11.00   0
  -3  10  -4   12.17    9.32   0
  -3  11  -5    7.37   12.51   0
  -2  -8 -17   12.69   21.49   0
  -2   9  -2  297.42   11.58   0
  -1   9  -1   65.79   11.66   0
  -1  12  -4    7.86   12.44   0
   0  10  -1   21.13   11.25   0
   0  11  -2   23.11   12.46   0
   0  12  -3   30.75   12.51   0
   1  -9 -15   18.35   14.47   0
   2  -9 -14   37.33   12.87   0
   2  -7  -8  115.81   12.69   0
   2  -6  -6   66.59   11.83   0
   2  -4  -3  986.94   21.60   0
   2  -1   0  810.08   27.76   0
   2   8   1  142.41   17.39   0
   3  11  -1    6.31   16.18   0
   4  -7  -8   50.74   11.36   0
   4  -6  -6   58.63   12.94   0
   4  -4  -3  185.06   14.25   0
   4  -1   0  585.24   16.29   0
   4   1   1   22.25   13.96   0
   5  -9 -14    1.73   12.23   0
   5  -7  -8    4.04    9.09   0
   5  -3  -2   18.94   10.68   0
   6  -8 -11   43.66    9.60   0
   6  -5  -5  103.75    9.81   0
   7  -8 -12    4.92    9.06   0
   7  -5  -6   10.30   11.20   0
   7   0  -1   -3.00   12.43   0
   7   2   0    6.53   11.51   0
   7   6   0    6.95   13.26   0
   8  -7 -11   16.67   11.58   0
   8   2  -1   49.92   11.35   0
   9  -6 -10   -1.30    9.79   0
   9  -5  -8    4.05    8.94   0
   9   2  -2    3.05   10.93   0
   9   6  -2    0.28   14.20   0
  10  -3  -7   15.12   11.59   0
  10  -1  -5   28.37   11.29   0
  10   0  -4    2.72    8.89   0
  10   3  -3   28.30   12.22   0
  10   4  -3   25.67   12.31   0
  11   1  -5   18.93   10.42   0
  -7   0 -12   -1.23    9.18   0
  -7   2 -10   -2.75    9.29   0
  -7   4  -9   15.57   11.39   0
  -7   5  -9    9.69   11.31   0
  -7   7 -10    8.53   12.49   0
  -6  -4 -16   15.35   14.11   0
  -6  -3 -13    7.81   13.99   0
  -6  -2 -11  273.23   14.36   0
  -6   2  -7  190.45   11.42   0
  -6   7  -7  117.01   10.21   0
  -6   8  -8   36.74    9.62   0
  -6   9  -9   14.99    9.93   0
  -5  -2  -8    8.13   12.83   0
  -5   4  -4   24.58   12.30   0
  -5   5  -4   25.39   11.48   0
  -5   9  -6   16.56   11.72   0
  -5  10  -7   -6.87   11.33   0
  -4  -4  -9   66.34   18.30   0
  -4  -2  -6  141.53   13.49   0
  -4   0  -4 1260.21   22.45   0
  -4   7  -3  119.44   10.83   0
  -4  10  -5   43.96   12.07   0
  -3  -4  -7    6.91   24.07   0
  -3   1  -2   21.00   13.14   0
  -3   4  -1   14.67   13.22   0
  -3   5  -1   33.24   13.75   0
  -3   8  -2   85.55   12.78   0
  -2   4   0   89.87   14.30   0
  -1  -7 -11   11.85   18.06   0
   0  -9 -17   16.67   14.80   0
   0   9   0   -4.67   12.40   0
   2  -8 -11   48.44   11.67   0
   2  11  -1   29.80   13.20   0
   2  12  -2    5.57   14.80   0
   3  -9 -14   -6.46   12.45   0
   3  -7  -8    8.97    9.39   0
   3  -6  -6   -2.61    9.47   0
   3  -4  -3   26.49   10.51   0
   3  -1   0    8.47   14.28   0
   3  12  -2    3.79   14.01   0
   4  -9 -14   50.96   12.44   0
   4  -3  -2  110.83   11.75   0
   4  -2  -1  138.97   12.83   0
   4  11  -1   15.74   19.75   0
   5  -8 -11   16.95    9.06   0
   5  -5  -5   18.80   12.59   0
   5   2   1    6.34   11.37   0
   6  -8 -12    8.70   11.71   0
   6  -7  -9    2.09    8.77   0
   6  -6  -7   55.75    9.47   0
   6  -2  -2   46.14   12.57   0
   6  -1  -1  127.04   11.16   0
   7  -8 -13  -14.42   11.30   0
   7  -7 -10    8.43    9.36   0
   7  -6  -8    3.71    8.92   0
   7   3   0    2.48   10.46   0
   7   4   0    8.17   13.11   0
   7   5   0   11.86   13.22   0
   8  -6  -9   16.43    9.73   0
   8  -4  -6   75.09   11.75   0
   8   0  -2   12.25    9.12   0
   8   3  -1   62.56   11.30   0
   8   6  -1   42.16   14.41   0
   9  -4  -7   -2.57    9.18   0
   9  -1  -4   12.99   11.28   0
   9   0  -3    8.01    9.41   0
   9   3  -2    8.44   11.63   0
   9   5  -2    4.28   14.43   0
  10  -2  -6  237.67   11.09   0
  10   1  -4   24.66   11.39   0
  -8   2 -14   -1.99    9.95   0
  -7  -2 -15    4.75   12.22   0
  -7   0 -11    2.57   11.73   0
  -7   1 -10    7.87   11.08   0
  -7   3  -9    2.40    9.19   0
  -6  -1  -9   21.93   10.81   0
  -6   0  -8  165.00   12.68   0
  -6   1  -7  111.64   12.79   0
  -6   3  -6  150.07   13.60   0
  -6   4  -6   58.57    9.89   0
  -6   5  -6  661.96   14.03   0
  -6   6  -6  107.62   12.19   0
  -6   8  -7  106.28   12.57   0
  -6   9  -8   17.05   10.10   0
  -5   1  -5    3.86    9.87   0
  -5   3  -4   21.64   10.27   0
  -5   6  -4  109.26   10.15   0
  -5   8  -5   21.67    9.39   0
  -4  -5 -11  160.61   24.42   0
  -4   8  -3   54.06   12.62   0
  -4   9  -4   66.70    9.72   0
  -4  11  -6    8.38    9.26   0
  -3   3  -1   16.25   14.65   0
  -3   6  -1   25.55   12.48   0
  -2  -6 -10   68.58   23.83   0
  -2   3   0  936.16   23.56   0
  -2   6   0  172.55   13.85   0
  -2  10  -2   64.42   12.18   0
  -2  11  -3   43.54   11.96   0
  -2  12  -4   27.74   12.59   0
  -1   8   0   23.01   11.43   0
   0  -8 -13   36.39   14.24   0
   0  -4  -4  448.78   21.47   0
   0   2   1 8930.45   98.29   0
   0   7   1  272.87   14.09   0
   1  -9 -16    0.26   15.75   0
   1  -8 -12    1.34   13.60   0
   1  -7  -9    0.11   10.29   0
   1  -5  -5   44.81   12.65   0
   1   8   1   23.30   14.19   0
   1  11  -1   20.57   14.74   0
   1  12  -2    0.18   14.67   0
   2  -9 -15   18.70   12.92   0
   2  -3  -2   52.17   13.70   0
   2  -2  -1   49.99   16.50   0
   2  10   0   10.29   13.93   0
   3  -8 -11    6.16   11.06   0
   3  -2  -1   -6.24   13.43   0
   3  10   0   12.78   16.27   0
   4  -8 -11  151.99   10.60   0
   5  -7  -9    2.27    9.14   0
   5  -6  -7    2.85   12.24   0
   5   0   0    4.68   10.45   0
   5   6   1    5.23   18.51   0
   7  -4  -5    4.65    8.70   0
   7  -2  -3    0.94   12.34   0
   7  -1  -2   -7.64   10.04   0
   7   8  -1    0.67   18.19   0
   8  -7 -12   17.26    9.26   0
   8  -2  -4   26.77   11.49   0
   8  -1  -3  114.12   10.49   0
   8   4  -1   42.47   12.33   0
   8   5  -1   83.60   14.99   0
   9  -6 -11    5.12   10.02   0
   9  -3  -6    4.68    8.94   0
   9   1  -3    1.98   11.01   0
   9   4  -2   -0.74   12.01   0
  10  -4  -9   -4.29    9.83   0
  -8   1 -14   10.52   12.88   0
  -8   3 -12   16.44   12.14   0
  -8   4 -12   -7.73    9.32   0
  -7  -1 -12   11.41   12.46   0
  -7   2  -9   10.92    9.32   0
  -7   4  -8    0.36   11.46   0
  -7   5  -8   12.42    9.00   0
  -7   6  -8  -11.52   11.84   0
  -7   7  -9    8.59    9.56   0
  -6  -4 -15   -0.94   13.98   0
  -6   2  -6  120.29   13.20   0
  -6   7  -6   79.14   10.55   0
  -5  -5 -14    3.78   16.71   0
  -5   2  -4   18.80   12.72   0
  -5   7  -4   20.63    9.04   0
  -5   9  -5    3.38   11.35   0
  -5  10  -6   15.45    9.60   0
  -4  -3  -7   74.77   16.27   0
  -4   3  -2  395.72   16.08   0
  -4   5  -2  263.88   12.74   0
  -4   6  -2    6.69   10.32   0
  -3   7  -1   24.74   13.00   0
  -3   9  -2   30.13   11.42   0
  -3  10  -3   16.91    9.80   0
  -3  11  -4    5.61    9.27   0
  -2  -7 -13   13.07   18.73   0
  -2   9  -1  218.03   13.17   0
  -1  -8 -15   15.58   16.69   0
  -1   4   1    8.89   16.70   0
  -1   5   1    4.26   13.55   0
   0  -7 -10   40.97   14.34   0
   1  -6  -7   13.61   11.20   0
   1  10   0   50.08   14.33   0
   2  -7  -9   54.70   11.48   0
   2  -5  -5  128.49   12.85   0
   2   1   1 5892.01   70.58   0
   2   5   2  226.74   33.63   0
   3  -9 -15    7.71   12.34   0
   3  -7  -9   -2.69   10.85   0
   3  -5  -5   21.55   12.76   0
   4  -9 -15   16.57   10.13   0
   4  -7  -9   32.49   11.43   0
   4  -6  -7   48.18   12.81   0
   4  -5  -5   45.83   10.24   0
   5  -8 -12   12.98    9.25   0
   5  -4  -4    9.01   10.21   0
   5  -1  -1   33.91   13.63   0
   5   3   1    6.97   11.18   0
   6  -8 -13    3.73   10.11   0
   6  -7 -10  164.16   10.79   0
   6  -6  -8    5.30    9.02   0
   7  -7 -11   -5.99    9.12   0
   7  -6  -9   18.41    8.94   0
   7  -5  -7    6.28    9.24   0
   7   1  -1   10.25    9.99   0
   8  -6 -10   35.93    9.32   0
   8   1  -2    8.83   11.26   0
   8   8  -2    7.85   15.24   0
   9  -5 -10   11.46   11.97   0
   9  -4  -8   -0.68    9.35   0
  10  -3  -8    6.34   10.13   0
  10  -2  -7   57.06    9.67   0
  10  -1  -6   60.24    9.77   0
  10   2  -4   30.21    9.88   0
  10   3  -4   12.39   12.86   0
  -8   1 -13   78.66   12.91   0
  -8   4 -11   29.64   10.25   0
  -7   0 -10   17.53   11.63   0
  -7   3  -8   -1.94    9.40   0
  -7   8  -9    0.32   10.65   0
  -6  -3 -12   22.01   13.16   0
  -6  -2 -10   36.96   11.95   0
  -6   4  -5  236.14   13.44   0
  -6   5  -5  116.20   10.16   0
  -6   6  -5   45.73   12.01   0
  -6   8  -6   18.59   10.00   0
  -6   9  -7   10.11   10.16   0
  -5  -4 -11    4.12   15.85   0
  -5  -3  -9   27.49   13.90   0
  -5   5  -3    5.44   11.27   0
  -5   8  -4   33.22    9.92   0
  -4   7  -2   10.43   10.82   0
  -4   9  -3   83.68   10.01   0
  -4  10  -4   33.11   10.02   0
  -4  11  -5    8.44    9.31   0
  -3  -1  -3   27.89   18.64   0
  -3   2  -1   -0.57   15.95   0
  -2  -2  -3 1721.00   50.69   0
  -2  -1  -2 8945.72   84.36   0
  -1   6   1    8.38   11.64   0
  -1   9   0   50.05   11.64   0
   0   8   1  136.04   14.39   0
   1  -9 -17    6.56   15.72   0
   2  -9 -16    1.85   13.78   0
   2  -8 -12   16.08   12.17   0
   2  -6  -7  237.10   14.18   0
   3  -9 -16    6.94   11.71   0
   3  -8 -12    1.03   11.55   0
   3  -6  -7   -6.50   11.90   0
   4  -8 -12    5.74    8.57   0
   4   2   1    7.69   13.29   0
   4  10   0    6.74   22.79   0
   5  -8 -13    6.36   11.00   0
   5  -7 -10   15.12   11.77   0
   5  -3  -3   14.03   10.70   0
   5  -2  -2    1.46   10.48   0
   5   4   1    3.36   13.40   0
   5   5   1   10.44   17.23   0
   6  -8 -14   16.25   11.83   0
   6  -4  -5   75.68   10.40   0
   6   2   0  210.04   13.85   0
   7  -7 -12   22.32   11.56   0
   8  -6 -11   21.16   12.33   0
   8  -5  -9   38.25   11.68   0
   9  -3  -7   12.89    9.44   0
   9  -2  -6   10.65   11.46   0
   9  -1  -5    4.44   11.15   0
   9   0  -4   12.98    8.95   0
   9   2  -3    6.88   11.18   0
   9   7  -3    3.51   15.23   0
  10  -3  -9   24.40   12.77   0
  10   5  -4   -1.78   13.25   0
  -8   0 -14   11.63   12.28   0
  -8   1 -12   27.78   12.54   0
  -8   4 -10   18.21   11.70   0
  -8   6 -10   17.32   12.59   0
  -7  -3 -16    4.21   15.20   0
  -7  -2 -13    6.53   12.28   0
  -7  -1 -11   13.71   12.39   0
  -7   2  -8    8.41    9.27   0
  -7   4  -7   27.39    9.90   0
  -7   5  -7   34.87    9.30   0
  -7   6  -7    6.13    9.72   0
  -7   8  -8    3.24   10.26   0
  -6  -4 -14    0.04   15.63   0
  -6  -1  -8   20.13   10.71   0
  -6   0  -7   22.93   11.98   0
  -6   1  -6   18.63   12.80   0
  -6   3  -5   27.92   10.84   0
  -6   7  -5   35.17   10.28   0
  -6   9  -6   56.86   12.30   0
  -5  -1  -6   15.00   11.54   0
  -5   0  -5    0.76    9.46   0
  -5   1  -4    7.49   12.85   0
  -5   3  -3   22.75   12.86   0
  -5   4  -3    9.94   10.35   0
  -5   6  -3   84.33   10.00   0
  -5   7  -3   30.08   11.35   0
  -5   9  -4   22.49   11.79   0
  -5  10  -5    6.83    9.71   0
  -4   2  -2  140.49   14.71   0
  -4   8  -2   12.99   12.19   0
  -3  -2  -4    5.38   16.52   0
  -3   8  -1   43.98   11.25   0
  -3  10  -2   25.80   11.96   0
  -3  11  -3   -1.66   10.89   0
  -3  12  -4   12.27   12.86   0
  -2   2   0 1172.59   26.54   0
  -2   8   0  184.18   13.84   0
  -2  11  -2   27.50   12.03   0
  -2  12  -3    8.51   12.93   0
  -1   3   1    7.55   19.17   0
  -1   7   1   13.17   11.94   0
   0  -8 -14  222.23   18.90   0
   0  -6  -8  175.58   16.05   0
   0  -5  -6  470.49   20.00   0
   0  10   0   98.15   12.76   0
   1  -8 -13   10.52   14.20   0
   2  -9 -17   27.55   16.04   0
   2   9   1  215.80   18.78   0
   4  -7 -10   46.54   11.54   0
   4  -4  -4  417.67   14.08   0
   5  -6  -8    0.01   10.10   0
   5   1   0    7.64   12.14   0
   6  -7 -11   52.52   10.23   0
   6  -6  -9    2.03   11.57   0
   6  -5  -7   19.27    9.67   0
   6  -3  -4   21.59   10.19   0
   6  -2  -3   77.50   13.39   0
   6   7   0    7.23   16.76   0
   7  -6 -10   10.92    9.25   0
   7  -5  -8    7.41    9.77   0
   7  -3  -5   -2.61    9.58   0
   7   0  -2    8.79    9.91   0
   7   2  -1   13.24   11.77   0
   8  -3  -6   24.32    9.69   0
   8  -2  -5   52.03   11.26   0
   8   2  -2   42.33    9.23   0
   9  -5 -11   15.23   10.34   0
   9   3  -3   11.92   12.30   0
  10  -2  -8   55.07   10.19   0
  10  -1  -7   11.86   11.58   0
  10   0  -6   39.31    9.97   0
  -8   0 -13   14.63   12.87   0
  -7   1  -8    5.59   11.12   0
  -7   3  -7    0.84    9.45   0
  -7   7  -7   15.70   10.31   0
  -6   2  -5   37.61   12.66   0
  -6   5  -4  219.42   13.04   0
  -6   8  -5    3.62    9.92   0
  -5  -2  -7    6.65   11.46   0
  -5   8  -3   12.29   11.81   0
  -4  -1  -4 1915.10   28.15   0
  -4   5  -1  239.24   14.53   0
  -4  10  -3   14.04   10.26   0
  -4  11  -4    7.11    9.54   0
  -3   0  -2   37.57   14.11   0
  -3   5   0   -3.60   10.98   0
  -3   6   0   12.94   12.74   0
  -3   9  -1   30.93   11.88   0
  -2  10  -1  398.07   12.71   0
  -1  -6  -9   11.87   15.34   0
  -1  -4  -5   32.52   20.66   0
  -1  11  -1   18.92   12.62   0
  -1  12  -2    2.63   12.56   0
   0  -3  -3  747.64   30.89   0
   1  -7 -10   -3.79    9.78   0
   1  -4  -4   43.81   14.98   0
   1   5   2    4.15   16.76   0
   1   6   2    1.35   15.10   0
   2  -8 -13   19.75   12.52   0
   2  -7 -10   95.77   11.40   0
   2  -4  -4  792.22   20.35   0
   2   6   2   13.65   20.38   0
   3  -8 -13   14.00   12.09   0
   3  -7 -10    2.08   11.04   0
   3  -4  -4   20.17   10.80   0
   3   9   1   26.76   19.86   0
   4  -8 -13   60.64   10.16   0
   4  -6  -8   14.95   12.56   0
   4  -5  -6   10.09   12.59   0
   4  -2  -2   94.25   14.78   0
   4  -1  -1   76.53   11.96   0
   5  -8 -14    4.31   12.12   0
   5  -7 -11    2.12   11.43   0
   5  -4  -5    7.12   11.98   0
   6  -8 -15   31.14   10.29   0
   6  -7 -12   38.79   12.00   0
   6   3   0    3.33   11.20   0
   7  -7 -13    3.15    9.23   0
   7  -2  -4    3.41   10.06   0
   7  -1  -3   -2.23   10.43   0
   7   3  -1    7.33   12.06   0
   7   7  -1    6.32   16.82   0
   8  -6 -12   42.05    9.87   0
   8  -5 -10   19.55   11.57   0
   8  -4  -8   63.54   10.98   0
   8   3  -2   13.74   11.02   0
   9  -3  -8   15.69    9.52   0
   9   1  -4    9.88    9.49   0
   9   4  -3   11.67   12.33   0
   9   5  -3   15.30   12.39   0
   9   6  -3   11.12   13.11   0
  10  -3 -10    5.76   11.80   0
  10   2  -5   18.38   10.41   0
  -8   1 -11   16.57   11.39   0
  -8   2 -10   28.55   11.71   0
  -8   4  -9   44.41   10.03   0
  -8   5  -9    5.36    9.48   0
  -7  -2 -12    9.24   14.30   0
  -7  -1 -10   11.05   14.64   0
  -7   0  -9    1.53    8.99   0
  -7   2  -7   17.72    9.79   0
  -7   4  -6   43.49    9.86   0
  -7   6  -6   26.95    9.15   0
  -7   7  -6   21.69   12.03   0
  -6  -3 -11   36.16   12.42   0
  -6  -2  -9    4.76   12.22   0
  -6   4  -4  545.73   14.06   0
  -6   6  -4   94.33   10.21   0
  -6   7  -4   89.33   10.93   0
  -6   9  -5   48.71   10.78   0
  -6  10  -6    6.20   10.11   0
  -5  -5 -13    4.40   18.07   0
  -5   2  -3   32.09   10.95   0
  -5   5  -2    0.38   11.31   0
  -5   6  -2   31.26   11.99   0
  -5  10  -4   16.25    9.78   0
  -4   0  -3   67.74   11.87   0
  -4   4  -1   93.60   11.58   0
  -4   7  -1  147.80   13.82   0
  -4   9  -2    5.00    9.29   0
  -3   4   0    5.47   11.26   0
  -3   7   0   12.03   12.71   0
  -2   0  -1 1544.63   36.67   0
  -2   5   1  590.91   17.58   0
  -2   6   1  134.89   13.50   0
  -2   9   0  136.79   12.43   0
  -1  -8 -16   12.13   16.01   0
  -1  -7 -12    8.59   15.52   0
  -1   8   1   10.45   11.35   0
   0  -7 -11   75.32   14.45   0
   0   9   1   48.70   11.91   0
   1  12  -1   15.24   15.14   0
   2  11   0   56.84   16.22   0
   2  12  -1    7.42   14.56   0
   3  -5  -6    2.29   11.96   0
   3   0   0    4.38   17.86   0
   4  -8 -14   48.33   12.00   0
   5  -6  -9    7.38   11.94   0
   5  -5  -7   14.46   12.72   0
   5   0  -1   19.27   13.78   0
   6  -6 -10   18.80   11.28   0
   6  -4  -6   32.54    9.66   0
   6   1  -1  159.95   13.01   0
   6   4   0   11.69   12.89   0
   7  -7 -14   10.72   11.25   0
   7  -6 -11   24.30   10.07   0
   7  -5  -9    0.16   10.84   0
   7  -4  -7   -1.47    9.48   0
   7   1  -2   -2.54   11.71   0
   8  -6 -13    8.09   12.14   0
   8  -3  -7   84.27   11.89   0
   8   1  -3  123.75   10.23   0
   8   4  -2   12.69   11.65   0
   8   6  -2   28.34   14.59   0
   9  -5 -12    6.68   10.25   0
   9  -2  -7   29.84    9.87   0
   9  -1  -6   13.23    9.36   0
   9   0  -5   11.77    9.42   0
   9   2  -4   10.94   11.21   0
  10  -2  -9   19.31    9.79   0
  10  -1  -8   49.02   11.57   0
  10   0  -7  287.00   13.48   0
  10   1  -6   61.55   10.29   0
  10   3  -5  115.73   11.17   0
  10   4  -5   33.70   12.72   0
  -8  -1 -14    6.33   11.71   0
  -8   0 -12   39.66   10.38   0
  -8   3  -9   38.36    9.49   0
  -8   4  -8  104.38   12.94   0
  -7  -3 -14    0.50   14.57   0
  -7   3  -6   12.32    9.51   0
  -7   8  -6    4.33   11.57   0
  -6  -4 -13   27.18   14.64   0
  -6   0  -6  291.48   14.58   0
  -6   1  -5  129.33   13.62   0
  -6   3  -4  369.68   13.26   0
  -6   8  -4   27.92    9.69   0
  -5   4  -2    6.41    9.88   0
  -5   7  -2   24.57    9.60   0
  -5   9  -3    8.82    9.25   0
  -4  -2  -5  858.43   21.97   0
  -4   1  -2  300.34   15.63   0
  -4   3  -1   52.29   11.20   0
  -4   8  -1   28.71   12.09   0
  -4  10  -2   36.28   12.23   0
  -4  11  -3   42.37   12.27   0
  -3  -7 -16    4.07   25.22   0
  -3   1  -1   15.09   13.94   0
  -3   3   0   10.35   12.13   0
  -3  10  -1   34.68   12.04   0
  -3  11  -2   13.14    9.76   0
  -3  12  -3   12.29   10.38   0
  -2   4   1  448.76   16.64   0
  -2   7   1    9.11   11.63   0
  -2  11  -1  191.57   13.45   0
  -2  12  -2    5.38   11.98   0
  -1  -5  -7   10.44   18.13   0
   0  -8 -15   68.39   14.65   0
   0   5   2  178.83   17.73   0
   0   6   2  103.28   15.02   0
   0  11   0    2.63   14.75   0
   0  12  -1    3.85   12.80   0
   1  -8 -14   10.67   12.55   0
   1  -6  -8    1.06   10.85   0
   1  -5  -6   24.26   12.10   0
   1   4   2    6.17   21.67   0
   1   7   2    8.26   14.32   0
   1  11   0   24.96   13.05   0
   2  -8 -14   10.44   12.18   0
   2  -6  -8  100.55   12.44   0
   2  -5  -6   98.81   12.44   0
   3  -8 -14   24.19   11.73   0
   3  -6  -8    6.31    9.83   0
   3   2   1    5.84   19.17   0
   3  12  -1    5.95   15.66   0
   4  -7 -11  156.23   10.75   0
   4   3   1   59.61   15.45   0
   5  -8 -15   -6.22   10.03   0
   5  -7 -12   16.65   11.78   0
   5  -3  -4   13.70   10.66   0
   5  -2  -3    8.61   12.61   0
   5  -1  -2   27.86   13.99   0
   5   2   0   10.27   11.70   0
   6  -7 -13   -3.91    9.39   0
   6  -5  -8   45.90    9.34   0
   6  -3  -5   39.84   11.46   0
   6   5   0   11.95   14.41   0
   6   9  -1   38.59   23.65   0
   7  -3  -6   11.11    8.40   0
   7   4  -1   -1.67   12.06   0
   7   5  -1   16.92   13.61   0
   7   6  -1    1.72   13.25   0
   8  -5 -11   26.75   10.16   0
   8  -4  -9    7.08   10.12   0
   8  -2  -6   25.18    8.71   0
   8  -1  -5   15.05   11.86   0
   8   0  -4  150.48   11.08   0
   8   5  -2   -0.49   11.65   0
   9  -4 -11   -2.82   11.92   0
   9  -3  -9    4.78    9.65   0
  10  -3 -11    7.63    9.91   0
  10   2  -6  253.36   13.64   0
  -8  -1 -13   70.53   13.17   0
  -8   0 -11   65.97   12.51   0
  -8   1 -10    8.23    9.70   0
  -8   2  -9   23.87    9.73   0
  -8   3  -8   20.41   12.19   0
  -8   7  -8   30.38   10.17   0
  -7  -2 -11    9.03   14.76   0
  -7   0  -8    4.81   10.48   0
  -7   2  -6    2.77   11.69   0
  -7   4  -5   55.12   11.53   0
  -7   5  -5   42.40    9.92   0
  -7   7  -5   19.92   12.13   0
  -7   9  -6   -1.04   12.29   0
  -6  -1  -7   89.44   12.16   0
  -6   2  -4   15.10   12.72   0
  -6   5  -3  337.86   11.99   0
  -6   6  -3  241.21   11.20   0
  -6   7  -3   73.97   12.78   0
  -6   9  -4   13.01    9.81   0
  -6  10  -5   41.71   10.09   0
  -5  -4 -10    9.16   18.12   0
  -5  -3  -8    7.46   13.22   0
  -5  -1  -5    8.82   11.10   0
  -5   0  -4   27.77   11.96   0
  -5   3  -2   11.16   10.57   0
  -5   8  -2   -5.57    9.47   0
  -5  10  -3    8.57   11.42   0
  -5  11  -4   21.85    9.91   0
  -3  -3  -5   13.10   20.94   0
  -2   8   1   34.87   12.30   0
  -2  10   0   20.17   11.42   0
  -1   9   1   46.68   11.45   0
  -1  12  -1   12.42   12.52   0
   0   7   2  129.64   14.67   0
   1  -7 -11    5.63   11.27   0
   1  -3  -3    1.88   17.49   0
   2  -7 -11   79.62   11.46   0
   2  -3  -3 1849.16   27.56   0
   2   7   2   13.19   15.88   0
   3  -7 -11   35.87   10.84   0
   3  -2  -2   18.77   13.94   0
   3  -1  -1    0.28   14.28   0
   3  11   0    7.27   16.91   0
   4  -8 -15   20.91   11.92   0
   4  -6  -9  123.28   13.19   0
   4  -5  -7   28.65   12.23   0
   4   1   0  772.39   21.68   0
   5  -8 -16    9.56   10.07   0
   6  -7 -14    9.81   11.50   0
   6  -6 -11  247.26   12.99   0
   6  -2  -4  135.20   11.66   0
   6  -1  -3   20.15   12.31   0
   6   0  -2    3.82   10.06   0
   7  -7 -15    2.89    9.89   0
   7  -6 -12   13.61    9.65   0
   7  -5 -10   26.29   11.18   0
   7  -4  -8   10.46    9.16   0
   7  -2  -5    8.27    9.22   0
   7  -1  -4    9.46   10.13   0
   7   0  -3    5.19   10.23   0
   7   9  -2    6.80   18.47   0
   8  -6 -14   18.14   10.02   0
   8  -3  -8  101.24   12.52   0
   8   2  -3   11.70    8.97   0
   9  -2  -8   19.66    9.49   0
   9  -1  -7    5.90   11.21   0
   9   0  -6   -2.18   11.63   0
   9   1  -5    3.00    9.19   0
   9   3  -4   23.17   11.49   0
  10   1  -7   22.00   11.99   0
  -8   6  -7   76.28   10.42   0
  -8   7  -7   24.81   10.14   0
  -7  -3 -13    4.27   14.00   0
  -7  -1  -9    7.14   11.35   0
  -7   8  -5   10.92    9.06   0
  -6  -5 -16   40.24   19.50   0
  -6  -2  -8   69.99   14.00   0
  -6   8  -3    9.61   11.35   0
  -6  10  -4   14.09   11.58   0
  -5   1  -3   12.86   10.40   0
  -5   9  -2   -3.56   11.92   0
  -4  -4  -8   21.46   18.62   0
  -4   2  -1    7.21   13.74   0
  -4   5   0   97.99   13.47   0
  -4   9  -1   77.41   10.11   0
  -3   9   0   -0.91    9.30   0
  -3  12  -2    3.74   12.47   0
  -2  -7 -14  104.61   19.68   0
  -2  -5  -8   89.61   24.85   0
  -2   1   0  810.02   28.45   0
  -2   3   1 1594.83   28.45   0
  -1  -8 -17   16.21   16.05   0
  -1   2   1   -1.88   17.85   0
   0   4   2  988.35   29.97   0
   0  10   1   12.59   13.24   0
   1  -8 -15   22.48   12.58   0
   1  10   1   38.22   14.01   0
   2  -8 -15    2.79   12.25   0
   2   0   0  227.89   21.78   0
   2  10   1  379.13   20.16   0
   3  -8 -15    2.58   11.86   0
   3  -4  -5   27.05   14.29   0
   4  -8 -16   29.09   13.02   0
   4  -7 -12  525.32   13.69   0
   5  -7 -13   -7.60   10.06   0
   5  -6 -10    6.63    9.63   0
   5  -5  -8    1.28   10.40   0
   5  -4  -6    4.70    9.98   0
   6  -5  -9   17.29    9.53   0
   6  -4  -7   18.25    9.91   0
   6   2  -1    6.65   11.85   0
   7  -6 -13    2.45   11.79   0
   7   2  -2   -1.06    9.67   0
   8  -5 -12   -4.52    9.99   0
   8  -2  -7    8.98   11.34   0
   8   3  -3   30.53   10.99   0
   9  -4 -12    4.17    9.64   0
   9   4  -4    8.35   12.31   0
   9   5  -4    3.73   14.08   0
   9   6  -4    7.88   14.63   0
   9   7  -4   -2.20   13.54   0
  10  -1  -9   14.28    9.22   0
  10   0  -8   -3.87    9.49   0
  10   3  -6   23.64   10.12   0
  -9   3 -10    0.86   11.62   0
  -8  -2 -14    9.90   15.83   0
  -8  -1 -12   14.96   12.58   0
  -8   0 -10   25.73   11.63   0
  -8   1  -9   27.51    9.58   0
  -8   2  -8   53.70    9.63   0
  -8   3  -7   34.22   12.48   0
  -7   5  -4   31.49    9.59   0
  -7   7  -4    7.20   12.26   0
  -7   9  -5   -3.62   10.07   0
  -6   0  -5   62.84   12.17   0
  -6   3  -3   80.21   11.22   0
  -6   9  -3   40.66   11.92   0
  -5  -2  -6    0.97   11.34   0
  -5   2  -2    7.58   10.44   0
  -5   4  -1    4.51   12.27   0
  -5   5  -1   11.09    9.84   0
  -5   6  -1    1.45    8.92   0
  -5   7  -1   15.99   10.39   0
  -5  11  -3   12.31    9.30   0
  -4  -3  -6  187.38   18.67   0
  -4   4   0  486.37   14.65   0
  -4  10  -1    4.40   12.41   0
  -4  11  -2   29.85   10.37   0
  -3   2   0   -9.69   13.45   0
  -3   5   1   17.26   11.26   0
  -3   6   1    0.41   10.19   0
  -3   7   1   -0.40   12.89   0
  -3  11  -1    4.01   10.08   0
  -2   9   1  141.04   12.43   0
  -2  12  -1    6.91   12.83   0
  -1   5   2    9.54   13.24   0
  -1   7   2   18.08   11.49   0
  -1  10   1   20.59   12.17   0
   0  -8 -16   65.78   14.90   0
   0  -7 -12   43.23   14.42   0
   0  -6  -9   24.19   13.16   0
   0  -2  -2  707.69   37.27   0
   0   8   2   10.76   12.63   0
   1   8   2   11.75   13.90   0
   2  -2  -2 3693.79   40.46   0
   2  -1  -1  682.77   27.31   0
   3  -8 -16    4.45   11.99   0
   3  -7 -12   21.50   11.29   0
   3  -6  -9   -2.29    9.97   0
   3  -5  -7    7.71   11.89   0
   4   0  -1   25.93   14.77   0
   4   4   1  100.08   17.80   0
   5  -3  -5   13.80   12.87   0
   6  -7 -15   22.31    9.47   0
   6  -6 -12   75.89   11.90   0
   7  -5 -11   12.04    9.09   0
   7  -3  -7    0.79    9.05   0
   7   1  -3    7.21   12.32   0
   8  -5 -13   34.24   12.14   0
   8  -1  -6   10.04    9.17   0
   8   8  -3   28.05   14.65   0
   9  -2  -9   22.94    9.40   0
   9   2  -5    7.13    9.07   0
  10  -2 -11    2.42   10.47   0
  10  -1 -10    1.23   11.33   0
  10   2  -7   45.93   13.15   0
  10   4  -6   42.38   10.56   0
  10   5  -6   15.15   13.10   0
  -9   4  -9    9.46    9.49   0
  -8   1  -8   96.64   12.16   0
  -8   4  -6   39.58    9.57   0
  -8   5  -6   36.06    9.52   0
  -8   7  -6    6.78    9.98   0
  -7  -2 -10    8.28   12.72   0
  -7   0  -7   13.63    8.62   0
  -7   2  -5   17.30   10.18   0
  -7   8  -4    3.13    9.59   0
  -6  -4 -12    7.34   14.64   0
  -6  -1  -6   22.44   11.38   0
  -6   1  -4   99.08   10.88   0
  -6   4  -2  151.55   13.57   0
  -6   5  -2   11.93    9.07   0
  -6   6  -2   88.86    9.69   0
  -6   7  -2   47.83    9.57   0
  -6   8  -2   33.57   11.51   0
  -5   8  -1    5.47    9.35   0
  -5  10  -2   -6.06    9.47   0
  -3   4   1    5.92   10.91   0
  -3   8   1   23.32   11.83   0
  -3  10   0    4.15    9.56   0
  -1  -8 -18   13.69   16.33   0
  -1  -7 -13   -0.37   15.16   0
  -1   8   2   -2.32   10.87   0
   0  -4  -5  172.60   18.71   0
   1  -8 -16   13.38   12.56   0
   1  -7 -12    9.85   11.43   0
   1  -6  -9    5.24   10.94   0
   1  -2  -2    4.94   22.62   0
   1  12   0    7.21   14.73   0
   2  -8 -16   14.96   12.61   0
   2  -7 -12  223.10   13.66   0
   2  -6  -9  125.28   10.83   0
   2  -4  -5  247.00   15.65   0
   2   8   2  371.11   22.75   0
   4  -8 -17    3.13   10.28   0
   4  -7 -13  116.18   10.43   0
   4  -6 -10  195.43   11.45   0
   4  -5  -8   49.06   12.29   0
   4  -4  -6   38.69   12.91   0
   4  -1  -2  183.50   15.29   0
   5  -7 -14   13.20    9.44   0
   5  -6 -11   29.34    9.62   0
   5   1  -1   18.20    9.93   0
   5   3   0   19.18   11.57   0
   6  -7 -16   62.69   10.33   0
   6  -5 -10   92.07   10.25   0
   6  -4  -8   99.00   12.52   0
   6   3  -1  116.82   13.92   0
   7  -6 -14   20.17    9.42   0
   7  -2  -6    1.37    9.66   0
   7  -1  -5   18.13   12.61   0
   7   0  -4    4.50   12.46   0
   7   3  -2   11.79   11.38   0
   8  -4 -11   13.57    9.88   0
   8  -3  -9   23.58   10.62   0
   8   4  -3   65.90   12.29   0
   8   7  -3    4.37   14.99   0
   9  -4 -13   -4.24    9.83   0
   9  -3 -11    8.91    9.90   0
   9  -1  -8   -0.97    9.64   0
   9   0  -7   53.93   10.40   0
   9   1  -6   10.66    9.47   0
   9   3  -5    7.24   11.15   0
  10  -2 -12   10.03   12.04   0
  10   0  -9   22.58    9.79   0
  10   1  -8   36.61   10.31   0
  10   3  -7   10.01   13.15   0
  -9   1 -11   12.99   12.99   0
  -9   2 -10   15.31   10.56   0
  -9   3  -9    0.13    9.78   0
  -9   4  -8   14.68   11.72   0
  -9   5  -8   17.76    9.93   0
  -8  -1 -11   16.62   12.50   0
  -8   0  -9   18.14   12.19   0
  -8   2  -7    5.57    9.71   0
  -8   3  -6   39.33   12.04   0
  -8   5  -5  128.79   12.84   0
  -8   6  -5   77.00   12.30   0
  -8   7  -5   29.43   12.46   0
  -7  -1  -8   17.10   11.79   0
  -7   3  -4    9.26   10.05   0
  -7   5  -3    9.54   11.42   0
  -7   6  -3   -1.43   12.54   0
  -7   7  -3  -13.84   12.44   0
  -7   9  -4   -7.12    9.99   0
  -6   9  -2   17.66   11.63   0
  -6  10  -3   10.89    9.60   0
  -5   0  -3   18.48   12.70   0
  -5   3  -1   16.07   10.68   0
  -5   9  -1   -6.23    9.76   0
  -5  11  -2    0.42   11.83   0
  -4   0  -2  574.20   19.09   0
  -4   3   0  197.07   12.39   0
  -4   9   0   73.97    9.90   0
  -4  11  -1   50.30   12.50   0
  -3   9   1    6.13   11.03   0
  -3  12  -1   -3.02   12.53   0
  -2   5   2  323.97   15.54   0
  -2  10   1   43.43   12.02   0
  -1  -6 -10    4.90   15.54   0
  -1   4   2    2.38   13.02   0
   0  -8 -17   22.70   14.48   0
   0  -5  -7  111.85   14.87   0
   0   9   2   22.76   13.24   0
   0  11   1   58.42   15.21   0
   1  -5  -7   14.28   13.02   0
   1  -4  -5   58.91   14.75   0
   2  -8 -17   70.68   15.57   0
   2  -5  -7  385.43   13.76   0
   2  12   0   63.29   17.43   0
   3  -8 -17   11.35   13.04   0
   3  -7 -13   25.80   11.54   0
   3  -6 -10    3.16   11.51   0
   3  -3  -4   59.92   12.33   0
   4  -7 -14    4.77   11.03   0
   4   7   1  134.56   31.10   0
   5  -7 -15    3.74   11.63   0
   5  -5  -9   16.83   10.29   0
   5  -4  -7   10.69    9.98   0
   5  -2  -4    6.73   10.90   0
   5  -1  -3   14.12   13.92   0
   5   0  -2   10.74   14.48   0
   6  -7 -17    3.58   10.93   0
   6  -6 -13   42.05    9.82   0
   6  -2  -5   83.02   10.74   0
   6   0  -3   29.55   12.35   0
   7  -6 -15   -3.47    8.90   0
   7  -5 -12   11.02    9.02   0
   7  -4 -10   23.58   11.48   0
   7  -3  -8    0.86    8.76   0
   7   4  -2    3.28   12.52   0
   7   8  -2    1.44   16.92   0
   8  -5 -14    4.27   10.02   0
   8  -2  -8   10.81    9.56   0
   8   2  -4   31.29    9.20   0
   8   5  -3   69.78   13.19   0
   8   6  -3   65.23   15.38   0
   9  -4 -14    9.92   10.03   0
   9  -3 -12    3.14   11.41   0
   9  -2 -10    2.44    9.30   0
   9   4  -5   21.49   12.56   0
  10  -1 -11   -1.11   11.90   0
  10   2  -8   63.58   12.84   0
  -9   2  -9   22.00   12.55   0
  -9   3  -8   20.26   12.11   0
  -8   4  -5   68.61   10.31   0
  -8   8  -5   17.25   10.56   0
  -7  -4 -15    5.05   14.46   0
  -7   0  -6    9.65   11.06   0
  -7   1  -5    1.08   11.12   0
  -7   2  -4   16.45   12.20   0
  -7   8  -3    0.36    9.69   0
  -6  -5 -15   11.40   19.14   0
  -6  -3  -9   92.29   14.70   0
  -6  -2  -7  217.75   15.00   0
  -6   3  -2  106.20   11.28   0
  -6   6  -1    3.24   11.19   0
  -5  -5 -12    4.75   19.80   0
  -5  -1  -4   10.44   11.37   0
  -5   1  -2    8.99   11.00   0
  -5   5   0    9.89    9.64   0
  -5   6   0    8.29   10.22   0
  -5   7   0   10.58   10.39   0
  -5   8   0   12.28   11.78   0
  -5  10  -1   13.53    9.69   0
  -4   1  -1   21.63   11.65   0
  -4   6   1   87.93   10.73   0
  -4   7   1   21.11   12.56   0
  -4  10   0    9.92   11.50   0
  -3  -1  -2   27.88   19.96   0
  -3   0  -1   28.28   17.56   0
  -3   3   1    2.24   12.06   0
  -3  11   0   11.28    9.58   0
  -2   2   1   46.38   20.30   0
  -2   8   2    4.91   11.82   0
  -1   9   2   13.67   11.48   0
   0  -8 -18   12.42   15.32   0
   0  -7 -13   92.17   14.78   0
   1  -8 -17   12.96   12.67   0
   1   9   2   23.75   15.16   0
   1  11   1   22.78   14.19   0
   2  -7 -13  121.24   12.68   0
   3  -8 -18    5.64   12.40   0
   3   1   0   10.37   17.62   0
   3  10   1   21.66   19.30   0
   4  -6 -11   62.11   10.00   0
   4   2   0   42.61   13.95   0
   4   5   1  225.70   22.38   0
   5  -7 -16   16.25   11.67   0
   5  -6 -12   41.96   10.09   0
   5   4   0    3.78   13.13   0
   6  -6 -14   38.40   12.16   0
   6  -5 -11   58.42    9.91   0
   7  -6 -16   15.88    9.65   0
   7  -5 -13   15.52   11.82   0
   7  -2  -7   19.43   11.51   0
   7   2  -3    2.31   11.74   0
   8  -5 -15   43.26   10.15   0
   8  -4 -12   22.13    9.81   0
   8  -3 -10    6.50    8.71   0
   8  -1  -7  109.45    9.89   0
   8   0  -6    6.95    9.51   0
   8   1  -5   21.12    9.43   0
   8   3  -4  139.70   12.46   0
   9  -1  -9   -5.78    9.55   0
   9   0  -8   62.31   12.67   0
   9   1  -7   17.44   11.73   0
   9   2  -6    5.52    9.09   0
   9   5  -5    5.50   12.35   0
   9   7  -5    1.17   15.27   0
  10   4  -7   44.94   10.66   0
  -9   1 -10    8.82   10.25   0
  -9   4  -7   22.18   11.76   0
  -8  -2 -12   14.46   13.08   0
  -8  -1 -10    4.64   12.38   0
  -8   0  -8   35.07   11.87   0
  -8   1  -7    5.95    9.19   0
  -8   2  -6   44.10    9.59   0
  -8   3  -5  108.75   12.48   0
  -8   5  -4  100.32   12.06   0
  -8   6  -4   64.64   10.21   0
  -7  -2  -9   -6.22   11.66   0
  -7   3  -3   16.24   12.46   0
  -7   9  -3    3.65   10.36   0
  -6   0  -4    9.25   11.27   0
  -6   1  -3   10.40   11.83   0
  -6   5  -1    5.34    8.97   0
  -6   8  -1   16.70    9.02   0
  -6  10  -2    2.57    9.42   0
  -5  -4  -9    3.53   18.24   0
  -5  -3  -7    2.77   12.78   0
  -5   2  -1    4.67   11.01   0
  -5   4   0    3.60   10.08   0
  -5   9   0    1.28   11.62   0
  -4  -2  -4  572.41   21.29   0
  -4   2   0   58.04   14.70   0
  -4   8   1    2.22   10.14   0
  -3  -7 -17    3.93   21.92   0
  -3   6   2    9.29   12.29   0
  -3  10   1    5.13   11.17   0
  -2  -7 -15   15.75   17.35   0
  -2  -6 -11  320.59   25.34   0
  -2   9   2  133.73   12.22   0
  -2  11   1   37.57   12.55   0
   0   3   2 1523.85   40.17   0
   1  -8 -18    3.26   13.87   0
   1  -7 -13   13.47   11.15   0
   2  -8 -18   56.12   13.16   0
   2  -6 -10   74.54   12.62   0
   2   2   1 1600.56   50.14   0
   2  11   1  174.75   17.48   0
   3  -7 -14   16.37   12.05   0
   3  -5  -8   -2.25    9.24   0
   3  -4  -6   33.38   11.89   0
   3  -2  -3   22.12   13.72   0
   4  -7 -15   17.83   11.68   0
   4  -5  -9  101.22   12.97   0
   4  -3  -5  315.71   13.38   0
   5  -7 -17    3.78   12.47   0
   5  -6 -13   16.48   12.18   0
   5  -5 -10   21.26    9.87   0
   5  -4  -8   12.81   12.64   0
   5  -3  -6   16.09   10.11   0
   5   8   0    2.97   21.05   0
   6  -4  -9  116.34   10.51   0
   6   2  -2   34.47   11.95   0
   6   4  -1   15.77   10.94   0
   6   8  -1    8.27   17.25   0
   7  -4 -11    2.21   11.19   0
   7  -3  -9    8.78   11.11   0
   7  -1  -6   19.42   12.52   0
   7   1  -4   10.90   12.35   0
   7   5  -2    3.68   11.81   0
   7   6  -2    5.97   13.88   0
   7   7  -2    5.74   13.88   0
   8  -4 -13   -9.95    9.56   0
   8  -3 -11   32.15   11.84   0
   8  -2  -9   64.84    9.82   0
   9  -3 -13    4.63    9.75   0
   9   3  -6   25.01   11.90   0
   9   6  -5   -2.04   13.35   0
  -9   0 -11   24.67   12.75   0
  -9   1  -9   -2.23   13.23   0
  -9   2  -8   12.82   12.12   0
  -9   5  -6   13.21    9.44   0
  -8   8  -4   -1.43   10.29   0
  -7  -4 -14   -6.87   16.68   0
  -7  -1  -7    7.49   10.72   0
  -7   5  -2    1.39    9.31   0
  -7   6  -2   -9.08   10.71   0
  -7   7  -2    9.57    9.77   0
  -7   8  -2   18.09    9.94   0
  -6  -4 -11   19.30   15.03   0
  -6  -1  -5  140.65   12.63   0
  -6   4  -1   10.67    9.65   0
  -6   9  -1   16.91    9.66   0
  -5  -2  -5   12.53   12.45   0
  -5  11  -1    9.98    9.41   0
  -4   4   1  329.51   13.48   0
  -4   9   1   22.02    9.25   0
  -4  11   0   29.19    9.98   0
  -3   1   0    8.44   14.23   0
  -3   5   2   38.99   13.77   0
  -3   7   2   18.36   10.52   0
  -3   8   2    3.48   11.67   0
  -3  12   0  -11.57   12.60   0
  -1  -7 -14    6.35   13.60   0
  -1   3   2    6.38   18.77   0
  -1  10   2   -1.95   11.57   0
   0  -6 -10   79.67   11.89   0
   1  -8 -19    6.90   15.51   0
   1  -6 -10    2.01   10.85   0
   2  -7 -14   21.21   12.50   0
   2  -3  -4  197.23   14.58   0
   2   9   2  298.33   22.05   0
   3  -6 -11   18.74   11.03   0
   3  -1  -2    5.33   18.17   0
   3   0  -1    9.57   17.78   0
   3   3   1    6.45   18.38   0
   4  -7 -16   13.94   12.05   0
   4  -6 -12  217.45   12.98   0
   4  -4  -7  191.82   12.12   0
   4   6   1   49.16   22.43   0
   5  -7 -18   15.13   13.05   0
   5   2  -1   19.57   11.57   0
   6  -6 -15   73.42   10.04   0
   6  -5 -12   30.51    9.54   0
   6  -2  -6   76.94   10.34   0
   6   5  -1   39.63   13.52   0
   7  -5 -14  -13.06    8.84   0
   7   0  -5   -1.95   10.16   0
   8  -4 -14  138.36   12.46   0
   8  -1  -8  221.46   10.99   0
   8   2  -5   41.54   11.29   0
   8   4  -4   64.88   12.38   0
   9  -3 -14    2.30    9.64   0
   9  -1 -10   14.88    9.90   0
   9   0  -9   36.07   12.34   0
   9   2  -7   25.01   11.06   0
  10   0 -11    1.86    9.34   0
  10   1 -10   -0.32    9.70   0
  10   4  -8   29.65   12.56   0
  -9   0 -10    7.32   12.09   0
  -9   4  -6   13.87    9.53   0
  -8  -2 -11    8.18   12.67   0
  -8  -1  -9   22.87   12.36   0
  -8   1  -6   19.24   11.39   0
  -8   2  -5   52.68    9.52   0
  -8   3  -4   68.71   11.95   0
  -8   6  -3   20.67   12.08   0
  -8   7  -3   10.62    9.18   0
  -8   8  -3    2.48   12.23   0
  -7   0  -5   15.77   11.44   0
  -7   1  -4   16.43   11.67   0
  -7   4  -2    5.66    9.87   0
  -7   9  -2   15.71   10.50   0
  -6   3  -1   52.97   10.68   0
  -6   6   0   28.89   10.70   0
  -6   7   0   11.21   11.25   0
  -6  10  -1   -2.48    9.14   0
  -5   3   0   18.88   10.37   0
  -5   6   1   11.41    9.23   0
  -5   7   1    9.03    9.17   0
  -5   8   1   12.14   11.41   0
  -5  10   0   -3.43    9.76   0
  -4  10   1  152.43   12.14   0
  -3  -2  -3    8.85   19.17   0
  -3   9   2   12.30   10.90   0
  -3  11   1    3.99   11.24   0
  -2  10   2   16.92   11.88   0
  -1  12   1   21.03   13.02   0
   0  -7 -14  241.28   16.56   0
   0  12   1    3.35   12.83   0
   1  -7 -14   31.64   14.66   0
   1  10   2   25.53   13.82   0
   2  -5  -8  131.30   10.66   0
   2  -4  -6  220.44   14.73   0
   3  -7 -15    3.93   11.77   0
   3  12   0    6.60   18.64   0
   4  -2  -4  217.36   13.19   0
   5  -6 -14    2.99    9.63   0
   5  -5 -11   -2.00   12.10   0
   5  -2  -5    6.03   10.91   0
   5   5   0    5.20   14.32   0
   6  -6 -16   78.72   10.08   0
   6  -4 -10   77.34    9.96   0
   6  -3  -8   35.31    9.46   0
   6   0  -4   66.26   12.56   0
   6   1  -3   18.44    9.77   0
   6   6  -1   21.62   16.12   0
   6   7  -1    9.01   15.19   0
   7  -5 -15   18.25   11.64   0
   7  -4 -12   -0.20    8.97   0
   7  -3 -10   21.45   11.50   0
   7  -2  -8   27.69    9.55   0
   7   3  -3    8.51   10.78   0
   8  -3 -12   22.51    9.51   0
   8  -2 -10   40.47   10.22   0
   8   0  -7    4.44    9.49   0
   8   1  -6    2.87    9.06   0
   8   5  -4   43.20   14.82   0
   8   8  -4   17.00   14.28   0
   9  -3 -15    6.60   12.70   0
   9   1  -8    9.97   10.02   0
   9   4  -6   12.90   11.43   0
  10   3  -9   20.98   12.77   0
  -9   1  -8   -4.40   11.73   0
  -9   2  -7   19.45    9.87   0
  -9   3  -6   -0.82    9.90   0
  -9   5  -5    8.08    9.47   0
  -8   0  -7   23.69    9.66   0
  -8   4  -3   77.98   11.94   0
  -8   5  -3   10.47    9.42   0
  -7  -2  -8    2.82   11.44   0
  -7   3  -2    7.21   12.33   0
  -7   5  -1    4.24   11.13   0
  -7   6  -1   -0.12   10.01   0
  -7   7  -1    4.18    9.85   0
  -7   8  -1   13.06   12.24   0
  -6  -5 -14   10.39   18.98   0
  -6  -3  -8   80.42   14.83   0
  -6  -2  -6   95.29   13.32   0
  -6   5   0    4.75    8.95   0
  -6   8   0   11.69    8.97   0
  -6   9   0    2.16   11.46   0
  -5   0  -2   42.65   12.11   0
  -5   1  -1   12.75   13.35   0
  -5   5   1    4.32    9.42   0
  -5   9   1   -5.01   11.58   0
  -5  11   0   17.26   11.76   0
  -4   3   1  239.61   12.99   0
  -4   6   2   13.02   10.35   0
  -3   2   1   -0.19   13.63   0
  -3   4   2   13.75   10.99   0
  -2   3   2   53.28   16.90   0
  -2  12   1    1.05   12.45   0
  -1   6   3    7.51   11.53   0
  -1   7   3    5.81   11.09   0
  -1   8   3    0.28   11.12   0
   0   6   3  196.03   16.48   0
   0   7   3  113.42   12.88   0
   0   8   3  234.87   15.53   0
   1  -5  -8   11.90   11.20   0
   1  -3  -4   19.89   17.08   0
   1  12   1   19.17   15.02   0
   2  -7 -15   42.29   12.35   0
   2  -6 -11   25.87   10.83   0
   3  -7 -16   -6.10   11.38   0
   3  -6 -12   47.19   11.35   0
   3  -5  -9   13.70    9.85   0
   3  -3  -5   20.05   10.85   0
   4  -7 -17   12.02    9.56   0
   4  -6 -13   10.18    9.05   0
   4  -5 -10   25.08   10.11   0
   4  -3  -6 1570.89   22.56   0
   4   0  -2  396.77   18.02   0
   5  -6 -15   21.11   12.26   0
   5  -4  -9    9.63    9.62   0
   5  -3  -7   11.90   10.00   0
   5  -1  -4    1.78   10.19   0
   5   0  -3   -1.88   13.65   0
   5   1  -2   16.19    9.73   0
   5   6   0   12.78   16.73   0
   5   7   0    6.45   20.46   0
   6  -6 -17   50.30    9.63   0
   6  -5 -13   17.78    9.22   0
   6   3  -2   20.41   11.59   0
   7  -5 -16   -4.25   11.70   0
   7  -1  -7   20.26   11.60   0
   7   2  -4    4.54   11.86   0
   8  -4 -15   20.40    9.75   0
   8  -1  -9   17.44   11.99   0
   8   3  -5   31.62   11.64   0
   8   6  -4   14.24   12.82   0
   8   7  -4    4.43   14.19   0
   9  -2 -13  -13.24    9.89   0
   9  -1 -11    8.07    9.74   0
   9   3  -7   -7.09   11.18   0
   9   5  -6   -3.59   12.60   0
   9   6  -6   19.20   14.80   0
   9   7  -6    6.80   15.88   0
  10   1 -11    5.63    9.47   0
  10   2 -10   13.31   10.11   0
  -9  -1 -11    8.44   12.30   0
  -9   0  -9   -3.34   12.58   0
  -9   4  -5    3.74    9.42   0
  -9   6  -4    4.52   12.16   0
  -8  -3 -13   50.64   15.66   0
  -8  -2 -10   10.14   14.44   0
  -8  -1  -8  105.80   13.05   0
  -8   1  -5   51.69   11.85   0
  -8   2  -4   69.24   11.74   0
  -8   6  -2   19.37   11.42   0
  -8   7  -2    1.16   11.53   0
  -8   8  -2    7.58   12.42   0
  -7  -4 -13    7.25   15.74   0
  -7  -3 -10    7.10   13.84   0
  -7  -1  -6   10.04   10.68   0
  -7   9  -1   25.79    9.21   0
  -6   0  -3   55.21   11.86   0
  -6   1  -2  139.97   11.03   0
  -6   4   0   11.83    8.85   0
  -6  10   0   72.17   11.76   0
  -5  -1  -3   11.74   11.20   0
  -5   2   0    3.83   12.68   0
  -5   4   1   16.52   10.14   0
  -5  10   1   15.42   11.96   0
  -4   0  -1   43.84   14.66   0
  -4   5   2   22.11   10.46   0
  -4  11   1   17.41   10.12   0
  -3  -7 -18    1.27   19.99   0
  -3  10   2    1.64    9.38   0
  -2  -7 -16   34.81   17.38   0
  -2   7   3   12.41    9.49   0
  -2   8   3   10.63   11.66   0
  -2  11   2    7.23   11.74   0
  -1  -7 -15   -5.62   13.42   0
  -1  -6 -11    2.11   15.40   0
  -1  -5  -8   10.59   15.73   0
  -1   5   3   43.34   13.63   0
  -1  11   2   14.16   12.41   0
   0  -5  -8  244.96   16.50   0
   0  11   2   21.66   13.00   0
   1  -7 -15   51.24   14.61   0
   1  -6 -11   13.88   10.93   0
   3  -4  -7   24.47   11.06   0
   4  -7 -18    7.39   10.41   0
   4  -4  -8   81.93   11.24   0
   5  -5 -12   -1.09   11.83   0
   6  -6 -18   -6.60    9.36   0
   6  -5 -14   39.03    9.69   0
   6  -4 -11  244.59   10.64   0
   6  -3  -9   72.35   11.93   0
   6  10  -2   20.54   21.84   0
   7  -5 -17    7.82   11.65   0
   7  -4 -13   13.42    9.05   0
   7  -3 -11   10.83   11.43   0
   7  -2  -9   59.85   11.07   0
   7   0  -6    6.50   10.13   0
   7   1  -5   12.46   12.49   0
   7   4  -3    8.07   11.11   0
   7   9  -3    1.63   16.95   0
   8  -4 -16   27.29   10.42   0
   8  -3 -13    6.27    9.71   0
   8  -2 -11   12.61    9.01   0
   8   0  -8   52.60   11.81   0
   8   1  -7  109.35   11.76   0
   9  -2 -14    0.31   12.46   0
   9   0 -10   12.89   10.08   0
   9   1  -9    9.25    9.94   0
  10   0 -13   23.70    9.82   0
  10   1 -12    5.51   11.18   0
  10   3 -10   22.89   12.14   0
  10   4  -9   -4.70   10.53   0
  -9   1  -7   20.96   11.62   0
  -9   2  -6   14.53   10.25   0
  -9   3  -5   17.85    9.40   0
  -9   5  -4   19.80    9.13   0
  -8   0  -6   66.66   11.54   0
  -8   3  -3    8.38    9.40   0
  -8   5  -2    4.03    9.40   0
  -7   1  -3   -4.93   11.88   0
  -7   2  -2   10.07   12.42   0
  -7   7   0    9.75   12.61   0
  -6  -4 -10   24.04   16.48   0
  -6  -1  -4  104.09   12.30   0
  -6   6   1   13.97   10.94   0
  -6   7   1   14.35    9.43   0
  -5   7   2   25.38   12.76   0
  -4   1   0  706.37   17.33   0
  -4   4   2  340.35   15.24   0
  -4  10   2  135.32   12.85   0
  -3   3   2   41.97   14.98   0
  -3   6   3   11.31   12.10   0
  -3   7   3   20.23   12.56   0
  -3   8   3    9.11   11.47   0
  -3  11   2    2.86   11.12   0
  -2   5   3   51.46   13.00   0
  -2   9   3   40.12   10.98   0
  -1   9   3    0.51   11.11   0
   0  -7 -15  160.89   15.90   0
   0  -6 -11    1.56   12.54   0
   0  -3  -4   87.59   21.91   0
   0   5   3  480.11   20.13   0
   0   9   3  198.02   16.08   0
   1  -4  -6   31.14   11.38   0
   1   3   2   29.35   30.60   0
   1   7   3    9.76   14.97   0
   1  11   2   30.90   16.59   0
   2  -7 -16   -2.43   12.00   0
   2  -6 -12   19.46   11.28   0
   2  -5  -9   53.72   12.18   0
   2  10   2   59.95   17.47   0
   2  12   1    1.27   16.80   0
   3  -7 -17   -9.02    9.58   0
   3  -6 -13   25.30   11.30   0
   4  -7 -19    7.93   10.52   0
   4  -6 -14   51.36    9.84   0
   4  -5 -11  108.90   12.95   0
   4   3   0  190.02   15.43   0
   5  -6 -16   -2.88    9.14   0
   5  -4 -10   49.07   12.81   0
   5  -2  -6   10.69   10.48   0
   5   3  -1   26.87   11.40   0
   6  -5 -15   83.10   11.81   0
   6  -1  -6   28.89   10.56   0
   6   2  -3   65.01   12.53   0
   7  -5 -18    9.83   12.26   0
   7  -4 -14    8.88    8.83   0
   7   5  -3   17.55   13.36   0
   8  -4 -17   24.86   10.17   0
   8  -3 -14   72.20   10.14   0
   8  -1 -10   65.49   11.96   0
   8   4  -5   16.47   11.38   0
   9  -2 -15   18.33   12.42   0
   9   0 -11   11.99   11.82   0
   9   4  -7   -4.60   10.97   0
  10   2 -11  -12.20    9.09   0
  -9  -1 -10    0.52   12.45   0
  -9   0  -8    7.58   12.74   0
  -9   4  -4    1.82    9.05   0
  -9   6  -3    8.60    9.68   0
  -8  -3 -12   15.64   14.98   0
  -8   7  -1   62.29   12.23   0
  -8   8  -1    7.96   12.28   0
  -7  -2  -7   20.67   11.09   0
  -7   0  -4   -1.89    9.37   0
  -7   3  -1   11.10   10.23   0
  -7   5   0   20.74   11.26   0
  -7   6   0   -0.49    9.53   0
  -7   8   0    4.74   10.15   0
  -7   9   0    0.40    9.43   0
  -6   3   0    8.74   10.16   0
  -6   5   1   28.71    9.41   0
  -6   9   1   35.24    9.92   0
  -5  -3  -6    5.39   13.04   0
  -5   3   1   22.92   10.48   0
  -5   5   2   -5.76   12.26   0
  -5   8   2   14.69    9.40   0
  -4  -3  -5  532.26   23.74   0
  -3   5   3   73.37   13.93   0
  -2   0   0  324.30   23.46   0
  -2   1   1  655.75   27.33   0
  -2  10   3    8.39   12.29   0
  -1  -3  -4    0.34   24.98   0
  -1  10   3   11.69   13.75   0
  -1  12   2    8.16   15.36   0
   0  -4  -6  448.35   21.19   0
   1  -7 -16   15.27   13.14   0
   1   6   3    3.10   15.62   0
   1   8   3   14.97   14.43   0
   2  -7 -17   35.57   12.41   0
   3  -7 -18   11.44   12.31   0
   3  -5 -10   10.55    9.94   0
   3  -2  -4    9.75   12.53   0
   3  11   1    5.27   20.75   0
   4  -6 -15   -0.74   11.27   0
   4  -2  -5   41.43   11.15   0
   5  -6 -17   11.10    9.26   0
   5  -5 -13   19.29    9.33   0
   6  -4 -12  103.88    9.56   0
   6   0  -5   12.38    9.94   0
   6   1  -4   22.08   11.76   0
   6   4  -2    3.30   10.78   0
   7  -4 -15    5.52   11.54   0
   7  -3 -12    3.31    9.38   0
   7  -2 -10   77.09   11.78   0
   7  -1  -8    2.88    9.48   0
   7   3  -4    5.33   11.27   0
   7   8  -3   10.41   15.29   0
   8  -3 -15   52.03   11.98   0
   8  -2 -12   30.39    9.07   0
   8   0  -9  178.13   12.41   0
   8   3  -6   14.14   10.89   0
   8   5  -5   23.77   12.51   0
   9  -1 -13   -0.03   10.01   0
   9   1 -10   -1.14    9.87   0
   9   2  -9   24.76   12.37   0
   9   5  -7    1.28   12.18   0
  10   2 -12   -5.41   11.21   0
  10   3 -11   17.69   12.75   0
  -9   1  -6    1.68   11.44   0
  -9   2  -5    2.54    9.64   0
  -9   3  -4    1.05    9.54   0
  -9   5  -3   -4.90    9.43   0
  -8  -2  -9   34.33   12.66   0
  -8  -1  -7   14.89   12.12   0
  -8   1  -4   28.27    9.44   0
  -8   2  -3   75.58    9.71   0
  -8   5  -1   45.25    9.32   0
  -8   6  -1    3.56    9.72   0
  -7  -4 -12   -2.66   15.70   0
  -7  -3  -9    8.33   13.91   0
  -7  -1  -5   -4.51   11.13   0
  -7   4   0    2.68   11.63   0
  -6  -5 -13   26.09   21.45   0
  -6   4   1   16.85    9.91   0
  -6  10   1   14.18    9.13   0
  -5  -5 -11    6.36   22.49   0
  -5  -2  -4   21.54   12.94   0
  -5  10   2   10.57   11.90   0
  -4  -4  -7  290.85   24.54   0
  -4   6   3    5.39   11.86   0
  -4   8   3    3.79    9.38   0
  -4  11   2   65.42   10.66   0
  -3  10   3    4.55   11.46   0
  -3  12   2    3.82   12.16   0
  -2  -7 -17   -0.99   15.26   0
  -2  -6 -12  557.00   26.18   0
  -2  -1  -1 6056.15   72.80   0
  -2   4   3 1020.60   22.72   0
  -2  12   2    5.54   12.66   0
  -1  -7 -16   18.53   13.76   0
  -1  -4  -6   27.75   19.13   0
   0  -7 -16  137.51   16.33   0
   0  10   3   20.15   14.04   0
   1  -6 -12    6.31   11.03   0
   1   9   3   23.32   15.97   0
   2  -4  -7  157.61   11.53   0
   2  -3  -5  399.25   16.46   0
   2   1   0  689.35   33.85   0
   3  -7 -20    1.91   12.66   0
   3  -7 -19   14.20    9.96   0
   3  -6 -14   30.96   11.55   0
   3  -4  -8    6.76   12.51   0
   3  -3  -6    0.66   13.05   0
   4  -6 -16    2.87   11.41   0
   4  -5 -12  930.13   18.34   0
   4  -4  -9   40.66   10.08   0
   4  -3  -7   87.18   11.58   0
   5  -6 -18   10.86   10.01   0
   5  -5 -14    6.88   11.39   0
   5  -1  -5   11.95   10.62   0
   5   2  -2   11.08   11.62   0
   6  -5 -16   42.66    9.40   0
   6  -4 -13   47.79   11.75   0
   6  -3 -10  664.64   14.18   0
   7  -4 -16    7.59   11.61   0
   7   0  -7   -2.25    9.85   0
   7   1  -6   19.34   12.37   0
   7   2  -5   14.08   11.82   0
   7   7  -3   10.37   14.15   0
   8  -3 -16   33.83   12.10   0
   8  -2 -13   45.62    9.84   0
   8  -1 -11    2.44   11.05   0
   8   1  -8  244.93   13.13   0
   8   2  -7    3.76   11.10   0
   8   8  -5    8.96   15.27   0
   9  -1 -14   18.00    9.47   0
   9   0 -12    3.36    9.26   0
   9   4  -8   21.61   11.64   0
   9   6  -7   -7.14   12.16   0
  -9  -1  -9    5.56   12.63   0
  -9   0  -7    0.47   11.57   0
  -9   4  -3    1.93    9.63   0
  -9   6  -2    4.58   10.27   0
  -9   7  -2    7.55   10.37   0
  -8  -3 -11   23.10   15.12   0
  -8   0  -5    4.49    9.54   0
  -8   4  -1   74.57   11.80   0
  -7   1  -2   10.29   12.26   0
  -7   2  -1   11.68   12.82   0
  -7   6   1   11.81   11.65   0
  -7   7   1    3.89   10.63   0
  -7   8   1    2.14    9.73   0
  -7   9   1   18.27   11.69   0
  -6  -3  -7  558.38   20.20   0
  -6  -2  -5   28.10   10.95   0
  -6   0  -2  338.25   14.66   0
  -6   1  -1  141.38   11.22   0
  -6   6   2   71.63   11.75   0
  -6   7   2    5.53    9.30   0
  -6   8   2   75.60    9.92   0
  -5  -4  -8   11.52   17.28   0
  -5   0  -1   10.20   12.28   0
  -5   1   0    6.94   13.52   0
  -5   4   2   15.73   10.12   0
  -4   3   2  109.71   11.53   0
  -4   5   3  118.24   13.85   0
  -4   9   3   58.65    9.67   0
  -3   0   0    0.49   17.53   0
  -3   1   1   -4.16   17.22   0
  -3   4   3   18.71   12.75   0
  -2   2   2 4759.82   46.68   0
  -1  11   3    7.04   14.51   0
   1  -7 -17   12.93   12.79   0
   1  -5  -9   14.95   11.24   0
   2  -7 -19   21.85   12.31   0
   2  -7 -18   51.36   10.95   0
   2  -6 -13  236.94   12.92   0
   2   0  -1   30.77   23.02   0
   3  -5 -11   20.10   12.36   0
   3  -1  -3    9.71   18.04   0
   3   2   0    1.89   16.26   0
   4  -1  -4   27.95   11.98   0
   4   2  -1  130.42   15.07   0
   5  -6 -19   -0.47    9.88   0
   5  -4 -11   95.28   11.12   0
   5  -3  -9   20.99   12.13   0
   5  -2  -7   11.12   12.55   0
   5   0  -4    0.11   11.12   0
   5   1  -3   15.72   12.58   0
   5   4  -1   14.37   13.11   0
   6  -5 -17    6.98    9.36   0
   6  -1  -7   50.95   12.52   0
   6   5  -2    2.81   12.82   0
   7  -4 -17   12.79   11.97   0
   7  -3 -13   -5.94    9.46   0
   7  -2 -11   30.25   11.64   0
   7  -1  -9   40.48   11.92   0
   7   4  -4   10.29   10.89   0
   8  -3 -17    8.44   12.78   0
   8   4  -6   60.35   11.87   0
   8   7  -5   44.10   13.45   0
   9  -1 -15   -3.68   12.52   0
   9   2 -10    3.24   11.75   0
 -10   2  -6   22.39   12.01   0
 -10   3  -5    6.91   11.81   0
  -9  -2 -11    8.37   12.55   0
  -9   1  -5   10.16   11.40   0
  -9   2  -4   -2.14   10.02   0
  -9   3  -3   15.59    9.65   0
  -9   5  -2    0.32    9.48   0
  -8  -2  -8   65.27   15.45   0
  -8  -1  -6   25.20   11.87   0
  -8   2  -2   32.00   11.59   0
  -8   6   0   46.52   10.34   0
  -8   7   0   19.66    9.59   0
  -8   8   0   18.94   10.97   0
  -7   0  -3    6.03    9.41   0
  -7   3   0    5.85    9.68   0
  -7   5   1   15.76    9.02   0
  -6  -1  -3   16.99   11.70   0
  -6   5   2   12.43    9.51   0
  -6   9   2   10.10    9.80   0
  -6  10   2   26.50   11.54   0
  -5   2   1    9.40   10.59   0
  -5   6   3    0.80   12.21   0
  -5   7   3    0.87    9.95   0
  -5   8   3    6.60    9.39   0
  -5   9   3   -2.59   11.95   0
  -5  11   2   13.30    9.99   0
  -4  -2  -3  570.63   20.01   0
  -3  -6 -13   -0.01   20.19   0
  -2  -7 -18   37.22   16.72   0
  -2   8   4   70.19   12.21   0
  -1  -7 -17    5.24   13.43   0
  -1  -6 -12    5.04   14.67   0
  -1   2   2   -0.64   18.55   0
   0  -7 -17    1.99   12.28   0
   0  -6 -12   19.27   11.34   0
   0   4   3  351.75   23.00   0
   1  -7 -18    0.77   12.47   0
   1  -2  -3    4.44   17.33   0
   2  -7 -20   27.22   12.74   0
   2  -5 -10    3.54    9.54   0
   3  -6 -15   12.32    9.31   0
   4  -6 -17    2.88    9.24   0
   4  -5 -13  278.16   14.10   0
   4  -4 -10  156.31   13.35   0
   4   0  -3   54.89   13.65   0
   5  -5 -15    5.30    9.46   0
   5  -4 -12  102.79   13.67   0
   6  -5 -19   -3.40   11.34   0
   6  -5 -18    5.79    9.13   0
   6  -4 -14    2.49    8.98   0
   6  -3 -11  162.66   10.60   0
   6  -2  -9   10.34    9.22   0
   6   3  -3  101.03   12.38   0
   6   9  -2    6.71   17.31   0
   7  -4 -18    0.39   11.99   0
   7  -3 -14   10.03    9.09   0
   7   0  -8   35.93   12.83   0
   8  -2 -14   64.05   10.14   0
   8  -1 -12   38.91    9.07   0
   8   0 -10   14.70    9.43   0
   8   3  -7   58.53   11.66   0
   9  -1 -16   11.88   12.27   0
   9   0 -13   -0.67    9.56   0
   9   5  -8    4.08   12.37   0
 -10   1  -7   17.08   12.50   0
 -10   4  -4   26.73   10.02   0
  -9  -1  -8    9.08   12.33   0
  -9   0  -6    4.03   11.50   0
  -9   4  -2   -3.00    9.53   0
  -9   6  -1    5.50    9.86   0
  -9   7  -1   -0.34   10.11   0
  -8   0  -4    4.08   11.34   0
  -8   1  -3   39.80    9.50   0
  -7  -4 -11    1.15   14.16   0
  -7  -3  -8    4.85   13.37   0
  -7  -2  -6   21.65   11.95   0
  -7  -1  -4   12.76   11.04   0
  -7   4   1    8.97   11.13   0
  -6  -4  -9  176.20   19.13   0
  -5  -1  -2    0.72   11.32   0
  -5   3   2   22.76   10.70   0
  -5   5   3   10.23   12.32   0
  -5  10   3    9.94   11.32   0
  -3  -1  -1   24.14   17.44   0
  -3   2   2   13.49   13.61   0
  -3   7   4    4.68    9.95   0
  -2   9   4    7.49   10.59   0
  -1  -7 -18    0.01   14.15   0
  -1   6   4   28.89   13.28   0
   0  -7 -18   13.37   14.31   0
   0  -5  -9  102.23   12.65   0
   0  11   3   -2.52   12.44   0
   1  -7 -19    8.86   12.92   0
   1  -6 -13   18.14   10.70   0
   1  -4  -7   32.70   12.80   0
   1   5   3   -2.71   16.87   0
   1  10   3   11.89   13.86   0
   2  -6 -14  289.32   13.83   0
   2  11   2   38.02   16.81   0
   3  -6 -16   -3.89   10.61   0
   3  -4  -9   -2.85   12.34   0
   3   0  -2    9.22   14.47   0
   3   1  -1    0.13   16.74   0
   4  -6 -19    9.77   12.31   0
   4  -6 -18    1.86    9.31   0
   4  -3  -8  158.14   13.67   0
   4  -2  -6  231.80   13.16   0
   4   1  -2  150.30   13.34   0
   4   4   0  484.41   21.81   0
   5  -5 -16    1.67    9.78   0
   6  -4 -15   21.77    9.19   0
   6  -3 -12  205.93   12.29   0
   6   1  -5   64.52   12.31   0
   6   2  -4  140.42   12.93   0
   6   6  -2   58.57   14.12   0
   7  -3 -15   19.33   11.86   0
   7  -2 -12   15.67    9.77   0
   7  -1 -10   19.97   11.37   0
   7   1  -7   12.79   12.20   0
   7   2  -6    4.36   11.41   0
   7   3  -5    8.04   11.35   0
   7   5  -4    6.38   11.01   0
   8  -2 -15   63.88   10.13   0
   8  -1 -13   77.54   11.68   0
   8   0 -11   15.88   11.02   0
   8   2  -8   12.53    9.02   0
   8   5  -6   12.70   12.00   0
   9   0 -14   10.22    9.41   0
   9   1 -12   -5.45    9.10   0
   9   2 -11    7.36   11.79   0
   9   3 -10   -2.12   11.70   0
   9   4  -9    0.02   11.51   0
   9   6  -8    0.28   11.58   0
 -10   2  -5    5.90   11.97   0
 -10   3  -4   35.56   11.74   0
  -9  -2 -10    7.96   13.65   0
  -9   1  -4   -6.42   11.25   0
  -9   2  -3    4.98   11.74   0
  -9   3  -2    7.52   11.69   0
  -9   5  -1   -0.55    9.87   0
  -8  -3 -10   10.80   13.70   0
  -8   4   0  135.44   10.54   0
  -8   6   1   38.93   11.90   0
  -8   8   1   12.81    9.89   0
  -7   1  -1   24.90   12.48   0
  -7   6   2   12.50    9.28   0
  -7   7   2    7.27    8.56   0
  -7   8   2    5.23    9.59   0
  -7   9   2   12.64    8.94   0
  -6   4   2    2.89    8.86   0
  -6   8   3   12.93    9.32   0
  -5  11   3    9.23   12.57   0
  -4   0   0  195.31   14.14   0
  -4   1   1   74.71   11.75   0
  -4   2   2   86.24   14.70   0
  -4   6   4   93.98   12.73   0
  -4   7   4   14.76   10.48   0
  -3  10   4   -3.81   11.37   0
  -3  12   3   -7.18   12.18   0
  -2  -7 -19   12.55   16.32   0
  -2  -5  -9   24.80   17.34   0
  -2   3   3 1990.99   30.30   0
  -2  10   4    1.89   11.86   0
  -2  12   3    5.47   12.16   0
  -1  -7 -19    6.19   16.54   0
  -1  -5  -9    2.98   14.70   0
  -1  12   3   -5.17   12.61   0
   0  -7 -19   25.36   16.28   0
   0  -6 -13    5.06   13.31   0
   0   8   4  273.11   16.63   0
   1  -7 -20   21.67   13.32   0
   1  -5 -10    5.93   12.53   0
   1  -3  -5    3.42   15.78   0
   2  -6 -15  185.16   13.46   0
   2  -5 -11  306.83   14.58   0
   2  -4  -8   54.01   12.25   0
   3  -6 -17  -16.21   11.20   0
   3  -5 -12   23.80    9.84   0
   3  -3  -7   15.24   13.80   0
   3  -2  -5    4.57   11.95   0
   3   4   1    8.57   18.59   0
   4  -6 -20   10.72   12.22   0
   4  -5 -14   21.96    9.05   0
   4  -4 -11  179.83   13.60   0
   5  -5 -17   -3.90    9.87   0
   5  -4 -13   48.65   12.84   0
   5  -3 -10    7.87   10.26   0
   5  -2  -8   12.65   12.04   0
   5  10  -1    3.14   22.33   0
   6  -4 -16   43.78   11.73   0
   6  -2 -10  132.10   10.17   0
   6  -1  -8   40.82    9.61   0
   6   7  -2    8.81   14.60   0
   6   8  -2   81.88   16.15   0
   7  -3 -16    6.87   11.87   0
   7   9  -4    5.16   14.89   0
   8  -2 -16   -3.06    9.06   0
   8   1 -10   62.57   11.33   0
   8   4  -7    1.57   11.06   0
   8   6  -6   31.99   12.67   0
   9   0 -15    5.76   10.12   0
   9   1 -13    5.77    9.32   0
   9   5  -9    7.78   12.42   0
 -10   1  -6   -0.39   10.19   0
 -10   4  -3   14.53    9.45   0
  -9  -1  -7   13.25   12.23   0
  -9   0  -5    1.05   10.97   0
  -9   6   0   18.73    9.91   0
  -9   7   0   -7.10    9.66   0
  -8  -2  -7    7.11   12.20   0
  -8  -1  -5   54.52   11.80   0
  -8   2  -1   63.59   11.76   0
  -8   5   1   80.12   10.31   0
  -7   0  -2    9.24   11.63   0
  -7   2   0    3.48    9.79   0
  -7   3   1   -3.10   11.68   0
  -7   5   2    4.46    8.79   0
  -6  -2  -4   17.13   12.55   0
  -6   0  -1   18.11   11.45   0
  -6   1   0  502.92   13.93   0
  -6   2   1    6.20   10.05   0
  -6  10   3   15.63    9.61   0
  -5   4   3    2.06    9.75   0
  -5   7   4   13.05   11.79   0
  -5   8   4    8.93   11.05   0
  -3  -3  -4    7.25   23.22   0
  -3   3   3   44.34   12.08   0
  -3   5   4   45.71   11.23   0
   0  -7 -20   16.50   13.18   0
   0   7   4  335.73   16.09   0
   0   9   4  243.25   16.19   0
   1  -6 -14   23.25   11.83   0
   2  -3  -6  215.44   16.03   0
   3  -6 -18   -5.04   11.11   0
   3  -5 -13   76.92   12.43   0
   4  -5 -15   23.09   10.99   0
   5  -5 -18    7.35    9.19   0
   5   0  -5    2.14   10.83   0
   5   3  -2   18.61   11.40   0
   5   5  -1    3.58   12.53   0
   6  -4 -17   19.03   11.55   0
   6  -3 -13   38.97    9.23   0
   6   4  -3   -3.78   10.53   0
   7  -3 -17   14.61   11.88   0
   7  -2 -13   14.90    9.93   0
   7  -1 -11   16.28   10.77   0
   7   0  -9   39.83    9.52   0
   7   4  -5    9.07   10.68   0
   7   6  -4    7.92   11.93   0
   7   7  -4   12.24   14.25   0
   7   8  -4    0.51   15.29   0
   8  -2 -17   -1.16    9.37   0
   8  -1 -14   17.17    9.50   0
   8   0 -12   15.01    8.90   0
   8   2  -9   90.18   12.08   0
   8   3  -8  100.72   11.97   0
   8   7  -6   36.28   12.58   0
   8   8  -6    8.48   13.71   0
   9   0 -16   10.00   12.11   0
   9   1 -14    8.74   11.09   0
   9   2 -12   -2.56    9.16   0
   9   3 -11   -1.66   11.31   0
   9   4 -10    1.82   11.97   0
   9   6  -9   -6.26   12.51   0
 -10   0  -7   -1.03   12.36   0
 -10   2  -4    5.07   11.60   0
 -10   3  -3   19.95    9.32   0
 -10   4  -2   42.95   11.79   0
  -9  -2  -9   10.14   12.56   0
  -9   3  -1    4.52   11.93   0
  -9   5   0    1.68    9.81   0
  -8   0  -3   -2.37   10.65   0
  -8   4   1   42.15   11.66   0
  -8   7   2   14.04   11.39   0
  -8   8   2   11.78    9.70   0
  -7  -2  -5   14.85   11.56   0
  -7   4   2    7.74   10.34   0
  -7   7   3    6.80   11.39   0
  -7   8   3   -4.40   11.28   0
  -6  -5 -12    5.04   20.01   0
  -6  -3  -6  147.74   13.51   0
  -6   3   2   27.67   10.33   0
  -5  -3  -5   12.21   12.94   0
  -5  -2  -3   35.38   11.46   0
  -5   1   1   19.49   11.05   0
  -5   6   4    7.66    9.99   0
  -5   9   4    4.75    9.02   0
  -4  -1  -1   20.30   13.70   0
  -4   5   4   20.44   10.46   0
  -4  11   4   33.10   12.84   0
  -3  11   4    0.46   12.00   0
  -2  -6 -13   24.14   15.63   0
  -2  11   4   14.78   11.80   0
  -1  -6 -13   11.55   14.43   0
  -1   3   3    3.43   14.28   0
  -1  11   4   -1.52   14.21   0
   0   6   4 1215.38   26.42   0
   0  12   3   26.53   14.92   0
   1  11   3   24.32   15.16   0
   2  -6 -16   27.39   11.76   0
   2   8   3  122.96   23.43   0
   3  -6 -19    3.86   11.61   0
   3  -4 -10   15.97   11.21   0
   4  -5 -16    3.12   11.01   0
   4  -4 -12  136.68   13.56   0
   4  -3  -9  240.19   11.97   0
   5  -5 -20    7.96   12.40   0
   5  -5 -19   -3.29    9.74   0
   5  -4 -14   18.28    8.89   0
   5  -3 -11   64.62   10.28   0
   5   1  -4    5.33   10.46   0
   5   2  -3    3.77   11.40   0
   6  -4 -18   13.11    9.34   0
   6  -3 -14   57.31   11.42   0
   6  -2 -11   25.13    8.57   0
   6  -1  -9   21.13   11.76   0
   6   0  -7  163.44   11.04   0
   7  -3 -18    9.81   11.91   0
   7  -2 -14   -7.66   10.45   0
   7   1  -8   -0.83   10.39   0
   7   2  -7    9.86   11.71   0
   7   3  -6    8.85   10.65   0
   8  -2 -18   26.73   10.20   0
   8  -1 -15    4.35    9.41   0
   8   1 -11   13.88   11.18   0
   8   5  -7    9.04   12.36   0
   9   2 -13   11.06   11.11   0
   9   5 -10    9.34   12.35   0
 -10   1  -5   17.08   10.40   0
 -10   5  -1   53.75   12.81   0
  -9  -1  -6   13.22   11.77   0
  -9   1  -3   12.89    9.31   0
  -9   6   1   19.91   11.42   0
  -8  -3  -9   39.24   11.93   0
  -8   6   2   35.95   10.03   0
  -7  -4 -10    4.07   14.60   0
  -7  -3  -7   13.17   13.33   0
  -7  -1  -3   10.49   11.21   0
  -7   6   3    3.01    9.36   0
  -6   4   3    3.39    8.75   0
  -6   7   4   55.97    9.52   0
  -6   8   4   10.71    9.38   0
  -6   9   4   38.19   11.64   0
  -5   0   0    6.85   10.30   0
  -5   3   3   17.04   12.64   0
  -5   5   4    5.34    9.80   0
  -5  11   4   -3.56   12.75   0
  -3   4   4   26.48   12.74   0
  -3   7   5    4.86   11.93   0
  -3   8   5    8.85   10.86   0
  -3   9   5    8.30   11.20   0
  -3  12   4   -7.49   12.30   0
  -2   8   5   12.87   10.78   0
   0  -6 -14  105.58   14.23   0
   0  -5 -10   10.55   12.72   0
   0  -4  -7   20.97   12.48   0
   0   2   2  698.18   37.15   0
   0  10   4   80.42   15.21   0
   1  -6 -15   23.84   11.58   0
   2  -6 -17   13.64   12.12   0
   2  -5 -12   40.45   12.06   0
   2  -4  -9   32.31   11.65   0
   2   7   3  165.34   26.10   0
   2   9   3   96.83   21.67   0
   3  -6 -21   -5.49   12.62   0
   3  -6 -20    6.23   10.00   0
   3  -5 -14   84.81   11.88   0
   3  -1  -4    7.89   16.41   0
   3  12   1    4.29   28.66   0
   4  -5 -17   11.69   11.25   0
   4  -2  -7  328.73   13.52   0
   5  -4 -15    3.69    9.18   0
   5  -2  -9   -2.34    9.53   0
   5  -1  -7   37.05   10.21   0
   6  -4 -20   33.42   11.42   0
   6  -4 -19    3.70    9.22   0
   6   1  -6   19.95    9.65   0
   6   2  -5   81.05   12.28   0
   6   3  -4   13.64    8.79   0
   6   5  -3  119.58   12.97   0
   7  -3 -19   10.17    9.73   0
   7  -2 -15    2.54   12.23   0
   7  -1 -12    2.97    9.01   0
   7   0 -10    8.73    9.27   0
   7   5  -5    6.26   11.00   0
   8  -1 -16   35.14    9.27   0
   8   0 -13    7.71    9.22   0
   8   2 -10   32.01   11.83   0
   8   4  -8   74.21   11.89   0
   8   6  -7    4.44   12.17   0
   9   1 -15    9.02    9.44   0
   9   3 -12   -7.58    9.89   0
   9   4 -11   -0.97   12.43   0
   9   6 -10    2.48   12.30   0
 -10   0  -6   48.27   12.90   0
 -10   2  -3   44.76   12.53   0
 -10   4  -1   44.49   11.97   0
  -9  -2  -8   18.67   12.70   0
  -9   0  -4    5.88    8.86   0
  -9   5   1    7.44    9.58   0
  -8  -4 -12    4.12   16.57   0
  -8  -2  -6   57.85   13.00   0
  -8  -1  -4   23.90   11.50   0
  -8   1  -1   18.97   11.28   0
  -8   2   0   26.85    9.37   0
  -8   3   1   58.68   11.50   0
  -8   5   2    7.50    8.68   0
  -7  -5 -14   -3.39   19.51   0
  -7   1   0   24.64    9.91   0
  -7   2   1   11.75   10.52   0
  -7   3   2    7.92   11.91   0
  -7   5   3    9.67    9.03   0
  -6   6   4    7.58    8.97   0
  -6  10   4    8.57    9.52   0
  -5  -4  -7    6.17   17.97   0
  -5  -1  -1   10.52   11.49   0
  -4  -6 -15    2.44   22.30   0
  -4   4   4  268.23   12.98   0
  -4   7   5   18.20   10.43   0
  -4   8   5   43.44    9.74   0
  -3  -6 -14   -0.26   18.01   0
  -3  -2  -2    6.28   19.41   0
  -3   6   5    9.37   11.65   0
  -3  10   5   -0.67   11.37   0
  -2   9   5   25.60   11.27   0
  -2  12   4   15.87   13.42   0
   1  -6 -16   25.87   12.13   0
   1  -5 -11    0.27   10.78   0
   1  -4  -8   11.17   11.86   0
   1  -1  -2    7.10   19.63   0
   2  -6 -18   84.15   12.59   0
   2  -1  -3 9412.38   65.60   0
   2  12   2    5.75   19.10   0
   3  -3  -8   18.22   10.77   0
   4  -5 -18   65.36   11.85   0
   4  -4 -13  168.76   13.76   0
   4  -3 -10  165.99   13.53   0
   4   0  -4  433.10   15.56   0
   4   3  -1  223.43   15.29   0
   5  -4 -16   14.99   10.97   0
   5  -3 -12   35.08    9.87   0
   5   6  -1    1.04   13.36   0
   6  -3 -15   69.61    9.68   0
   6  -2 -12  221.68   10.86   0
   6   0  -8   23.20   11.99   0
   7  -2 -16    0.01   11.58   0
   7  -1 -13    5.88   11.16   0
   7   1  -9   37.09   12.44   0
   8  -1 -17   -6.10    9.73   0
   8   0 -14   89.00    9.79   0
   8   3  -9   14.11    9.19   0
   8   7  -7    4.59   12.50   0
   8   8  -7   13.54   15.46   0
   9   1 -16    0.33    9.74   0
   9   2 -14   -3.20    8.83   0
   9   3 -13    5.74   11.55   0
   9   5 -11    0.78   12.89   0
 -10   1  -4   30.37   10.21   0
 -10   5   0   31.14   10.71   0
  -9   1  -2    7.81   11.64   0
  -9   2  -1   -0.79    9.45   0
  -9   3   0    1.51    9.10   0
  -9   7   2    7.37    9.88   0
  -8  -3  -8    0.56   14.43   0
  -8   0  -2    2.27   10.68   0
  -8   4   2    5.82    9.11   0
  -8   6   3   61.23   12.72   0
  -8   7   3   13.30    9.62   0
  -7   0  -1   10.13    9.98   0
  -7   4   3   17.87   10.96   0
  -7   7   4   16.02    9.47   0
  -7   8   4   -4.45    9.21   0
  -7   9   4   -5.44    9.05   0
  -6  -4  -8  244.83   19.11   0
  -6   0   0   76.10   12.27   0
  -6   1   1  159.52   11.18   0
  -6   2   2   39.63   10.44   0
  -6   3   3  110.62   12.21   0
  -5   4   4    9.71    9.99   0
  -5   7   5   18.23    9.42   0
  -5   8   5   -1.66    9.11   0
  -4  -3  -4  207.08   18.79   0
  -4   1   2  203.94   15.84   0
  -4   6   5   27.24    9.68   0
  -4  10   5   43.81    9.76   0
  -3   1   2    6.55   14.17   0
  -3   2   3   36.08   16.23   0
  -2  -6 -14   27.08   16.22   0
  -2   6   5  197.65   13.24   0
  -2  10   5    8.04   12.10   0
  -1  -6 -14    7.18   12.65   0
  -1   8   5    2.17   10.09   0
  -1   9   5    8.80   13.49   0
  -1  12   4   -2.10   13.31   0
   0  -6 -15  158.86   14.92   0
   0  -2  -3  156.75   27.22   0
   0  11   4   22.50   13.81   0
   1  12   3    2.10   17.07   0
   2  -6 -20    8.96   12.08   0
   2  -6 -19   30.02   11.85   0
   2  -5 -13  200.45   12.97   0
   3  -5 -15   32.92    9.31   0
   3  -4 -11    0.25    9.50   0
   3  -2  -6   30.01   11.76   0
   4  -5 -19   22.33   11.74   0
   4   1  -3  195.08   13.16   0
   4   2  -2   78.87   14.18   0
   4   5   0   92.29   16.61   0
   5  -4 -17   -2.86    9.50   0
   5  -3 -13    2.37   11.73   0
   5  -2 -10   10.73    9.79   0
   5   0  -6    6.87   10.71   0
   5   4  -2    8.17   11.05   0
   5   9  -1    2.09   16.46   0
   6  -3 -16    5.90    8.74   0
   6  -2 -13   61.66   11.28   0
   6  -1 -10  217.29   10.99   0
   6  10  -3   18.16   17.00   0
   7  -2 -17   23.73   11.50   0
   7   0 -11   18.83    9.16   0
   7   2  -8   17.82   11.66   0
   7   3  -7   -0.42   11.12   0
   7   4  -6   -2.29   10.52   0
   7   6  -5   -1.23   11.88   0
   8  -1 -18   13.39    9.82   0
   8   0 -15    2.69    9.24   0
   8   2 -11    5.38    9.19   0
   8   5  -8   28.91   12.03   0
   9   2 -15    1.16    9.54   0
 -10  -1  -7   19.80   13.30   0
 -10   0  -5   23.78   12.99   0
 -10   2  -2   34.47   12.34   0
 -10   3  -1   30.74    9.66   0
 -10   4   0    6.60   11.34   0
  -9  -3 -10   -1.87   15.68   0
  -9  -2  -7   17.07   12.64   0
  -9  -1  -5    4.87    9.63   0
  -9   0  -3    3.12   10.22   0
  -9   5   2   14.39   11.66   0
  -8   5   3   72.55   13.06   0
  -7  -2  -4   20.17   11.08   0
  -7  -1  -2    7.47   11.32   0
  -7   6   4    0.25    8.94   0
  -6  -3  -5   24.63   12.97   0
  -6  -2  -3  103.82   12.11   0
  -6   7   5   30.32   11.36   0
  -6   8   5   65.85    9.82   0
  -6   9   5   42.87   11.73   0
  -5   6   5   19.52   10.21   0
  -5  11   5   -3.95   12.76   0
  -4  -2  -2  145.98   14.87   0
  -4   0   1   24.77   14.32   0
  -4   2   3  652.79   16.73   0
  -4   5   5   59.58   12.74   0
  -4  11   5   12.92   10.14   0
  -3   0   1    5.44   14.29   0
  -3   5   5    8.66   12.34   0
  -3  11   5   -1.27    9.80   0
  -2  -2  -2 4281.68   78.66   0
  -2  11   5   30.76   12.01   0
  -1  -5 -10    2.52   14.29   0
  -1   4   4   36.61   14.66   0
   0  -3  -5  843.13   27.22   0
   0   5   4  975.41   25.93   0
   1  -6 -17   16.76   12.32   0
   1  -5 -12    5.96   10.51   0
   1   8   4    2.78   15.33   0
   1   9   4    8.02   16.12   0
   2  -6 -21   10.67   11.94   0
   2  -3  -7  182.54   12.58   0
   2  -2  -5  328.76   18.82   0
   2  10   3  108.02   20.54   0
   3  -5 -16   13.78    9.65   0
   3   0  -3   13.23   13.85   0
   4  -5 -21   -2.91   12.97   0
   4  -5 -20   -3.29    9.84   0
   4  -4 -14  103.30   10.28   0
   4  -2  -8 1362.39   20.14   0
   4  -1  -6  520.00   15.12   0
   5  -4 -18    0.49    9.56   0
   5  -1  -8    8.31   10.15   0
   5   1  -5   -1.77   12.57   0
   5   7  -1    3.95   14.99   0
   5   8  -1    6.97   16.01   0
   6  -3 -18   11.56   11.47   0
   6  -3 -17   10.70    9.91   0
   6  -1 -11  422.96   13.74   0
   6   1  -7   42.01   10.03   0
   6   2  -6   80.21   12.95   0
   6   6  -3  171.40   13.86   0
   7  -2 -18    5.39    9.17   0
   7  -1 -14   -1.49    9.96   0
   7   1 -10   29.99   11.70   0
   7   7  -5   17.97   12.34   0
   7   8  -5   -4.45   13.87   0
   7   9  -5    7.28   14.51   0
   8   0 -16   -3.81    9.53   0
   8   1 -13   75.56   10.46   0
   8   3 -10    8.79    9.09   0
   8   4  -9    4.37    9.15   0
   8   6  -8   74.42   12.17   0
   9   3 -14    1.06    9.33   0
   9   5 -12    0.44   12.30   0
 -10   1  -3   22.48   10.29   0
 -10   5   1   31.89   12.79   0
  -9   2   0    5.10   11.06   0
  -9   7   3    6.30   10.07   0
  -8  -4 -11   37.15   14.82   0
  -8  -2  -5   50.16   13.30   0
  -8  -1  -3   41.40   11.01   0
  -8   1   0   33.86    9.55   0
  -8   3   2   16.25    9.04   0
  -8   7   4   -6.85   12.07   0
  -8   8   4    5.59    9.35   0
  -7  -4  -9    6.75   13.93   0
  -7  -3  -6   13.76   11.48   0
  -7   1   1   17.23   12.29   0
  -7   3   3   -1.21   11.45   0
  -7   5   4    0.78    9.01   0
  -6  -1  -1  165.98   12.84   0
  -6   4   4   96.07    9.57   0
  -6   6   5   68.05    9.32   0
  -6  10   5    8.74    9.48   0
  -5   1   2   15.56   10.91   0
  -5   2   3   17.49   10.57   0
  -5   5   5   23.33   10.14   0
  -3  12   5   12.21   12.56   0
  -2   0   1   34.13   23.60   0
  -2   2   3 2261.00   32.23   0
  -2   5   5  108.18   12.59   0
  -1  -6 -15    9.30   13.47   0
  -1  -4  -7   30.13   16.76   0
   0  -6 -16   49.82   13.23   0
   0  -5 -11   -3.83   10.32   0
   1  -6 -19    8.71   12.39   0
   1  -6 -18   -3.30   12.27   0
   1  -3  -6   -0.86   12.08   0
   1  -2  -4    7.13   19.25   0
   1   7   4    4.58   14.29   0
   2  -5 -14  101.71   10.20   0
   2  -4 -10   50.65    9.40   0
   3  -5 -17   -0.73    8.28   0
   3  -4 -12   34.38    9.60   0
   3  -3  -9   11.99   10.68   0
   3   3   0    4.01   15.96   0
   4  -4 -15   48.91    9.79   0
   4  -3 -11  167.92   11.16   0
   5  -4 -21   13.91   11.59   0
   5  -4 -20   15.18    8.92   0
   5  -4 -19   -2.63    9.40   0
   5  -3 -14   18.87    8.96   0
   5  -2 -11   30.67    9.76   0
   5   2  -4   12.03    9.75   0
   5   3  -3    5.53    8.79   0
   6  -3 -19   27.50    9.35   0
   6  -2 -14   38.64    9.55   0
   6   0  -9  139.08   10.90   0
   6   3  -5   43.04    9.51   0
   6   7  -3   35.79   12.90   0
   6   8  -3   12.81   14.84   0
   6   9  -3    7.37   14.13   0
   7  -2 -20    9.32   10.14   0
   7  -2 -19    5.19    9.74   0
   7  -1 -15    8.39    9.09   0
   7   2  -9   68.90   12.62   0
   7   5  -6   14.11   11.15   0
   8   0 -17   11.60    9.57   0
   8   1 -14    6.13    8.83   0
   8   2 -12   21.54    9.94   0
   8   3 -11   42.06   12.31   0
   8   5  -9   42.98   11.12   0
   8   7  -8   15.94   11.97   0
   9   3 -15   -2.77    9.32   0
   9   4 -14   18.25   11.55   0
 -10  -1  -6    8.03   12.54   0
 -10   0  -4   23.01   12.10   0
 -10   2  -1   13.29   11.56   0
 -10   3   0    7.89   11.27   0
 -10   4   1   19.17   11.58   0
  -9  -3  -9   -3.22   15.50   0
  -9  -1  -4    7.28   11.61   0
  -9   1  -1    1.62    9.04   0
  -8  -3  -7   47.50   14.72   0
  -8   0  -1   79.04   11.34   0
  -8   4   3   50.53   10.02   0
  -8   6   4   18.15    9.92   0
  -7  -5 -13    5.61   20.92   0
  -7   0   0    8.94   11.77   0
  -7   4   4    5.02   10.60   0
  -7   8   5    4.62    9.47   0
  -7   9   5    3.82    9.35   0
  -6  -5 -11   11.50   20.48   0
  -6   1   2  176.11   13.07   0
  -6   2   3   73.30   12.86   0
  -6   5   5   98.21   12.38   0
  -5  -3  -4   20.36   12.53   0
  -5  -2  -2   13.12   11.22   0
  -5   0   1   17.58    9.57   0
  -5   3   4    9.01   10.37   0
  -5   7   6   11.87   11.34   0
  -5   8   6    5.18   10.76   0
  -5   9   6    8.03   11.55   0
  -4   7   6   20.94   11.76   0
  -4   8   6   15.13    9.11   0
  -4   9   6   13.13    8.92   0
  -4  10   6    4.06   11.50   0
  -3  -6 -15    4.50   16.29   0
  -3   7   6    3.86   11.52   0
  -3   8   6    8.00    8.98   0
  -3   9   6   12.12   10.63   0
  -2  -6 -15   58.22   15.89   0
  -2   3   4  308.85   17.63   0
  -2  12   5   22.44   12.05   0
  -1  11   5   -4.80   12.75   0
   0  -6 -17   61.67   13.12   0
   0   3   3  787.01   30.91   0
   0  12   4   22.01   15.11   0
   1  -6 -21   -7.86   11.54   0
   1  -6 -20   14.53   12.77   0
   1  -4  -9    9.97   10.87   0
   1  10   4    0.91   14.40   0
   2  -5 -15  107.99   11.50   0
   3  -5 -19   -3.89   11.55   0
   3  -5 -18    5.76    8.39   0
   3  -4 -13   52.85   11.95   0
   3  -2  -7   25.26   13.69   0
   3  -1  -5    1.60   15.26   0
   3   1  -2    6.17   16.64   0
   4  -4 -16   25.45   11.03   0
   4  -2  -9  620.82   16.87   0
   4   0  -5   65.12   11.77   0
   5  -3 -15   12.97    8.96   0
   5  -1  -9    7.10    9.47   0
   5   0  -7    6.05   10.54   0
   6  -3 -21    4.30    9.71   0
   6  -3 -20   46.97    9.72   0
   6  -2 -15   17.22    9.61   0
   6  -1 -12   78.23    9.19   0
   6   1  -8   59.80   12.09   0
   6   5  -4  117.40   13.26   0
   7  -1 -16    7.75    9.18   0
   7   0 -13   16.29    9.39   0
   7   1 -11   21.95   10.52   0
   7   3  -8    0.21   11.08   0
   7   4  -7   -0.29   10.18   0
   8   0 -18    2.11   10.01   0
   8   1 -15   -2.04    9.54   0
   8   2 -13   52.06   11.98   0
   8   4 -10    0.02    8.87   0
 -10   1  -2   16.31    9.25   0
 -10   5   2   23.35   12.18   0
  -9  -2  -6   -1.78   12.42   0
  -9   0  -2   10.94    9.02   0
  -9   5   3   22.21    9.38   0
  -9   7   4   -6.02   12.58   0
  -8  -4 -10   10.37   15.14   0
  -8   2   2   48.94   11.48   0
  -8   5   4   56.80    9.86   0
  -7  -2  -3   13.42   12.45   0
  -7   6   5    0.44    8.80   0
  -6   0   1  314.48   14.02   0
  -6   7   6    1.14   11.13   0
  -6   8   6   13.63   11.82   0
  -6   9   6   15.39   11.19   0
  -5   4   5    3.82    9.47   0
  -5  10   6   -2.49    8.63   0
  -4  -1   0  596.92   18.17   0
  -4   4   5  152.51   11.53   0
  -3  -1   0    2.55   16.74   0
  -3   4   5   12.00   10.21   0
  -3   6   6    9.81   11.18   0
  -2  -5 -10   73.90   17.84   0
  -2   8   6   12.51   10.63   0
  -2   9   6   16.73   11.05   0
  -1  -6 -16    9.79   14.17   0
   0  -6 -18    3.04   12.25   0
   0  -4  -8  216.00   14.75   0
   1  -5 -13   23.02   11.14   0
   2  -5 -16   15.29   11.11   0
   2  -4 -11   45.52   11.58   0
   2  -3  -8   38.39   12.36   0
   2   0  -2  116.02   19.90   0
   3  -5 -22   -1.46   12.22   0
   3  -5 -21   -2.30   12.47   0
   3  -5 -20   15.87    9.68   0
   3   2  -1    4.90   15.93   0
   4  -4 -17   27.02    9.06   0
   4  -3 -12  207.16   11.61   0
   4  -1  -7 1132.12   19.03   0
   5  -3 -16    0.63    9.31   0
   5  -2 -12   21.26    9.74   0
   6  -2 -16   25.97    9.23   0
   7  -1 -18   22.31   11.44   0
   7  -1 -17   -1.92    9.57   0
   7   0 -14   15.49   10.94   0
   7   2 -10   63.73   12.20   0
   8   1 -16   32.71    9.79   0
   8   2 -14   53.73   11.80   0
   8   3 -12   20.70   11.72   0
   8   5 -10   -4.82   11.65   0
   8   6  -9   10.27   12.29   0
 -10  -1  -5   18.49   12.51   0
 -10   0  -3   11.57   11.92   0
 -10   3   1   13.18   11.03   0
  -9   1   0   -2.59   11.23   0
  -9   2   1    2.49    9.00   0
  -9   3   2   -0.90    9.34   0
  -9   4   3    8.01   10.93   0
  -9   6   4   -2.32    9.28   0
  -8  -2  -4   62.67   11.63   0
  -8  -1  -2  130.50   11.37   0
  -8   1   1    8.24    9.18   0
  -8   3   3   22.65    8.47   0
  -8   4   4   58.43   11.18   0
  -8   6   5    5.92   11.54   0
  -8   7   5   36.35   10.21   0
  -7  -4  -8    4.95   14.72   0
  -7  -1  -1   21.62   11.41   0
  -7   2   3    5.22   11.74   0
  -7   5   5    5.27    8.78   0
  -7   8   6    4.83   11.37   0
  -7   9   6   11.41   11.62   0
  -6  -4  -7  132.00   17.90   0
  -6   4   5   58.35    9.45   0
  -6   6   6   56.23   10.77   0
  -6  10   6   55.14   10.16   0
  -5  -1   0   18.01   11.53   0
  -5  11   6   -5.33    9.69   0
  -4  -6 -16   39.39   18.77   0
  -4  -4  -6  226.21   25.76   0
  -3  11   6   -4.93   12.29   0
  -2  -6 -16   10.80   14.72   0
  -2  10   6    3.34   12.44   0
  -1  -6 -17    1.50   14.16   0
  -1   5   5   35.28   12.30   0
  -1  12   5    9.48   15.16   0
   0  -6 -21   26.53   14.80   0
   0  -6 -20    8.61   12.68   0
   0  -6 -19    6.00   11.84   0
   0  -5 -12   27.63   10.35   0
   0   7   5    8.54   12.73   0
   1  -5 -14   38.52   10.78   0
   1   4   3    8.48   21.97   0
   1  11   4   11.03   15.56   0
   2  -5 -17   87.87   11.32   0
   2  11   3   41.44   20.95   0
   3  -4 -14   14.77   11.57   0
   3  -3 -10    2.74    9.60   0
   4  -4 -19   16.16   11.38   0
   4  -4 -18   20.73    9.81   0
   4  -3 -13  139.40   13.14   0
   4   1  -4   23.90   13.12   0
   4   4  -1  279.87   16.41   0
   4   6   0  178.35   18.07   0
   5  -3 -17    7.12    8.64   0
   5  -2 -13   33.05   11.19   0
   5  -1 -10   28.06   11.35   0
   5   1  -6   14.88   10.36   0
   5  11  -2    6.62   19.37   0
   6  -2 -18   21.80   10.62   0
   6  -2 -17    9.18    9.05   0
   6  -1 -13   16.20    8.87   0
   6   2  -7  115.41   10.44   0
   6   3  -6  344.94   14.89   0
   6   4  -5   53.92   11.69   0
   7  -1 -20    1.85   12.31   0
   7  -1 -19    0.70    9.27   0
   7   0 -15    8.74   10.95   0
   7   1 -12    0.04    8.88   0
   7   3  -9    7.12   10.95   0
   7   5  -7    7.20   10.49   0
   7   7  -6   11.03   12.18   0
   7   8  -6   -4.95   14.06   0
   7   9  -6    7.05   14.40   0
   8   1 -18  -10.22   11.62   0
   8   2 -15   71.60   11.78   0
   8   3 -13    1.08   11.46   0
   8   4 -11   26.73    8.95   0
   8   7  -9   24.17   12.31   0
   8   8  -9   76.93   12.87   0
 -10   1  -1   10.74    9.67   0
 -10   4   2   90.31    9.79   0
 -10   5   3    4.99   11.81   0
  -9  -3  -8   -1.64   12.91   0
  -9  -2  -5    9.65   11.73   0
  -9  -1  -3   14.84    9.17   0
  -9   0  -1    9.92   11.03   0
  -9   5   4    9.87   11.26   0
  -8  -3  -6   30.57   14.04   0
  -8   0   0   25.98    9.30   0
  -7  -3  -5   26.52   11.64   0
  -7   1   2    3.70    9.55   0
  -7   3   4    5.15    9.51   0
  -7   7   6   12.60    8.93   0
  -6  -3  -4  343.92   16.68   0
  -6  -1   0  485.59   15.12   0
  -5   1   3   25.18   12.80   0
  -5   2   4    0.87   12.08   0
  -5   5   6    8.15    9.94   0
  -4   1   3  203.48   13.16   0
  -4   5   6   15.21    9.47   0
  -3  -6 -16    4.02   15.34   0
  -3  -5 -10    5.69   19.81   0
  -3   5   6   -0.25   11.58   0
  -2  11   6    8.77   12.09   0
  -1  -6 -18   -1.54   13.76   0
  -1  -5 -11    8.77   12.91   0
  -1   2   3   -0.57   16.66   0
  -1   8   6   -1.33   11.64   0
  -1   9   6    9.16   12.40   0
   1  -4 -10   17.54   10.88   0
   1   6   4   17.59   16.17   0
   2  -5 -18   49.64   11.37   0
   2  -4 -12  392.07   15.04   0
   2  -2  -6  107.47   15.51   0
   3  -4 -15    0.66   10.48   0
   3   5   1   20.44   19.83   0
   4  -4 -22   45.45   11.55   0
   4  -4 -21   18.82   12.14   0
   4  -4 -20   10.71    8.87   0
   4  -3 -14  114.93   12.48   0
   4  -2 -10  254.75   11.97   0
   4   2  -3  738.15   19.76   0
   5  -3 -19   12.33   11.44   0
   5  -3 -18    6.68    8.95   0
   5   0  -8   17.17    9.89   0
   5   2  -5    8.19   12.00   0
   5   3  -4    4.47   11.12   0
   5   4  -3    5.79   10.53   0
   6  -2 -20   34.84   11.10   0
   6  -2 -19    6.04    9.24   0
   6  -1 -14   40.13    9.01   0
   6   1  -9   17.59    9.65   0
   6   6  -4   18.30   10.96   0
   7   1 -13   -4.76   11.04   0
   7   2 -11   39.98   11.46   0
   7   4  -8    2.81    8.75   0
   8   2 -16   -3.54   10.93   0
   8   4 -12   11.14   11.22   0
   8   5 -11   14.78   11.69   0
   8   6 -10   19.64   11.82   0
 -10  -1  -4   33.15   12.39   0
 -10   3   2   26.99   11.37   0
  -9   2   2    0.93   10.92   0
  -9   3   3   10.71   10.84   0
  -9   7   5    0.22    9.96   0
  -8  -4  -9   49.85   16.01   0
  -8   2   3   18.60   11.01   0
  -8   5   5   15.30    9.90   0
  -8   8   6   12.51    8.80   0
  -7  -5 -12    1.96   21.16   0
  -7   0   1    4.99    9.67   0
  -7   4   5    6.76    8.69   0
  -7   6   6    5.26    9.32   0
  -6   1   3   27.06   11.76   0
  -6   2   4  154.03   12.86   0
  -6   5   6   33.08    9.16   0
  -5   3   5   22.45    9.85   0
  -5   7   7   -2.86   10.98   0
  -5   8   7   10.13    9.41   0
  -5   9   7   12.03    9.00   0
  -5  10   7    5.48   11.73   0
  -4  -6 -17    1.80   18.04   0
  -4   3   5  240.21   12.38   0
  -4   7   7   15.27   11.25   0
  -4   8   7   14.63    8.63   0
  -4  10   7   29.91   11.08   0
  -3   1   3   -3.54   14.11   0
  -3   2   4    7.74   12.25   0
  -3   8   7   -1.43   10.19   0
  -3   9   7   10.61   10.85   0
  -2  -6 -17   19.84   13.10   0
  -2  12   6   12.04   14.46   0
  -1  -6 -21   20.55   14.48   0
  -1  -6 -20    0.31   15.25   0
  -1  -6 -19   -2.48   11.48   0
  -1   3   4   11.16   16.09   0
  -1   7   6   19.80   12.22   0
  -1  10   6    5.01   13.70   0
   0  -5 -13   13.39   11.62   0
   0   4   4  424.06   22.29   0
   0   6   5   99.59   14.52   0
   1  -5 -15   30.98   11.15   0
   1  -3  -7    9.80   13.38   0
   2  -5 -22    7.21   11.92   0
   2  -5 -21   15.88   12.28   0
   2  -5 -20   11.41   11.88   0
   2  -5 -19    9.52    8.80   0
   2  -1  -4 3464.07   38.95   0
   2   1  -1  684.05   29.66   0
   3  -4 -16   -0.91   10.56   0
   3  -3 -11   18.11    9.48   0
   3  -2  -8    9.96   10.04   0
   3   0  -4    5.02   12.93   0
   4   0  -6 1052.31   18.79   0
   4   3  -2  106.54   13.27   0
   5  -3 -22   11.51    9.61   0
   5  -3 -21   -2.60    8.56   0
   5  -3 -20    2.21    8.93   0
   5  -2 -14   14.42    8.98   0
   5  -1 -11    6.20   10.72   0
   5   6  -2   20.46   13.25   0
   6  -2 -21    2.92    9.64   0
   6  -1 -15   52.67    9.32   0
   6   0 -12   86.12   11.57   0
   6   2  -8  305.01   14.29   0
   6   7  -4   50.05   12.61   0
   6  10  -4    7.05   14.77   0
   7   0 -17   14.52    9.49   0
   7   1 -14    9.86   10.63   0
   7   3 -10   16.62   10.99   0
   7   6  -7    4.77   11.49   0
   8   2 -17   14.94    8.80   0
   8   4 -13    8.98   11.14   0
   8   7 -10   34.13   12.76   0
 -10  -2  -6    7.65   12.00   0
 -10   1   0    3.89   11.07   0
 -10   2   1   -2.00    9.10   0
 -10   4   3   21.98    9.17   0
  -9  -3  -7    6.99   13.74   0
  -9  -1  -2   -2.20   10.40   0
  -9   1   1    7.45    9.09   0
  -9   4   4    3.88    9.01   0
  -9   6   5   12.25    9.40   0
  -8  -2  -3   87.35   11.82   0
  -8   1   2   17.82    9.07   0
  -8   4   5   33.14   11.54   0
  -8   6   6   31.83    9.64   0
  -7  -2  -2   11.12    9.40   0
  -7  -1   0   25.36   11.07   0
  -7   5   6   -0.73    8.69   0
  -7   8   7   14.89   11.07   0
  -7   9   7    9.56   10.98   0
  -6   0   2    5.88   11.49   0
  -6   3   5   41.15    9.39   0
  -6   7   7   16.15    8.95   0
  -6  10   7   71.41   10.50   0
  -5  -4  -6   15.57   16.71   0
  -5   0   2   -0.05   10.59   0
  -5   6   7    6.39   11.76   0
  -4   4   6   52.31   12.61   0
  -4   6   7   31.26   11.89   0
  -4  11   7   16.75   12.36   0
  -3  -6 -17   10.50   15.25   0
  -3   3   5   14.94   10.52   0
  -3   7   7    0.87   11.09   0
  -2  -6 -19   -1.36   13.74   0
  -2  -6 -18   50.69   14.08   0
  -1  11   6   -2.18   13.75   0
   0  -4  -9  310.88   16.27   0
   1  -5 -16   13.23   10.76   0
   2  -4 -13  490.42   15.46   0
   2  -3  -9   69.14   10.96   0
   2   3   1 1062.25   45.37   0
   3  -4 -17    8.80   10.74   0
   3  -1  -6    0.26   11.34   0
   4  -3 -15   23.59    9.29   0
   4  -2 -11   73.69   10.11   0
   5  -2 -15   -0.78    8.00   0
   5   0  -9   14.15    9.90   0
   5   1  -7   27.48   10.35   0
   6  -1 -16   22.32    9.35   0
   6   1 -10  188.74   11.34   0
   6   3  -7   51.39   12.03   0
   6   4  -6   40.30   11.46   0
   6   5  -5  102.32   11.83   0
   6   8  -4   11.02   13.15   0
   6   9  -4   23.25   12.67   0
   7   0 -20    3.49   11.78   0
   7   0 -19   -1.20    9.39   0
   7   0 -18   12.99    9.23   0
   7   1 -15    7.24   10.83   0
   7   2 -12   10.16    8.95   0
   7   4  -9   19.24    8.99   0
   7   5  -8    5.59    8.35   0
   7   7  -7   15.74   11.79   0
   8   5 -12   14.00    8.73   0
 -10  -1  -3   30.41   12.15   0
 -10   0  -1   22.06   11.36   0
 -10   5   4   11.26    9.75   0
  -9  -2  -4    5.64   11.94   0
  -9   0   0    8.93    8.72   0
  -9   5   5   17.78    8.87   0
  -9   7   6   -4.11    9.50   0
  -8  -3  -5   96.09   14.76   0
  -8   0   1    2.62    8.76   0
  -8   5   6   10.27   11.39   0
  -7  -4  -7   28.29   14.99   0
  -7  -3  -4   10.79   12.94   0
  -7   1   3   -1.43    9.63   0
  -7   2   4    9.03    9.40   0
  -7   3   5    1.20    8.84   0
  -7   7   7   17.07    9.24   0
  -6   4   6   40.84    8.57   0
  -6   6   7   53.82    8.99   0
  -5  -2  -1    2.52   10.63   0
  -4  -6 -18   19.52   16.66   0
  -4  -2  -1    7.73   12.40   0
  -3  -6 -19    2.19   15.73   0
  -3  -6 -18    5.51   15.04   0
  -3   0   2   14.97   13.74   0
  -3   4   6   34.07   13.62   0
  -3   6   7    4.97   11.28   0
  -3  11   7    5.15   11.82   0
  -2  -6 -20    2.80   14.37   0
  -2  -5 -11   54.73   16.76   0
  -2  -4  -7  685.18   32.63   0
  -2   8   7  166.76   11.91   0
  -2  10   7   54.94   14.12   0
  -1  -5 -12    7.45   12.54   0
   0  -5 -14  155.80   12.87   0
   0  -3  -6  345.47   20.80   0
   0  12   5   17.12   14.44   0
   1  -5 -17   -1.65   10.47   0
   1  -4 -11    5.29   10.76   0
   1  12   4    9.43   15.27   0
   2  -4 -14  551.08   15.70   0
   3  -4 -19    9.33   11.41   0
   3  -4 -18    0.92    8.57   0
   3  -3 -12   37.85    9.57   0
   4  -3 -17   97.18   11.33   0
   4  -3 -16   16.15    8.63   0
   4  -2 -12  283.77   13.50   0
   4   7   0   90.77   17.75   0
   4  10   0   11.34   21.97   0
   5  -2 -17    3.19   10.72   0
   5  -2 -16   -4.44    8.69   0
   5  -1 -12   26.00    8.97   0
   5   7  -2   13.14   14.52   0
   5  10  -2    0.76   17.13   0
   6  -1 -18   29.89    8.99   0
   6  -1 -17   56.53    9.20   0
   6   0 -13  130.11    9.65   0
   6   1 -11  391.01   13.71   0
   6   2  -9   19.61   11.84   0
   7   2 -13   12.59   10.95   0
   7   3 -11   12.64   10.98   0
   7   6  -8   13.78   10.99   0
   7   8  -7    8.75   11.38   0
   7   9  -7   10.00   12.50   0
   8   3 -17   15.12   10.95   0
   8   3 -16   33.37    9.39   0
   8   4 -14   86.42    9.48   0
   8   5 -13   32.90   11.65   0
   8   7 -11    8.39    9.42   0
 -10  -2  -5    9.14   12.92   0
 -10   1   1   -0.41   10.84   0
 -10   2   2   33.59    8.86   0
 -10   3   3   34.68    8.96   0
 -10   4   4   63.84   10.05   0
  -9   3   4   20.20    8.81   0
  -9   4   5    4.53   11.39   0
  -9   6   6   13.17    9.46   0
  -8   3   5   32.06   10.91   0
  -8   7   7    6.63    9.34   0
  -8   8   7    8.60    9.72   0
  -7   0   2   15.92   11.42   0
  -7   4   6   11.16    8.19   0
  -7   6   7    6.95    8.78   0
  -6  -5 -10   25.33   23.09   0
  -6  -4  -6   66.96   17.98   0
  -6   5   7   18.22    8.91   0
  -6   8   8   15.18   11.45   0
  -5  -3  -3   17.43   12.37   0
  -5  -1   1   26.32   11.35   0
  -5   5   7    4.53    9.51   0
  -5   9   8   15.71   11.16   0
  -5  10   8   10.54   11.77   0
  -4  -3  -3  718.85   25.16   0
  -4  -1   1   87.24   14.59   0
  -4   5   7   28.72   11.46   0
  -2   2   4  777.25   21.21   0
  -2  11   7   14.90   13.92   0
  -1  -4  -8    6.65   12.98   0
  -1   4   5   47.69   13.76   0
  -1  12   6    6.09   14.94   0
   1  -5 -22  -15.14   12.02   0
   1  -5 -21   -6.13   12.06   0
   1  -5 -20    8.00   10.99   0
   1  -5 -19    5.65   11.40   0
   1  -5 -18   -5.20    9.34   0
   1  -2  -5    7.95   14.13   0
   2  -3 -10  122.34   12.74   0
   2  12   3   15.45   23.06   0
   3  -4 -22    1.01    9.71   0
   3  -4 -21    3.46    9.18   0
   3  -4 -20   12.87    9.87   0
   3  -3 -13   29.04   12.05   0
   3  -2  -9   18.37   10.93   0
   3   1  -3    7.78   15.84   0
   4  -3 -19   62.53   12.08   0
   4  -3 -18    4.06    8.47   0
   4   0  -7  177.65   13.90   0
   4   1  -5  349.58   13.93   0
   5  -2 -19   10.34   10.99   0
   5  -2 -18    6.23    8.69   0
   5  -1 -13    8.62   10.94   0
   5   0 -10    9.00   11.28   0
   5   2  -6   14.66    9.64   0
   5   5  -3    6.91   10.15   0
   5   8  -2    9.29   13.80   0
   6  -1 -21   26.23   11.88   0
   6  -1 -20   19.32    9.05   0
   6  -1 -19   67.79    9.81   0
   6   6  -5   61.17   11.36   0
   7   1 -17    0.27    8.99   0
   7   2 -14   12.47   10.60   0
   7   4 -10   20.11    8.83   0
   7   5  -9    9.35   10.61   0
   8   4 -16   35.95   11.20   0
   8   4 -15   17.80    8.76   0
   8   5 -14    4.79   11.60   0
   8   6 -13    8.31   11.90   0
   8   7 -12   21.99   12.00   0
 -10   5   5   33.84    9.73   0
  -9  -3  -6   -1.46   12.07   0
  -9  -2  -3    6.44   11.77   0
  -9  -1  -1   -0.73    9.28   0
  -9   0   1   -1.03   10.95   0
  -9   5   6   15.17    9.17   0
  -8  -4  -8   97.52   15.08   0
  -8  -1   0   32.26   10.53   0
  -8   1   3   99.89   10.19   0
  -8   4   6   92.82    9.90   0
  -8   6   7    0.16    8.86   0
  -7  -5 -11    4.29   21.23   0
  -7   5   7   12.86    9.04   0
  -7   8   8   11.70    9.14   0
  -7   9   8    3.25    9.23   0
  -6  -3  -3   73.73   12.81   0
  -6  -1   1  119.20   10.14   0
  -6   1   4   17.11   11.66   0
  -6   2   5   66.24   10.22   0
  -6   3   6  332.09   12.70   0
  -6   7   8    8.40    8.69   0
  -5   1   4   -2.81    9.74   0
  -5   2   5   12.31   10.07   0
  -5   3   6   10.39    9.52   0
  -5   7   8    5.59    8.80   0
  -4   2   5   40.32   12.75   0
  -4   7   8   55.55   11.23   0
  -4  10   8   23.92    9.34   0
  -4  11   8   -0.02   11.52   0
  -3  -2  -1    7.82   17.06   0
  -2   1   3 8899.27   60.77   0
  -1  -5 -13   -5.89   12.25   0
  -1  -3  -5    7.57   18.76   0
   0  -5 -15  112.06   12.47   0
   1  -4 -12   -2.76   10.34   0
   1  -3  -8   10.01   12.37   0
   1  -1  -3    6.09   18.73   0
   2  -2  -7   35.66   11.02   0
   3  -1  -7   13.19   13.86   0
   4  -3 -22   19.70    8.76   0
   4  -3 -21   11.94    9.25   0
   4  -3 -20   23.46    8.89   0
   4  -2 -13   16.10    9.83   0
   4   5  -1  143.04   14.53   0
   4   8   0  102.07   20.69   0
   5  -2 -22    0.29    9.24   0
   5  -2 -21    1.35    8.71   0
   5  -2 -20    3.57    9.24   0
   5  -1 -14   18.06   10.65   0
   5   1  -8    8.84   10.30   0
   5   3  -5   11.24    9.25   0
   5   4  -4   12.44   10.52   0
   5   9  -2   -0.79   13.42   0
   6   0 -15   26.70    9.00   0
   6   1 -12   75.91    9.53   0
   6   2 -10  152.80   12.72   0
   6   3  -8   45.68    9.08   0
   6   4  -7   15.16   10.97   0
   6   5  -6   41.89   10.29   0
   6   7  -5   29.37   12.19   0
   7   1 -20    8.57   11.58   0
   7   1 -19    8.39    9.65   0
   7   1 -18   -1.13    9.72   0
   7   2 -15    8.04   10.56   0
   7   3 -12   14.99    8.99   0
   7   4 -11   11.24   10.92   0
   7   7  -8    0.00   11.81   0
   7   8  -8   15.79   13.78   0
   7   9  -8   -7.16   14.97   0
   8   5 -15   47.78   12.03   0
 -10  -2  -4   22.35   11.95   0
 -10   2   3   94.59    9.50   0
 -10   3   4   23.80    9.32   0
 -10   4   5   40.77   12.10   0
  -9   2   4   -1.28   10.69   0
  -9   3   5   14.27   10.61   0
  -9   6   7   -4.10   11.42   0
  -9   7   7   20.23    9.63   0
  -8   0   2   20.12    8.57   0
  -8   5   7   18.79    9.60   0
  -8   8   8   26.90    9.58   0
  -7  -2  -1    8.66   10.01   0
  -7  -1   1   15.04   11.23   0
  -7   1   4   15.51   11.77   0
  -7   2   5   18.27    8.98   0
  -7   3   6   -1.48    8.57   0
  -6   4   7   23.32   10.84   0
  -6   6   8   12.11    8.62   0
  -5   0   3   -3.04   12.47   0
  -5   4   7   13.16    9.23   0
  -4   1   4   25.40   11.45   0
  -4   3   6 1154.04   18.22   0
  -3   5   7    4.58    9.13   0
  -3   8   8   10.85   10.01   0
  -3   9   8   -2.82    8.46   0
  -3  10   8    4.45   10.95   0
  -2   4   6  189.31   13.56   0
  -2   6   7  235.75   13.09   0
  -2  12   7   15.54   12.54   0
  -1   9   7   10.33   12.50   0
   0  -5 -17    2.97   13.54   0
   0  -5 -16  264.58   13.39   0
   0  -4 -10   40.19   10.73   0
   0   5   5  418.62   19.25   0
   0   8   6   81.84   14.21   0
   1   9   5    3.91   16.35   0
   1  10   5    9.95   15.36   0
   2   0  -3  840.27   27.28   0
   3  -3 -14   43.59    9.86   0
   3  -2 -10   16.39   10.16   0
   3   0  -5    5.48   12.27   0
   4  -2 -14   57.42    9.67   0
   4  -1 -10    8.89    9.81   0
   4   2  -4  162.84   12.01   0
   4   9   0   66.36   19.71   0
   5  -1 -15    8.80   10.07   0
   5   0 -11    8.12    8.88   0
   6   0 -17   17.98    9.24   0
   6   0 -16   18.17    9.75   0
   6   8  -5   65.28   13.86   0
   6  10  -5    7.73   14.41   0
   7   2 -16   10.15    9.09   0
   7   3 -13   -5.40    8.57   0
   7   5 -10   10.18   10.93   0
   7   6  -9    0.78   10.91   0
   8   6 -14   21.92   10.26   0
 -11   1   1   23.36   11.66   0
 -10   1   2   -7.05    9.15   0
 -10   5   6   14.67    9.98   0
  -9  -4  -9   10.53   14.12   0
  -9  -3  -5   14.37   13.44   0
  -9  -1   0    5.09    9.59   0
  -9   4   6    6.11    8.76   0
  -8  -3  -4   43.19   12.33   0
  -8   3   6   19.70   10.78   0
  -8   7   8   21.37    9.64   0
  -7  -3  -3   11.84   11.97   0
  -7   4   7   -5.39    8.74   0
  -7   6   8   -4.03    8.36   0
  -6   0   3   28.78    9.35   0
  -6   9   9   43.52   11.80   0
  -5   9   9   11.47   10.80   0
  -4   0   3   56.46   12.97   0
  -4   4   7  194.29   11.71   0
  -4   6   8   15.97    9.44   0
  -3  -1   1   -4.69   15.66   0
  -3   2   5   12.16   13.85   0
  -3   7   8    4.67   10.36   0
  -3  11   8    5.87   11.54   0
  -2  -5 -12  190.74   17.78   0
  -1  -5 -14   14.46   12.37   0
  -1   5   6   11.79   11.09   0
  -1   8   7    0.59    9.86   0
  -1  10   7    8.29   13.37   0
   0  -5 -22    9.23   11.19   0
   0  -5 -21    9.74   11.56   0
   0  -5 -20   11.75   11.46   0
   0  -5 -19    0.03   11.31   0
   0  -5 -18    8.53   11.77   0
   0  11   6   18.15   14.32   0
   1  -4 -13    5.02   10.26   0
   1   8   5    1.55   14.39   0
   2  -4 -23   10.18   11.98   0
   2  -4 -22   13.83   12.40   0
   2  -4 -21   13.40   10.77   0
   2  -4 -20   14.41   11.07   0
   2  -4 -19   98.08   11.16   0
   2  -4 -18   12.25    8.35   0
   2  -3 -11  116.84   10.72   0
   2  -1  -5  645.41   20.08   0
   3  -3 -16    4.36   11.01   0
   3  -3 -15   20.47    9.34   0
   3   2  -2   20.93   15.56   0
   3   4   0    2.19   15.00   0
   4  -2 -15  154.10   10.78   0
   4  -1 -11  196.63   12.78   0
   4   0  -8  100.04   10.94   0
   4   1  -6  545.56   16.78   0
   4   3  -3  119.51   13.03   0
   4   4  -2  346.93   15.22   0
   5  -1 -16    2.34    8.37   0
   5   0 -12    2.21   10.26   0
   5   1  -9    3.45    9.41   0
   5   2  -7   11.20    9.03   0
   5   6  -3    3.19   10.95   0
   6   0 -21   14.36   12.06   0
   6   0 -20   48.34   11.45   0
   6   0 -19   22.05    9.09   0
   6   0 -18   22.78    9.40   0
   6   1 -14   52.57   10.20   0
   6   2 -11   20.46    9.73   0
   6   3  -9   65.29   10.24   0
   6   6  -6   52.47   10.88   0
   6   9  -5   26.31   13.29   0
   7   2 -19   10.57   11.49   0
   7   2 -18   -1.90    9.21   0
   7   2 -17   -7.79    8.94   0
   7   3 -14   -8.24    9.10   0
   7   4 -12    3.52    8.92   0
   7   7  -9   -4.12   11.02   0
 -10  -1  -1    4.44   11.19   0
 -10   0   1   27.88   10.34   0
 -10   2   4   21.41   10.86   0
 -10   3   5  103.04   11.68   0
  -9  -2  -2    0.28   10.72   0
  -9   0   2    2.28   10.50   0
  -9   5   7    4.99    8.58   0
  -8  -4  -7   25.14   13.71   0
  -8  -1   1    8.72    9.80   0
  -8   1   4  117.37    9.89   0
  -8   4   7   21.93    8.93   0
  -8   6   8   95.37   10.04   0
  -7  -4  -6   45.41   13.49   0
  -7   5   8    5.99    8.81   0
  -7   8   9   20.24    8.77   0
  -7   9   9    6.11    8.90   0
  -6  -2   0  201.61   12.46   0
  -6   5   8   48.35    8.71   0
  -6   7   9    3.75   10.52   0
  -6   8   9   16.95    9.11   0
  -5  -2   0   14.06   10.54   0
  -5   5   8    8.25    9.53   0
  -5   7   9    9.82   10.43   0
  -5   8   9   12.01    8.60   0
  -5  10   9   11.55    9.87   0
  -4   9   9   11.10   10.59   0
  -3  -5 -11    7.05   18.19   0
  -3   1   4    0.97   13.34   0
  -3   3   6    4.83   10.31   0
  -3   6   8    2.49   11.45   0
  -2   0   2  119.99   18.51   0
  -1  -5 -15   -1.73   12.16   0
  -1   7   7    7.17   11.49   0
  -1  11   7    6.35   13.30   0
   0  -2  -4  344.28   26.12   0
   0   7   6   66.60   13.11   0
   1  -4 -14    8.10   10.76   0
   1  -3  -9    3.69   11.17   0
   1   5   4   12.72   17.82   0
   1  11   5   -1.07   16.82   0
   2  -2  -8  413.17   15.84   0
   3  -3 -18    2.11   10.68   0
   3  -3 -17    6.20    8.57   0
   3  -2 -11    9.67    9.42   0
   3  -1  -8   15.79   12.94   0
   3   3  -1   11.97   15.08   0
   4  -2 -17  118.26   11.14   0
   4  -2 -16   30.64    9.28   0
   5  -1 -19  -27.14   10.14   0
   5  -1 -18   -2.13    8.61   0
   5  -1 -17    9.61    8.70   0
   5   3  -6   13.82   10.61   0
   5   5  -4    7.93   11.20   0
   6   1 -15   53.76    8.77   0
   6   2 -12  288.35   13.35   0
   6   4  -8   98.05    9.82   0
   6   5  -7   18.59   10.29   0
   7   2 -20    0.54    9.34   0
   7   3 -16    0.54   11.02   0
   7   3 -15    9.44    9.30   0
   7   4 -13    4.63   11.02   0
   7   5 -11    2.57    9.02   0
   7   6 -10    1.69    8.73   0
   7   8  -9   10.85   12.32   0
   7   9  -9    3.04   12.14   0
 -11   0   0   13.29    9.59   0
 -11   1   2    8.82   11.18   0
 -10  -3  -6   -0.75   12.47   0
 -10  -2  -3   32.90   12.09   0
 -10   1   3   14.45   10.95   0
 -10   4   6   46.63    9.71   0
 -10   5   7   14.11   11.67   0
  -9  -4  -8   12.52   15.09   0
  -9   1   4    6.72   10.64   0
  -9   2   5    6.21    8.67   0
  -9   3   6   24.26    8.36   0
  -9   4   7   33.09   10.87   0
  -9   6   8    3.96    9.69   0
  -8   0   3   30.01    9.31   0
  -8   5   8    8.27    9.08   0
  -8   7   9   19.86   10.66   0
  -7  -2   0    5.85   10.12   0
  -7   2   6    3.97    8.56   0
  -7   3   7    4.52   10.44   0
  -6  -1   2  129.55    9.87   0
  -6   1   5   66.43   10.10   0
  -6   2   6  103.20    9.81   0
  -6   3   7   39.35    8.41   0
  -5  -1   2   21.23   11.11   0
  -5   1   5    5.29   11.71   0
  -5   2   6    2.33    9.77   0
  -5   3   7    2.11   11.02   0
  -4   5   8   49.21    9.44   0
  -4   7   9   29.08   10.55   0
  -4   8   9   58.35    9.22   0
  -4  11   9    0.25   11.21   0
  -3  -3  -3    8.44   20.13   0
  -3   4   7   29.09   10.19   0
  -2   5   7  428.40   15.26   0
  -2  11   8   17.11   13.69   0
  -1  -5 -16    4.59   12.38   0
  -1  -4  -9    7.83   12.10   0
   0  -4 -11  244.29   12.88   0
   0  -3  -7  133.35   16.65   0
   1  -4 -15    9.00   10.22   0
   1   7   5   13.42   14.85   0
   3  -3 -23   -1.99    8.97   0
   3  -3 -22    1.40    9.33   0
   3  -3 -21    1.99    8.50   0
   3  -3 -20   -2.28    8.85   0
   3  -3 -19   -0.08    8.53   0
   3  -2 -12   11.65   11.52   0
   4  -2 -23   12.66    8.95   0
   4  -2 -22   -5.95   10.74   0
   4  -2 -21  -10.31   10.62   0
   4  -2 -20   10.91   10.76   0
   4  -2 -19    6.19    8.88   0
   4  -2 -18   42.50    8.90   0
   4  -1 -12   19.98    9.30   0
   4   0  -9    1.76   12.22   0
   5  -1 -22   -1.75    9.21   0
   5  -1 -21    4.40    8.98   0
   5  -1 -20    7.03    8.80   0
   5   0 -13    4.73    8.05   0
   5   1 -10   26.57    9.39   0
   5   2  -8   15.66   11.25   0
   5   4  -5    4.92   10.56   0
   5   7  -3    6.97   11.69   0
   5  11  -3    9.84   16.11   0
   6   1 -17   65.00   11.18   0
   6   1 -16   29.28    9.27   0
   7   3 -17    9.24    8.66   0
   7   5 -12   -1.05    8.35   0
   7   7 -10    1.65   10.79   0
 -10  -1   0   -2.13   10.60   0
 -10   0   2    6.76   10.51   0
  -9  -3  -4   -2.43   11.41   0
  -9  -2  -1    4.75   10.69   0
  -9  -1   1    0.35    9.75   0
  -9   5   8    6.66    8.79   0
  -8  -3  -3    3.17   10.52   0
  -8   2   6   14.29    8.08   0
  -8   3   7   83.20    8.93   0
  -8   6   9   24.83   10.87   0
  -7  -5 -10    2.12   18.91   0
  -7  -1   2   -5.79    8.73   0
  -7   1   5    6.81    9.24   0
  -7   4   8    2.82    8.14   0
  -6  -4  -5  239.10   18.74   0
  -6  -3  -2  137.46   11.94   0
  -6   0   4   56.84   11.52   0
  -6   4   8   99.82    9.36   0
  -6   9  10   39.04   11.64   0
  -5  -4  -5   17.76   15.65   0
  -5  -3  -2   14.71   12.02   0
  -5   4   8    9.45    9.19   0
  -4  -2   0   53.74   12.87   0
  -4   2   6  243.64   12.22   0
  -4   3   7   93.35   12.81   0
  -3   0   3    9.03   15.77   0
  -3   9   9    5.98   10.60   0
  -3  10   9   14.00   11.04   0
  -2  -5 -13   28.56   13.22   0
  -1  -5 -21    5.30   11.32   0
  -1  -5 -20   12.51   13.08   0
  -1  -5 -19   -2.09   13.04   0
  -1  -5 -18    0.38   13.39   0
  -1  -5 -17    7.01   11.51   0
  -1  12   7   -7.95   14.10   0
   1  -4 -23    0.48   11.32   0
   1  -4 -16   15.11    9.66   0
   1  -2  -6    3.90   12.22   0
   2  -3 -13    2.78    8.91   0
   3   0  -6    7.32   11.51   0
   3   1  -4    5.67   12.03   0
   4  -1 -13   12.03   10.14   0
   4   1  -7 1132.43   20.33   0
   4   2  -5   34.46    9.76   0
   4   6  -1   96.64   13.42   0
   5   0 -15    5.10   10.17   0
   5   0 -14    1.10    8.19   0
   5   1 -11   16.38   11.10   0
   6   1 -21    6.66   11.78   0
   6   1 -20   30.00   11.18   0
   6   1 -19   72.65    9.12   0
   6   1 -18   15.14    9.00   0
   6   3 -11  165.16   12.42   0
   6   4  -9  112.60    9.57   0
   6   5  -8   40.59    9.99   0
   6   6  -7   56.26   10.79   0
   6  10  -6   61.21   14.92   0
   7   3 -19   11.05    9.65   0
   7   4 -15    8.65    9.06   0
   7   5 -13    7.48   11.12   0
   7   6 -12   -0.77   11.12   0
   7   7 -11    5.73   11.21   0
   7   8 -10   20.15   11.45   0
 -11   0   1    3.62    9.32   0
 -11   1   3   10.42   11.96   0
 -10  -3  -5    2.72   12.30   0
 -10  -2  -2   23.97   11.79   0
 -10   1   4   22.57   10.88   0
 -10   2   5   22.50    8.77   0
 -10   3   6   19.30    8.82   0
 -10   4   7   41.72    9.59   0
  -9   0   3    3.06    8.54   0
  -9   2   6   11.53   10.06   0
  -9   6   9   10.87   11.57   0
  -8  -4  -6   27.62   13.47   0
  -8  -2   0   26.63   10.01   0
  -8  -1   2   11.23    8.20   0
  -8   1   5   14.15    9.07   0
  -8   4   8   64.77   10.15   0
  -7  -4  -5   49.08   15.06   0
  -7  -3  -2    8.34    9.53   0
  -7   0   4    4.50    9.16   0
  -7   5   9   11.35    8.52   0
  -7   8  10   -5.16    8.45   0
  -6   7  10  151.85   12.02   0
  -6   8  10   85.31    9.65   0
  -5   0   4    6.63    9.87   0
  -5   5   9   -3.75   11.14   0
  -5   8  10   14.54   10.35   0
  -5   9  10   -0.10   10.43   0
  -5  10  10   12.98   11.68   0
  -4  -1   2  173.97   12.78   0
  -4   1   5  341.09   13.56   0
  -4   4   8  112.07   12.14   0
  -4   6   9  108.35   10.28   0
  -3   5   8    4.49    8.40   0
  -3   7   9   -0.71   10.15   0
  -3  11   9   -4.59   11.14   0
  -2  -5 -14    9.66   13.57   0
  -1   2   4    3.32   18.09   0
  -1   3   5    3.43   15.19   0
  -1   6   7    9.76   10.06   0
   0  -4 -12   22.15    9.99   0
   0   6   6  170.89   14.56   0
   1  -4 -22   11.67    9.56   0
   1  -4 -21    5.76   10.76   0
   1  -4 -20    9.35   10.72   0
   1  -4 -19   -4.12   10.10   0
   1  -4 -18    4.31    9.97   0
   1  -4 -17    0.99    7.91   0
   1  -3 -10    5.96   10.26   0
   2  -3 -14   25.06    9.01   0
   2  -2  -9  103.31   10.80   0
   2  -1  -6  152.66   14.13   0
   2   9   4   16.45   25.40   0
   3  -2 -13   10.81    9.18   0
   3  -1  -9   18.88   10.11   0
   4  -1 -14   61.56    8.67   0
   4   0 -10  192.78   12.99   0
   5   0 -16   -2.07    8.14   0
   5   2  -9    4.18   10.99   0
   5   3  -7    0.33    8.70   0
   5   8  -3   -0.14   11.85   0
   5   9  -3    3.50   13.39   0
   5  10  -3    3.99   13.97   0
   6   2 -15   15.51   10.30   0
   6   2 -14   53.92    8.61   0
   6   3 -12  176.78   12.19   0
   7   4 -17    4.68    8.59   0
   7   4 -16   -3.15    8.36   0
   7   5 -14    6.48   10.58   0
   7   8 -11    0.93   11.56   0
 -10  -1   1    0.20   10.50   0
  -9  -4  -7   13.20   13.36   0
  -9  -3  -3   -2.22   11.22   0
  -9   1   5   -0.81    8.29   0
  -9   4   8   14.00    8.73   0
  -8  -5 -11    6.91   18.04   0
  -8   0   4  138.32    9.78   0
  -8   5   9   10.38    8.67   0
  -8   7  10   29.18    9.22   0
  -7   2   7   11.06   10.48   0
  -7   3   8    5.10    9.87   0
  -6   2   7  144.65   12.03   0
  -6   3   8   61.70   10.29   0
  -5   7  10    5.10   10.54   0
  -4   9  10  105.78   11.55   0
  -4  10  10    6.48   11.44   0
  -3  -5 -12    2.30   16.43   0
  -2   2   5  280.95   15.27   0
  -1   4   6   32.02   12.46   0
   0  -4 -13   46.22   10.63   0
   1  12   5    9.83   16.18   0
   2  -3 -23    7.98   11.76   0
   2   1  -2 3097.05   43.88   0
   3  -2 -15    1.17   11.60   0
   3  -2 -14    0.02    9.00   0
   3   6   1   19.08   18.13   0
   4  -1 -15   44.58    9.04   0
   4   3  -4   91.09   12.07   0
   4   5  -2   28.30   11.52   0
   5   0 -22   -0.66    8.99   0
   5   0 -21    8.30    8.74   0
   5   0 -19    6.44    8.35   0
   5   0 -18    4.06    8.41   0
   5   0 -17    5.39    8.66   0
   5   1 -12   14.55    8.98   0
   5   4  -6    0.50   10.28   0
   5   5  -5   12.56    9.96   0
   5   6  -4    8.21    8.75   0
   6   2 -17   19.80    9.93   0
   6   2 -16   20.78    9.14   0
   6   5  -9   19.71    9.83   0
   6   6  -8    5.68    9.55   0
   6   7  -7   22.12   11.12   0
   7   5 -16   12.42   11.07   0
   7   5 -15   -2.39    8.72   0
   7   6 -13    0.58    8.40   0
 -11   0   2   -1.13    8.96   0
 -10  -3  -4   22.63   12.97   0
 -10   0   3   15.99    8.86   0
 -10   3   7   10.03    8.86   0
 -10   4   8   21.99   11.39   0
  -9  -2   0   -0.05   10.27   0
  -9  -1   2   -4.35    8.09   0
  -9   0   4   12.39   10.30   0
  -9   5   9    8.55    8.94   0
  -8  -3  -2   40.76   10.77   0
  -8   1   6   10.08    9.96   0
  -8   2   7    1.22    8.20   0
  -8   3   8   74.87    9.01   0
  -8   4   9    3.92   11.19   0
  -8   6  10   29.48    9.14   0
  -7  -2   1   -1.30   10.07   0
  -7  -1   3    3.28   10.50   0
  -7   1   6   21.69    9.23   0
  -7   4   9    7.13    8.23   0
  -7   6  10    5.36    8.40   0
  -6  -2   1    1.63    8.25   0
  -6  -1   3   13.06    8.96   0
  -6   1   6   15.68    9.09   0
  -6   4   9  114.21    9.57   0
  -6   6  10   25.01    8.60   0
  -5  -2   1   16.26   10.30   0
  -5   2   7    0.71    9.23   0
  -5   3   8   -4.73    8.62   0
  -5   6  10    5.49   10.88   0
  -4  -3  -2  371.91   18.91   0
  -4   0   4  383.05   13.65   0
  -4   5   9   95.93   10.13   0
  -4   7  10   39.98   10.55   0
  -4   8  10  110.19    9.71   0
  -4  11  10    3.41   11.47   0
  -3   2   6    7.83   10.99   0
  -3   3   7    8.47   10.40   0
  -3   6   9    3.61   10.86   0
  -2  -5 -21    7.53   12.21   0
  -2  -5 -20    9.50   13.84   0
  -2  -5 -16   18.57   13.06   0
  -2  -5 -15   16.15   12.11   0
  -2  -4  -8   68.29   16.74   0
  -2   1   4 4905.62   44.19   0
  -2   9   9   67.53   11.44   0
  -1  -4 -10    3.06   11.59   0
  -1   8   8   -0.60   11.39   0
  -1   9   8    9.45   10.53   0
  -1  10   8    4.73   11.81   0
   0  -4 -14  209.68   13.51   0
   0   3   4   88.54   17.20   0
   0  10   7    9.54   14.31   0
   1  -3 -11   16.17    9.70   0
   1  -1  -4    2.89   20.24   0
   2  -3 -22   -1.88    9.18   0
   2  -3 -21   12.68    8.58   0
   2  -3 -20   11.51   11.00   0
   2  -3 -19    8.04   10.27   0
   2  -3 -18   38.28   10.20   0
   2  -3 -17    7.70    8.39   0
   2  -2 -10  383.65   13.64   0
   2   0  -4 4640.15   43.30   0
   3  -2 -23   -3.64    8.84   0
   3  -2 -22   17.78   10.65   0
   3  -2 -17   -4.14   10.72   0
   3  -2 -16   -3.54    8.91   0
   3  -1 -10    2.04    9.29   0
   3   2  -3   37.71   15.08   0
   4  -1 -23   -0.29    8.52   0
   4  -1 -22    3.03    8.43   0
   4  -1 -21    4.87   10.81   0
   4  -1 -20   18.82   10.18   0
   4  -1 -19   11.21   10.31   0
   4  -1 -18   17.70   10.24   0
   4  -1 -17   30.90    7.78   0
   4  -1 -16   85.38    9.21   0
   4   1  -8 1076.28   17.54   0
   4   2  -6  247.64   15.11   0
   4   4  -3  180.52   12.39   0
   5   1 -13   11.69    8.83   0
   5   2 -10   20.52    9.16   0
   5   3  -8    2.46   10.52   0
   6   2 -21    6.21    9.34   0
   6   2 -20   27.59    8.69   0
   6   2 -19   -2.51    9.12   0
   6   3 -14   46.70   10.52   0
   6   3 -13   29.81    8.83   0
   6   8  -7   13.20   10.91   0
   6   9  -7   67.46   13.02   0
   6  10  -7   66.84   14.62   0
   7   5 -18   -9.37   11.14   0
   7   5 -17    4.89    8.61   0
   7   6 -15   -3.32   11.12   0
   7   6 -14   -5.26    8.26   0
   7   7 -13   -0.54    9.75   0
 -11   1   4   -4.36    8.13   0
 -10   1   5   14.03    8.62   0
  -9  -4  -6   18.14   13.37   0
  -9   2   7   16.06    8.50   0
  -9   3   8    6.70    8.66   0
  -9   4   9    4.94   10.45   0
  -9   6  10   -4.65    8.96   0
  -8  -4  -5   70.51   14.14   0
  -8  -1   3  115.26    8.95   0
  -8   5  10    7.40   10.56   0
  -7  -5  -9    2.89   18.69   0
  -7  -3  -1    4.39   10.74   0
  -7   0   5    8.89   11.26   0
  -7   5  10    5.58    8.60   0
  -7   8  11    3.47    8.54   0
  -6  -3  -1   42.02   11.68   0
  -6   0   5   12.75   10.63   0
  -6   5  10  109.39   10.70   0
  -6   8  11   40.51    8.57   0
  -6   9  11   19.17    9.24   0
  -5  -1   3    9.89    8.53   0
  -5   1   6   23.82    9.54   0
  -5   4   9   -0.18    9.24   0
  -5   9  11   10.00   10.70   0
  -4  -5 -11  157.74   21.80   0
  -4  -4  -5  305.84   28.32   0
  -3  -5 -13   10.93   15.99   0
  -3   1   5   -1.37   11.62   0
  -3   4   8   12.21    9.33   0
  -3   9  10    1.59   11.10   0
  -3  10  10    7.27   11.43   0
  -2  -5 -19   35.18   12.26   0
  -2  -5 -18   66.71   12.12   0
  -2  -5 -17   92.78   12.46   0
  -2   8   9  116.49   11.93   0
  -2  11   9   37.59   11.86   0
  -1   1   3    2.52   16.63   0
  -1  11   8   13.96   11.57   0
   0  -4 -22   24.57   11.58   0
   0  -4 -15   92.25   10.81   0
   0  -3  -8  436.98   16.95   0
   0   2   3  122.08   24.26   0
   0   4   5  165.86   17.09   0
   0   8   7   16.18   12.85   0
   0  11   7    9.42   14.41   0
   1  -2  -7    2.49   13.62   0
   3  -2 -21    6.53    8.70   0
   3  -2 -20   -4.51    9.15   0
   3  -2 -19   -3.77    8.17   0
   3  -2 -18    0.87    8.25   0
   3  -1 -11   10.38   11.44   0
   3   1  -5    3.03   13.38   0
   4   0 -12    6.57    8.36   0
   4   7  -1   12.60   13.47   0
   5   1 -15    7.23    9.85   0
   5   1 -14    4.01    8.01   0
   5   2 -11   26.96   12.05   0
   5   7  -4    8.25   11.46   0
   5  11  -4   -3.83   14.72   0
   6   3 -15   91.21    8.99   0
   6   4 -12  151.44   11.39   0
   6   6  -9    7.46    9.81   0
   6   7  -8    9.22   10.73   0
   7   6 -16   13.79    9.19   0
   7   7 -15    2.27   11.84   0
   7   7 -14    2.69    9.37   0
 -11  -1   1   -1.15    9.62   0
 -10  -3  -3   16.09   12.02   0
 -10  -2   0   28.64   11.09   0
 -10  -1   2   18.44    8.48   0
 -10   0   4    9.18    8.51   0
 -10   3   8   -4.87   10.63   0
  -9  -3  -2    5.20   11.34   0
  -9  -2   1    5.46   10.68   0
  -9  -1   3   -3.75   10.13   0
  -9   1   6    5.35    8.42   0
  -9   5  10    6.11    8.83   0
  -8  -5 -10   14.76   18.51   0
  -8   0   5   78.57    9.15   0
  -7  -4  -4   21.50   12.00   0
  -7   2   8   39.84   10.44   0
  -7   3   9   26.95    9.93   0
  -6  -4  -4  638.02   21.73   0
  -6   7  11   30.11    8.78   0
  -5   0   5    5.23   11.89   0
  -5   5  10    7.23   11.04   0
  -4   2   7  265.35   11.89   0
  -4   3   8  140.47   10.72   0
  -3  -2   0    5.62   16.60   0
  -3  -1   2    2.52   12.29   0
  -3   8  10    9.47    9.98   0
  -2  -1   1  681.71   27.57   0
  -2   7   9   59.28   10.27   0
  -1  -4 -11    5.74   11.47   0
  -1  -3  -6   13.92   16.70   0
  -1   5   7    5.97   10.25   0
  -1   7   8    8.20    9.35   0
  -1  12   8   10.07   13.31   0
   0  -4 -21   32.73    9.64   0
   0  -4 -20   27.86   11.16   0
   0  -4 -19   12.92   10.68   0
   0  -4 -18   53.91   11.53   0
   0  -4 -17  169.27   11.43   0
   0  -4 -16  159.42   11.61   0
   1  -3 -12    4.24    8.41   0
   1   6   5    8.07   15.73   0
   2  -2 -11  300.56   12.39   0
   4   1  -9  855.76   15.80   0
   4  11  -1   14.97   17.38   0
   5   1 -22    3.31    9.02   0
   5   1 -21   -4.53   10.72   0
   5   1 -20   -0.56   10.54   0
   5   1 -19    9.23   10.93   0
   5   1 -18    4.65   11.04   0
   5   1 -17   13.32    8.82   0
   5   1 -16    9.90    8.35   0
   5   3  -9   -5.09   10.72   0
   5   4  -7   12.66    8.61   0
   5   5  -6   11.59   10.39   0
   5   6  -5   10.21   11.20   0
   5   8  -4    9.90   11.34   0
   6   3 -21   24.95   11.78   0
   6   3 -20   39.06   11.32   0
   6   3 -18   -0.40   10.36   0
   6   3 -17   15.12    8.31   0
   6   3 -16   -2.31    8.17   0
   6   4 -13   42.26   10.45   0
   6   5 -11   66.03   10.69   0
   6   8  -8   16.45   11.21   0
   6  10  -8   45.90   14.26   0
 -11   1   5   20.65    9.04   0
 -10   1   6   58.89    9.12   0
 -10   4   9   -2.46    8.86   0
  -9  -4  -5   -1.76   13.21   0
  -9   0   5    8.71    8.34   0
  -9   3   9    2.98   10.52   0
  -8  -3  -1   48.13   11.02   0
  -8   1   7  115.87   10.69   0
  -8   2   8   10.34    8.26   0
  -8   3   9   10.30    9.08   0
  -8   4  10  -11.57   11.23   0
  -8   6  11   22.25    8.67   0
  -7  -2   2   10.07   10.19   0
  -7  -1   4   -5.50   10.60   0
  -7   1   7   15.90    8.58   0
  -7   4  10   17.21    8.71   0
  -7   6  11   19.15    8.30   0
  -6   1   7   51.16   11.28   0
  -6   2   8  218.10   10.02   0
  -6   3   9   46.79    8.61   0
  -6   4  10   91.26   10.83   0
  -5  -3  -1    7.47    9.85   0
  -5   7  11    7.14    8.18   0
  -4  -2   1  147.29   13.71   0
  -4  -1   3  218.99   14.36   0
  -4   1   6  488.04   13.74   0
  -4   4   9   34.87    9.44   0
  -4   8  11  150.48   11.20   0
  -4   9  11   34.59   10.56   0
  -4  10  11    8.53   11.21   0
  -3  -5 -20    7.92   13.74   0
  -3  -5 -14    8.86   13.46   0
  -3   5   9    2.39    8.44   0
   0   7   7   37.82   12.91   0
   0  12   7   22.87   15.07   0
   1  -3 -23   11.93   11.09   0
   1  -3 -22    4.64   10.32   0
   1  -3 -13    3.49   10.46   0
   2  -2 -12   91.57   11.51   0
   3  -1 -12    8.06    9.09   0
   3   0  -8   96.99   11.26   0
   3   3  -2   35.87   12.96   0
   3  12   1    2.44   24.03   0
   4   0 -23   -0.16   10.60   0
   4   0 -15   12.11   10.30   0
   4   0 -14   42.73    8.14   0
   4   2  -7  341.61   15.08   0
   4   3  -5  286.66   11.79   0
   4   8  -1    2.37   15.55   0
   5   2 -13   27.20   10.71   0
   5   2 -12   16.78    8.46   0
   5   9  -4    6.32   12.38   0
   5  10  -4    3.09   11.88   0
   6   4 -15    5.21   10.70   0
   6   4 -14   15.60    8.55   0
   6   5 -12   24.92   10.55   0
   6   6 -10   17.86   10.07   0
   6   7  -9    4.92   10.18   0
   6   9  -8   24.53   11.41   0
 -11  -1   2   18.17    9.34   0
 -11   0   4   14.18    8.91   0
 -10  -3  -2   11.00   12.29   0
 -10  -2   1    2.96   10.68   0
 -10  -1   3   18.26    9.23   0
 -10   0   5    9.97   10.06   0
  -9  -3  -1    9.08   10.81   0
  -9   1   7   20.87    8.37   0
  -9   2   8   20.60    8.50   0
  -9   4  10    7.78    7.99   0
  -8  -5  -9   10.94   18.07   0
  -8  -4  -4  329.93   16.56   0
  -8  -1   4   99.69    8.98   0
  -8   0   6    1.42   10.41   0
  -8   7  12   19.68   10.58   0
  -7   0   6   10.36   10.77   0
  -7   5  11    2.92    7.96   0
  -7   7  12    9.14    9.98   0
  -7   8  12   24.78    8.34   0
  -6  -2   2   38.34    8.62   0
  -6  -1   4   16.87    8.62   0
  -6   9  12   -3.19    8.84   0
  -5  -4  -4   15.18   14.27   0
  -5   2   8    4.52    8.85   0
  -5   3   9    6.43    9.11   0
  -4   5  10   20.20    8.89   0
  -3  -5 -19   -3.17   10.54   0
  -3  -5 -18    3.07   12.83   0
  -3  -5 -17    4.68   11.52   0
  -3  -5 -16   -0.07   12.73   0
  -3  -5 -15    2.47   12.04   0
  -3   0   4   -1.02   11.76   0
  -2   0   3  710.49   22.90   0
  -2   6   9  172.82   12.05   0
  -1  -4 -22   -2.55   10.55   0
  -1  -4 -12    3.71   11.23   0
  -1   6   8    1.25   11.26   0
   0  -3  -9  339.29   14.88   0
   0  -2  -5  442.19   22.07   0
   0   5   6  528.84   17.96   0
   1  -3 -21   10.34   10.23   0
   1  -3 -20   11.49    9.87   0
   1  -3 -15    3.28   10.57   0
   1  -2  -8   11.79   12.83   0
   1   9   6    4.45   14.92   0
   1  10   6    3.39   14.47   0
   2  -2 -23    2.97    8.69   0
   2  -2 -13   17.59   10.32   0
   2  -1  -8 1605.47   23.24   0
   3  -1 -23   -5.72    8.36   0
   3  -1 -22    8.85    9.98   0
   3  -1 -13    8.40    8.66   0
   3   5   0    2.62   14.62   0
   4   0 -22   14.22    8.46   0
   4   0 -21    2.81    8.34   0
   4   0 -20    9.63    8.05   0
   4   0 -19  112.21   10.68   0
   4   0 -18   35.82   10.04   0
   4   0 -17   64.66    8.39   0
   4   1 -10   10.13    9.15   0
   4   6  -2    6.59   11.03   0
   4   9  -1    3.37   14.38   0
   4  10  -1  139.83   17.03   0
   5   2 -14   22.35    8.48   0
   5   3 -10   12.81    9.20   0
   5   4  -8   12.26    8.85   0
   5   7  -5   -1.73   11.07   0
   6   4 -19    8.73   10.32   0
   6   4 -18   26.43   10.44   0
   6   4 -17   24.39   10.57   0
   6   4 -16   44.37    8.91   0
   6   6 -11  251.17   11.67   0
   6   7 -10  131.93   11.48   0
   6   8  -9   23.54   10.37   0
   6   9  -9   31.16   13.07   0
   6  10  -9   11.33   13.30   0
 -10   2   8   54.21    8.95   0
 -10   3   9   15.16    8.71   0
  -9  -2   2   -1.45   10.00   0
  -9  -1   4   10.26    8.33   0
  -9   0   6    4.48   10.02   0
  -8   6  12   56.80   11.06   0
  -7  -5  -8    3.70   16.65   0
  -7  -3   0    5.91    8.95   0
  -7   6  12   11.25   10.62   0
  -6  -3   0    4.31   11.19   0
  -6   0   6    9.41    8.92   0
  -5  -2   2   14.88   10.16   0
  -5  -1   4    4.39   10.59   0
  -5   1   7   32.06    9.56   0
  -5   4  10   38.33    9.11   0
  -5   9  12    7.88    9.29   0
  -4  -5 -12   21.16   16.24   0
  -4   0   5   51.12   10.63   0
  -3   2   7   19.48   12.22   0
  -3   3   8    9.65   11.71   0
  -3   6  10   -2.53    8.31   0
  -2  -2  -1 1652.57   45.23   0
  -2   2   6  125.65   14.24   0
  -2   3   7  310.49   12.66   0
  -2   9  10   84.42   11.71   0
  -1  -4 -21    9.11   10.98   0
  -1  -4 -13   12.01   10.66   0
  -1   9   9   13.27   12.48   0
  -1  10   9    1.61   12.72   0
   1  -3 -19    1.98    8.37   0
   1  -3 -18    0.39    7.78   0
   1  -3 -17    5.26    8.16   0
   1  -3 -16   -2.47    7.53   0
   1   8   6   12.89   16.07   0
   1  11   6    2.74   17.28   0
   2  -2 -14  161.81   10.50   0
   2   0  -5 1491.31   25.70   0
   2   2  -1   52.42   17.99   0
   3  -1 -21   10.08    8.69   0
   3  -1 -20    6.92   10.23   0
   3  -1 -19    7.12    9.83   0
   3  -1 -17    3.37   10.63   0
   3  -1 -16    8.37   10.36   0
   3  -1 -15    3.69    8.60   0
   3   1  -6   -0.03   10.19   0
   3   2  -4    5.76   13.66   0
   3   4  -1   10.30   12.67   0
   4   1 -11  174.93   10.22   0
   4   2  -8 1639.45   21.62   0
   5   2 -22   -0.61    8.67   0
   5   2 -21    2.25    8.27   0
   5   2 -19    2.32   10.27   0
   5   2 -18    3.47   11.01   0
   5   2 -16    7.80    8.02   0
   5   2 -15    7.89    7.78   0
   5   3 -11   64.99    9.65   0
   5   5  -7    0.01   10.13   0
   5   6  -6    1.95    9.73   0
   6   8 -10   83.72   10.93   0
 -11  -1   3   -2.73    8.84   0
 -11   0   5   -4.82    8.63   0
 -10  -3  -1   32.66   11.31   0
 -10  -1   4   20.51   10.16   0
 -10   0   6   40.94   10.26   0
  -9  -4  -4   -6.17   11.95   0
  -9   2   9   32.62    8.22   0
  -9   3  10    3.68    8.30   0
  -9   4  11   -2.02   10.24   0
  -8  -4  -3   61.67   13.11   0
  -8  -1   5   30.72    9.93   0
  -8   1   8  254.24   10.11   0
  -8   2   9   73.73    9.00   0
  -8   3  10    5.08    7.54   0
  -8   4  11   22.61    8.77   0
  -7  -4  -3    2.74   11.89   0
  -7  -1   5    7.98   10.54   0
  -7   2   9   47.19    8.09   0
  -7   3  10   20.44    8.40   0
  -7   4  11    2.56    8.14   0
  -6  -4  -3  303.37   17.49   0
  -6   2   9   20.40    8.06   0
  -6   3  10  619.74   12.43   0
  -6   6  12   57.20   10.83   0
  -5   0   6   -3.57   11.53   0
  -5   5  11   14.11    8.81   0
  -5   7  12    6.26   10.45   0
  -4  -5 -19   10.32   13.50   0
  -4   2   8 1626.03   20.93   0
  -4   3   9  265.35   12.50   0
  -4   6  11   62.00    8.77   0
  -3   4   9    0.73    8.67   0
  -3   9  11   -0.76    8.35   0
  -3  10  11    4.81   10.88   0
  -2  -4  -9   43.83   13.79   0
  -2   8  10   69.59   10.42   0
  -2  11  10    9.71   12.29   0
  -1  -4 -20    2.54   10.69   0
  -1  -4 -19   -7.57   10.48   0
  -1  -4 -18   11.44   12.70   0
  -1  -4 -14   10.73    9.20   0
  -1   3   6    2.17   13.15   0
  -1   8   9   18.06   11.73   0
  -1  11   9   10.98   12.75   0
   0  -3 -10   90.26   11.24   0
   1  -1  -5    8.73   17.75   0
   2  -2 -19   13.52    8.04   0
   2  -2 -18    6.21    7.91   0
   2  -2 -17   22.84    8.25   0
   3   0 -10   -2.44   11.57   0
   4   1 -23   14.40   10.73   0
   4   1 -12   25.82    8.21   0
   4   3  -6 1262.93   18.71   0
   5   3 -12   36.42    9.32   0
   5   4  -9    4.67    8.91   0
   5   8  -5    1.26   11.11   0
   5  11  -5    4.34   13.10   0
   6   5 -19   31.03    9.09   0
   6   5 -18    7.22   10.19   0
   6   5 -17    2.32    8.25   0
   6   6 -13   59.54   10.61   0
   6   7 -11   31.04    8.89   0
   6   9 -10   44.01   11.36   0
 -10  -2   2   28.77    9.31   0
 -10   2   9    9.20    8.83   0
 -10   3  10   23.68    8.91   0
  -9  -3   0    0.51   10.68   0
  -9  -2   3   -3.63    9.95   0
  -9  -1   5    8.75    9.69   0
  -9   1   8    8.63    8.55   0
  -9   5  12    8.46    8.94   0
  -8  -5  -8   18.59   17.58   0
  -8  -2   3   12.57    7.47   0
  -8   0   7    1.66   10.18   0
  -8   5  12   14.35    8.31   0
  -7  -2   3    6.46    8.18   0
  -7   0   7   19.28   10.91   0
  -7   5  12   10.16    8.16   0
  -6  -2   3   80.10   10.85   0
  -6  -1   5   73.64   10.59   0
  -6   1   8   35.52    8.48   0
  -6   4  11  241.88   10.11   0
  -6   8  13   16.60   10.72   0
  -4  -5 -18   17.86   12.33   0
  -4  -5 -17    8.03   14.20   0
  -4  -5 -13   93.90   15.76   0
  -4  -3  -1   63.18   13.39   0
  -4   1   7 1148.54   18.65   0
  -4   8  12    9.39    9.83   0
  -4   9  12   15.01    8.78   0
  -4  10  12    9.12    8.61   0
  -3   1   6   -0.53   10.64   0
  -3   5  10   10.89   10.81   0
  -3   7  11   26.41    9.29   0
  -2   1   5  806.17   22.34   0
  -2   5   9   57.16   10.27   0
  -2   7  10  100.54   10.72   0
  -1  -4 -17   -5.00   10.28   0
  -1  -4 -16   11.14   10.32   0
  -1  -4 -15   13.85    9.48   0
  -1   2   5    9.50   15.64   0
  -1   4   7   23.54   11.26   0
   0  -3 -23   28.46    9.29   0
   0  -3 -22   90.32   12.11   0
   0   6   7   42.90   11.69   0
   0  10   8   13.90   13.49   0
   1  -2 -24    6.79   11.00   0
   1  -2  -9   23.05    9.79   0
   2   1  -3 7484.19   56.59   0
   4   1 -22   -1.52    8.22   0
   4   1 -21   16.39   10.47   0
   4   1 -14   53.91    9.79   0
   4   1 -13   14.42    8.08   0
   4   2  -9  539.02   13.48   0
   4   7  -2   88.73   13.89   0
   5   3 -22   -4.95    9.31   0
   5   3 -21    4.37   10.40   0
   5   3 -14    6.24    9.97   0
   5   3 -13    5.00    8.49   0
   5   4 -10   32.47    9.70   0
   5   5  -8    0.52    9.99   0
   5   6  -7    9.85    9.28   0
   5   9  -5    8.82   11.02   0
   5  10  -5    6.03   10.80   0
   6   6 -17   44.20   10.41   0
   6   6 -16  102.12   10.74   0
   6   6 -15   66.15   10.40   0
   6   6 -14   33.76    8.63   0
   6   7 -13   12.60   10.28   0
   6   7 -12   30.61    8.46   0
   6   8 -12   12.75   10.17   0
   6   8 -11   33.02    9.15   0
   6   9 -11   13.62   11.12   0
 -11  -1   4    7.27    9.11   0
 -11   0   6    1.08    8.89   0
 -10  -4  -4   17.97   13.37   0
 -10  -3   0    6.80   11.48   0
 -10  -1   5    8.66    9.51   0
 -10   1   8   37.92    8.35   0
  -9  -4  -3    3.09   12.36   0
  -9   0   7   45.74    8.58   0
  -9   3  11   -0.82   10.04   0
  -8  -3   1   58.34   10.19   0
  -8   2  10   40.38   10.24   0
  -8   3  11   43.94   11.02   0
  -8   6  13    9.51    8.74   0
  -7  -3   1    6.74    8.62   0
  -7   3  11   13.97    9.82   0
  -7   6  13    3.05   10.00   0
  -6   0   7  164.30   11.78   0
  -6   5  12   19.65    8.34   0
  -6   7  13    7.05    8.38   0
  -5  -3   0   21.83    9.89   0
  -5   1   8   20.99   11.09   0
  -5   2   9    0.07    8.04   0
  -5   3  10   21.41    8.59   0
  -5   4  11   90.02   11.38   0
  -5   9  13   -5.63   10.95   0
  -4  -5 -16    8.42   12.87   0
  -4  -5 -15    3.70   12.68   0
  -4  -5 -14   26.19   12.93   0
  -4   5  11  110.71   10.03   0
  -4   7  12  617.71   14.68   0
  -2  -4 -21   49.39   13.01   0
  -1  -3  -7   29.61   13.80   0
  -1  -2  -3   12.45   26.61   0
  -1   5   8    9.69    9.43   0
  -1   7   9   -2.85    8.63   0
   0  -3 -21   54.56   10.90   0
   0  -3 -11  275.13   12.36   0
   0   9   8    5.47   11.54   0
   0  11   8   16.86   15.11   0
   1  -2 -23   -6.67    8.75   0
   1  -2 -10   21.46   10.83   0
   1  12   6    8.56   19.64   0
   2  -1 -24  162.53   10.10   0
   2  -1 -23   59.41   10.44   0
   2   0  -6 2670.96   31.81   0
   3   0 -23    4.60    8.10   0
   3   0 -11    3.42    8.64   0
   3   7   1   17.60   15.89   0
   4   1 -20   23.83    8.84   0
   4   1 -18    6.97    8.62   0
   4   1 -17   22.24    8.20   0
   4   1 -15   36.55    8.09   0
   4   2 -10  390.29   13.44   0
   4   3  -7  101.33   11.99   0
   4   4  -5  145.48   11.08   0
   5   3 -20   10.67    8.37   0
   5   3 -19   -2.18    8.09   0
   5   3 -18   16.14    7.91   0
   5   3 -17   -3.32    7.46   0
   5   3 -16    0.32    7.93   0
   5   3 -15    7.93    7.71   0
   5   5  -9    6.02    9.86   0
   5  11  -6    7.17   13.19   0
   6   6 -18    3.08    8.34   0
   6   7 -16   52.79   11.03   0
   6   7 -15   32.06   10.75   0
   6   7 -14   16.66    8.18   0
   6   8 -13    7.74   11.43   0
   6   9 -12    4.83   10.64   0
 -10  -2   3   90.85    9.36   0
 -10   2  10    4.84   10.50   0
 -10   3  11   18.69   10.49   0
  -9  -3   1    7.40    9.95   0
  -9   1   9    9.02    7.78   0
  -9   4  12    4.32    8.21   0
  -8  -4  -2   15.38   11.65   0
  -8  -2   4   34.23    9.52   0
  -8  -1   6    5.29    9.68   0
  -8   1   9   18.67    8.31   0
  -7  -4  -2    6.09   11.64   0
  -7  -1   6   14.71   10.42   0
  -7   1   9   28.95    8.36   0
  -7   2  10   59.66    8.21   0
  -7   4  12    5.03    7.91   0
  -6  -3   1  123.49   10.76   0
  -6   2  10  165.90   10.57   0
  -6   6  13   69.77   11.17   0
  -5  -5 -11    4.81   19.72   0
  -5  -1   5    4.86   10.88   0
  -5   5  12    3.14   10.10   0
  -5   8  13   -2.85    7.76   0
  -4  -2   2   83.00   12.33   0
  -4   0   6 1145.97   19.19   0
  -3  -4  -7    5.29   19.86   0
  -3  -1   3    4.60   11.73   0
  -3   0   5    5.23   13.12   0
  -2  -4 -20   12.36   10.90   0
  -2  -4 -10   17.25   11.41   0
  -2   6  10   78.07   10.86   0
   0  -3 -20   53.49    9.11   0
   0  -3 -19  180.86   11.60   0
   0  -3 -13   79.17   10.39   0
   0  -3 -12   82.56   10.54   0
   0   8   8   45.67   12.81   0
   1  -2 -22   -5.18    7.98   0
   1  -2 -21   14.86    9.95   0
   1   7   6   34.37   15.87   0
   2  -1 -21   26.36   10.74   0
   3   0 -21    6.33    8.12   0
   3   0 -13   -0.49   10.47   0
   3   0 -12    7.30    9.14   0
   3   2  -5    8.74   12.51   0
   4   2 -23   28.38    8.72   0
   4   2 -11  105.24   11.39   0
   4   5  -4   29.11    9.03   0
   4   6  -3   18.68    9.38   0
   4  11  -2   63.63   14.31   0
   5   4 -21   15.44   10.65   0
   5   6  -8    4.66    9.25   0
   5   7  -7    6.12    8.95   0
   5   8  -6    7.51   10.11   0
   5   9  -6   -1.57   11.60   0
   5  10  -6   -1.62   11.93   0
   6   7 -17    4.29    8.72   0
   6   8 -15   28.29   11.01   0
   6   8 -14   29.08    8.94   0
 -11  -1   5   16.82    8.57   0
 -10  -4  -3   13.64   13.56   0
 -10  -3   1    9.15   10.66   0
 -10   1   9    0.84    7.70   0
  -9  -5  -8    2.38   14.60   0
  -9  -4  -2    0.52   12.51   0
  -9  -2   4    7.85    9.58   0
  -9  -1   6    6.49    8.14   0
  -8  -5  -7  131.84   18.06   0
  -8   0   8   56.57    8.36   0
  -7  -5  -7   27.39   16.88   0
  -7  -2   4    5.92    8.24   0
  -7   0   8   31.04   10.89   0
  -7   5  13   12.57    8.25   0
  -7   7  14    4.08    9.75   0
  -6   1   9   -1.80    8.15   0
  -5  -5 -17    9.10   14.77   0
  -5  -4  -3   20.19   12.76   0
  -5  -2   3    6.57    8.45   0
  -5   0   7    0.45   10.72   0
  -4   3  10  165.92   11.85   0
  -4   9  13   55.92   11.15   0
  -3  -3  -2    6.91   16.70   0
  -3  -2   1    3.92   16.20   0
  -3   2   8   10.96   10.97   0
  -3   3   9    8.04    9.15   0
  -3   4  10    8.67    9.72   0
  -3  10  12    7.49   10.76   0
  -2  -4 -19   38.41   11.25   0
  -2  -4 -11  140.03   13.90   0
  -2  11  11   14.01   12.56   0
  -1  -3 -23    9.00   10.80   0
   0  -3 -18   55.60    8.48   0
   0  -3 -17  159.26   10.71   0
   0  -3 -16  244.64   11.50   0
   0  -3 -15  398.13   13.30   0
   0  -3 -14  138.01   11.49   0
   0  -2  -6  361.79   19.26   0
   1  -2 -20    5.28    8.25   0
   1  -2 -12    2.21    9.81   0
   1  -2 -11    9.83    9.11   0
   1  -1  -6   10.17   15.23   0
   2  -1 -20   28.64    8.16   0
   2  -1 -19  218.12   11.34   0
   3   0 -19    8.22    7.98   0
   3   0 -18   17.36    7.74   0
   3   0 -17    9.86    8.12   0
   3   0 -16    1.81    7.96   0
   3   0 -15    4.71    8.27   0
   3   0 -14    6.03    8.27   0
   3   1  -8   20.23   10.02   0
   4   2 -22    3.36    8.69   0
   4   2 -21   -0.77    8.15   0
   4   2 -12  240.38   10.25   0
   4   4  -6   40.31   10.12   0
   4   8  -2  149.16   13.73   0
   5   4 -19    5.95    8.04   0
   5   4 -18   12.29    9.61   0
   5   4 -17   -1.97    9.26   0
   5   4 -16    6.79    9.49   0
   5   4 -15    5.13    9.79   0
   5   4 -14   15.95    8.03   0
   5   5 -10    3.43    7.77   0
   5  11  -7  -14.32   12.91   0
 -10  -2   4   16.24    9.84   0
 -10  -1   6   54.14    9.03   0
  -9  -3   2    4.22    9.72   0
  -9   3  12   -5.86    7.88   0
  -9   4  13    3.24   10.31   0
  -8  -3   2   21.09    9.73   0
  -8   1  10   60.42   10.16   0
  -8   2  11   23.23    8.48   0
  -8   3  12   14.65    8.08   0
  -8   4  13    0.59    9.99   0
  -8   6  14   18.94    8.33   0
  -7  -3   2    5.11    9.08   0
  -7   3  12   22.61    9.48   0
  -7   6  14   -5.25    9.66   0
  -6  -4  -2  130.36   13.62   0
  -6  -2   4  132.96   10.94   0
  -6  -1   6   24.56    8.19   0
  -6   5  13   -6.69    7.89   0
  -6   7  14   16.10    9.73   0
  -5  -5 -16    5.36   14.23   0
  -5   2  10   22.09   10.37   0
  -5   6  13   15.12    8.38   0
  -5   9  14   -2.01   10.42   0
  -4   8  13   53.53   10.26   0
  -3   5  11   19.64   10.32   0
  -2  -4 -18   30.78   11.07   0
  -2  -4 -17   46.16   12.78   0
  -2  -4 -12  115.90   13.10   0
  -2   2   7   63.29   12.01   0
  -2   3   8   31.11    8.97   0
  -2   4   9   40.15    9.62   0
  -2   8  11   35.59    9.86   0
  -1  -3 -22    6.48   10.63   0
  -1   1   4   -2.84   19.28   0
  -1   6   9    8.45    9.01   0
  -1   9  10    5.52   11.94   0
  -1  10  10    9.69   12.10   0
   0   4   6  383.93   17.86   0
   0   7   8   41.23   13.37   0
   0  12   8   14.62   14.20   0
   1  -2 -18    0.77    7.67   0
   1  -2 -17    1.50    9.42   0
   1  -2 -16    6.06   10.09   0
   1  -2 -15    0.01   10.21   0
   1  -2 -14    7.01   10.16   0
   1  -2 -13   -1.30    9.59   0
   1  -1 -24  -15.36    9.79   0
   1   4   4   11.60   20.23   0
   2  -1 -17   26.39    8.38   0
   2  -1 -16   18.75   10.88   0
   2  -1 -15   78.27   11.14   0
   2  -1 -14   50.05    8.42   0
   2  -1 -13    8.45    8.69   0
   2   0 -24   15.52   10.22   0
   2   0  -7    0.10   10.99   0
   3   1  -9   10.48    9.27   0
   4   2 -20   11.18    8.34   0
   4   2 -19    4.21    8.58   0
   4   2 -18   57.37    8.84   0
   4   2 -17  111.54   10.48   0
   4   2 -16   15.78    9.50   0
   4   2 -15  161.92   10.74   0
   4   2 -14   46.80    8.16   0
   4   2 -13   34.93    8.33   0
   4   3  -9  264.85   12.27   0
   4   9  -2   36.77   11.92   0
   4  10  -2  114.17   12.81   0
   5   5 -12    8.81    9.49   0
   5   5 -11    4.56    8.18   0
   5   6  -9    3.04    7.64   0
   5   7  -8    3.64    8.45   0
   5   8  -7    6.70    9.80   0
   5   9  -7    3.36   10.21   0
   5  10  -7   -4.03   12.53   0
 -10  -4  -2   33.33   11.34   0
 -10   1  10    0.52    8.18   0
 -10   2  11  -10.29    8.57   0
  -9  -5  -7    3.73   14.50   0
  -9  -2   5    4.54    9.60   0
  -9  -1   7   13.60    9.96   0
  -9   1  10   -8.15    7.75   0
  -8  -4  -1   63.41   11.04   0
  -8  -2   5   50.76    9.24   0
  -8   5  14    7.99   10.28   0
  -7  -4  -1    3.07   11.47   0
  -7  -1   7   15.32   10.01   0
  -7   1  10   30.38    7.94   0
  -7   4  13    5.40    8.03   0
  -6  -5  -7    3.35   21.98   0
  -6   0   8   23.67    8.68   0
  -5  -5 -15    3.30   14.28   0
  -5  -5 -14    4.40   14.66   0
  -5  -5 -13    2.16   14.95   0
  -5  -5 -12    0.25   16.06   0
  -5  -3   1   32.20    9.55   0
  -5   1   9    4.72    8.19   0
  -5   4  12   97.29    9.14   0
  -5   8  14    1.29   10.35   0
  -4   7  13  146.78   10.70   0
  -3  -4 -21    4.97   11.21   0
  -3   1   7    9.23   10.06   0
  -3   7  12   11.02    7.51   0
  -2  -4 -16   41.22   10.23   0
  -2  -4 -15  139.66   12.54   0
  -2  -4 -14   39.07   11.72   0
  -2  -4 -13    7.19   11.45   0
  -2  -1   2 2739.36   39.14   0
  -2   0   4 4681.58   41.72   0
  -2   5  10    1.16    9.52   0
  -1  -3 -21    6.07   10.03   0
  -1  -3  -8   12.60   12.52   0
  -1   8  10    2.51   11.40   0
   0  -2 -23   27.86    9.02   0
   0   3   5  871.85   25.90   0
   1  -1 -23   13.13   10.15   0
   1   0  -3    0.09   15.66   0
   2   0 -23    7.40    8.24   0
   2   1  -4 4266.51   40.12   0
   3   1 -22   -3.60    7.95   0
   3   1 -21    2.22    8.00   0
   3   1 -10    5.23   11.33   0
   3   2  -6   22.63    9.36   0
   3   4  -2   22.27   10.72   0
   3   6   0    8.70   13.71   0
   3  11   1    2.63   17.64   0
   4   3 -22   10.72    8.00   0
   4   3 -10  154.41   11.44   0
   4   4  -7  187.90   11.13   0
   4   5  -5   58.05    9.84   0
   4   6  -4   75.46   10.93   0
   4   7  -3   52.69   10.86   0
   5   5 -20    2.76    8.43   0
   5   5 -19   12.13    7.85   0
   5   5 -18    6.68    7.80   0
   5   5 -16    4.68   10.21   0
   5   5 -15   -2.80    9.48   0
   5   5 -14   14.09    9.77   0
   5   6 -10    2.10    7.40   0
   5   7  -9   10.29    9.34   0
   5   8  -8    8.91    9.32   0
 -10  -3   2   16.41    8.67   0
 -10  -2   5   18.81   10.44   0
 -10  -1   7   18.44    8.46   0
 -10   0   9   24.99    9.63   0
  -9  -4  -1    7.29   10.65   0
  -9   0   9   32.40    8.60   0
  -9   3  13    4.90   10.00   0
  -8  -5  -6   31.13   14.06   0
  -7  -5  -6   23.71   15.41   0
  -7  -2   5    8.84    7.83   0
  -7   0   9   36.22   10.05   0
  -7   5  14    1.60    8.12   0
  -7   7  15   15.21    7.67   0
  -6  -3   2   24.40    9.32   0
  -6   1  10  262.38   11.44   0
  -6   2  11   19.50    7.89   0
  -6   3  12  187.16    9.23   0
  -6   4  13   29.40    8.41   0
  -6   8  15   22.10   10.10   0
  -5  -2   4    2.97    9.57   0
  -5  -1   6    9.37    9.33   0
  -5   5  13   14.01    7.69   0
  -5   7  14    6.67    7.66   0
  -4  -4  -4  394.89   27.56   0
  -4  -3   0  173.66   14.12   0
  -4  -1   5  386.48   12.51   0
  -4   6  13   23.04    9.55   0
  -3  -4 -20   -2.65   11.07   0
  -3   6  12   42.52    9.58   0
  -1  -3 -20   -0.79   10.07   0
  -1   3   7    7.21   11.75   0
  -1   4   8   10.25    9.90   0
   0  -2 -22    9.85    8.47   0
   0  -2  -7  171.86   15.29   0
   1  -1 -22    4.06    9.83   0
   1  -1  -7   -1.44   13.12   0
   1   5   5   18.46   17.78   0
   2   0  -8 2025.11   23.30   0
   2   2  -2 3781.46   43.84   0
   3   1 -20    7.61    7.65   0
   3   1 -19   16.79    9.21   0
   3   1 -11    5.21    8.59   0
   3   3  -4   91.74   12.56   0
   3   5  -1   18.64   11.53   0
   3   8   1   55.45   18.15   0
   4   3 -21   16.59    8.70   0
   4   3 -11  185.56   11.23   0
   4  11  -3   67.45   13.48   0
   5   6 -19    5.33    9.60   0
   5   6 -12   31.10    9.67   0
   5   6 -11   22.60    8.12   0
   5   7 -10    0.88    9.18   0
   5   8  -9   10.69    9.73   0
   5   9  -8   11.90    9.93   0
   5  10  -8   -3.49   10.45   0
 -10   1  11   -3.60    9.65   0
 -10   2  12   -8.76    8.33   0
  -9  -5  -6    1.70   12.87   0
  -9  -3   3    1.36    9.92   0
  -9  -1   8    8.31   10.18   0
  -9   1  11    8.58    8.05   0
  -9   4  14  -11.22    8.37   0
  -8  -4   0  148.54   12.57   0
  -8  -3   3   26.30    7.40   0
  -8   1  11    5.43    7.50   0
  -8   2  12   24.79    7.79   0
  -8   3  13    5.99    8.11   0
  -8   4  14   95.30    8.79   0
  -7  -3   3    7.27    9.13   0
  -7   2  12    7.14    9.54   0
  -7   3  13    1.34   10.06   0
  -7   6  15    6.60    9.35   0
  -6  -5 -16   37.13   14.96   0
  -6  -4  -1   10.95   11.44   0
  -6  -2   5   81.54   10.24   0
  -6  -1   7   48.94    8.52   0
  -6   5  14   38.37    8.36   0
  -6   7  15   42.49    9.94   0
  -5   0   8   12.15    8.47   0
  -5   6  14   11.41    9.80   0
  -4  -2   3  872.13   18.42   0
  -4   0   7  160.01   10.64   0
  -4   2  10  382.53   12.81   0
  -4   3  11  180.23    9.92   0
  -4   4  12  136.15   11.37   0
  -4   9  14   43.55   10.44   0
  -3  -4 -19    3.28   10.53   0
  -3  -1   4   13.85   12.97   0
  -3   3  10    9.96   10.32   0
  -3   9  13    3.94    9.95   0
  -3  10  13   12.73   10.78   0
  -2  -3 -22    9.18   10.76   0
  -2   1   6  125.59   12.91   0
  -2   6  11   32.47    9.52   0
  -1  -3 -19    7.99    7.74   0
  -1  -3 -18    3.41    9.99   0
  -1  -3  -9    8.42   11.08   0
  -1   7  10    0.16    8.58   0
   0  -2 -21   35.85    8.17   0
   0  -2 -20  112.92   10.24   0
   2   0 -21  116.32    8.98   0
   2   0 -20    9.26    9.47   0
   2   0  -9   26.19   11.86   0
   2   1 -24  158.32   11.26   0
   3   1 -18   19.58    7.73   0
   3   1 -17    0.55    7.51   0
   3   1 -15    8.35   10.08   0
   3   1 -14    5.16    8.98   0
   3   1 -13   -0.67    7.64   0
   3   1 -12   -0.47    8.25   0
   3   2  -7   16.77    9.08   0
   3  10   1   21.20   16.76   0
   4   3 -19   46.87    8.80   0
   4   3 -17  101.61    8.81   0
   4   3 -16   16.76    9.31   0
   4   3 -14  122.01   10.26   0
   4   3 -13  142.30   11.31   0
   4   3 -12  184.73   10.01   0
   4   4 -22   23.94    8.75   0
   4   4  -8  108.76    8.94   0
   4   5  -6   15.90    9.24   0
   4   8  -3   -0.14   10.58   0
   5   6 -18    6.43    7.51   0
   5   6 -17    5.64    7.75   0
   5   6 -16   -5.01    7.98   0
   5   6 -15    5.89    8.68   0
   5   6 -14    1.53    8.32   0
   5   6 -13   15.82    7.78   0
   5   7 -11    2.18    9.31   0
   5   8 -10   15.51    9.35   0
   5   9  -9    9.62    9.72   0
   5  10  -9    5.17   10.44   0
 -10  -1   8   40.75    8.30   0
 -10   0  10    1.07    9.40   0
  -9  -4   0   10.85   10.31   0
  -9  -2   6    4.47    7.80   0
  -9   0  10    8.50    8.12   0
  -8  -5  -5  119.27   14.12   0
  -8  -2   6   28.67    7.47   0
  -8   0  10   16.69    9.35   0
  -8   5  15   47.50    9.04   0
  -7  -4   0    1.98   10.31   0
  -7  -2   6   -3.90    9.73   0
  -7  -1   8   15.35   10.29   0
  -7   1  11   17.48    7.45   0
  -7   4  14    0.68    7.45   0
  -6  -5 -15   15.43   15.74   0
  -6   0   9  156.10    9.67   0
  -6   6  15   70.05    9.98   0
  -5  -4  -2   12.74   12.00   0
  -5   3  12   22.39    8.51   0
  -5   4  13   73.20    8.29   0
  -5   8  15    4.00   10.01   0
  -4   1   9  923.11   16.54   0
  -3  -4 -18    3.58   10.83   0
  -3   0   6    5.31   10.50   0
  -3   2   9    5.95    9.61   0
  -3   4  11    4.68    7.79   0
  -3   8  13   12.75    8.39   0
  -2   8  12    9.07    9.62   0
  -2   9  12   21.64   10.62   0
  -2  10  12   72.41   11.75   0
  -2  11  12   -2.07   12.73   0
  -1  -3 -17    7.36    8.91   0
  -1  -3 -10   19.33   10.91   0
  -1  -2 -23    6.93   10.44   0
  -1   2   6    1.76   13.49   0
  -1   5   9   19.32    9.12   0
   0  -2 -19   90.93   10.19   0
   0  -2  -8  606.81   17.84   0
   0  -1 -24   12.89    9.71   0
   0  -1  -3  647.98   30.50   0
   0   9   9   34.33   12.81   0
   0  10   9    7.16   11.86   0
   1  -1 -20   10.54    7.63   0
   1  -1  -8   11.62   11.83   0
   1   0 -24    6.55    9.51   0
   1   9   7    1.35   14.48   0
   1  10   7    1.59   13.76   0
   2   0 -10  614.11   15.22   0
   2   1 -23   81.63   10.23   0
   2   1  -5  763.37   20.86   0
   3   2 -21    2.24    7.90   0
   3   9   1   27.64   16.50   0
   4   4 -21   16.10    8.00   0
   4   4 -20    5.88   10.22   0
   4   6  -5   22.15    8.58   0
   4   7  -4   13.22    9.56   0
   4   9  -3   57.58   11.81   0
   4  10  -3   95.23   12.63   0
   5   7 -18    4.66    7.74   0
   5   7 -17    2.91    7.70   0
   5   7 -16    3.77    9.47   0
   5   7 -15    3.11    9.66   0
   5   7 -14    4.08    9.45   0
   5   7 -13    6.93    7.67   0
   5   7 -12   10.40    7.74   0
   5   8 -12    4.41    9.58   0
   5   8 -11   10.38    9.62   0
   5   9 -11    0.20   10.12   0
   5   9 -10    0.06    9.46   0
   5  10 -11   10.02    9.92   0
   5  10 -10   18.26    9.90   0
 -10  -4   0    5.17   10.82   0
  -9  -5  -5   -0.83   12.45   0
  -9  -3   4   15.09    9.54   0
  -9   2  13    4.46    7.62   0
  -8   2  13   47.98   10.21   0
  -8   3  14   75.85   10.21   0
  -7  -5  -5   43.60   15.49   0
  -7   5  15    2.02    7.73   0
  -6  -3   3   93.16   10.23   0
  -6   2  12  284.94    9.70   0
  -6   4  14   14.78    7.41   0
  -5  -3   2   24.04    9.40   0
  -5  -1   7   38.01   11.09   0
  -5   1  10   23.73    7.80   0
  -5   5  14    9.44    9.23   0
  -4  -4 -20   12.92   11.01   0
  -4   5  13  274.90   10.00   0
  -4   7  14    2.90    7.66   0
  -3  -4 -17   -1.66   10.14   0
  -3  -4  -8    3.53   14.66   0
  -3   1   8   11.61   11.20   0
  -3   5  12   24.86    8.41   0
  -3   7  13   22.05    7.59   0
  -2  -3 -21    0.78   10.44   0
  -2   4  10   73.96   10.12   0
  -1  -3 -16    2.84    8.59   0
  -1  -3 -15    2.15    8.76   0
  -1  -3 -14    0.03    8.54   0
  -1  -3 -11   11.00   10.39   0
   0  -2 -18  156.85   10.27   0
   0  -1 -23   49.05   10.15   0
   0   2   4  340.60   23.28   0
   0   8   9   21.75   12.81   0
   0  11   9   31.85   13.07   0
   1  -1 -18    7.03    9.05   0
   1   0 -23   11.75   10.04   0
   1   6   6   18.77   14.88   0
   1  11   7    1.67   18.02   0
   2   0 -17   14.87    8.21   0
   2   0 -16    1.62    9.88   0
   2   0 -15   -4.72   10.24   0
   2   0 -12   -5.89   10.03   0
   2   0 -11  269.34   10.94   0
   2   4   1   51.01   19.06   0
   3   2  -8   -0.58    8.47   0
   3   3 -23   -1.01    8.44   0
   3   3  -5   16.20   11.11   0
   3   4  -3   25.55   10.30   0
   3  12   0   -0.19   16.52   0
   4   4 -19    8.16    7.84   0
   4   4 -18   35.92    9.39   0
   4   4 -11  147.39   11.26   0
   4   4 -10  153.44    9.64   0
   4   5 -21   10.56   10.20   0
   4   5  -7   25.62    9.38   0
   4  11  -4   23.78   13.26   0
   5   8 -16    7.53    7.74   0
   5   8 -15    7.80   10.45   0
   5   8 -14   12.69   10.18   0
   5   8 -13   -0.74    8.04   0
   5   9 -14    1.22   10.11   0
   5   9 -13    4.43   10.42   0
   5   9 -12   13.73   10.23   0
 -10  -3   4   17.83    8.44   0
 -10  -2   7   46.71   10.83   0
 -10  -1   9   11.44    9.76   0
  -9  -4   1   -2.50   10.16   0
  -9  -2   7   23.05    9.21   0
  -9   0  11   16.20    9.28   0
  -8  -5  -4   83.59   13.11   0
  -8  -4   1   34.02    9.90   0
  -8  -2   7    7.07    8.83   0
  -8   1  12   29.11    7.93   0
  -8   4  15   23.63    8.00   0
  -7  -3   4    3.52    9.04   0
  -7   2  13   11.24    8.18   0
  -7   3  14   -9.59    7.59   0
  -7   6  16   10.22    7.66   0
  -6  -5 -14    8.47   15.47   0
  -6  -5  -6  788.45   34.50   0
  -6  -1   8   41.71    8.35   0
  -6   5  15   51.23    8.28   0
  -5  -2   5   14.78   10.07   0
  -5   0   9   11.28   10.07   0
  -4  -4 -19   17.75   12.12   0
  -4  -1   6  529.46   13.13   0
  -4   0   8   96.88   11.47   0
  -4   6  14   65.81    9.77   0
  -3  -4 -16   12.03   11.20   0
  -3  -2   2   31.23   13.74   0
  -3   6  13   40.28    9.14   0
  -2  -3 -20    2.66    9.91   0
  -2   5  11  330.05   12.46   0
  -2   7  12  180.44   10.69   0
  -1  -3 -13    6.01    8.73   0
  -1  -3 -12    6.26    9.06   0
  -1  -2 -22    7.21    8.23   0
  -1   6  10   13.54    8.70   0
  -1   9  11   12.55   11.86   0
  -1  11  11    9.82   13.78   0
   0  -2 -17   30.75    7.79   0
   0  -2 -16  510.90   13.37   0
   0  -2  -9  281.36   13.56   0
   0  -1 -22    6.75    9.26   0
   1  -1 -16    1.58    9.73   0
   1  -1 -10   23.65   10.73   0
   1  -1  -9    2.09    9.15   0
   1   0 -22   -2.25    9.43   0
   1   8   7   22.72   15.78   0
   2   1 -21   29.69    8.36   0
   3   2 -18   -0.64    7.38   0
   3   2 -10   10.17   10.68   0
   3   2  -9   13.01    8.85   0
   3   3 -22    3.79    8.16   0
   4   4 -17    8.40    7.21   0
   4   4 -16   19.27    7.50   0
   4   4 -15   46.08    7.58   0
   4   4 -14  135.38   10.48   0
   4   4 -13  156.38    9.59   0
   4   5 -20   20.09    8.07   0
   4   5  -8   45.30    9.98   0
   4   6  -6   57.00    9.18   0
   4   7  -5   18.69    9.20   0
   4   8  -4   86.71   11.59   0
   4  10  -4   82.68   13.77   0
 -10  -4   1   26.76   11.29   0
 -10   0  11   14.47    7.95   0
  -9  -5  -4    2.62   11.32   0
  -9  -3   5    7.32    9.03   0
  -9   2  14    6.95    9.92   0
  -8  -3   5   44.59    8.97   0
  -8   0  11   21.82    7.42   0
  -7  -4   1   10.53    9.20   0
  -7  -2   7   12.50    9.78   0
  -7  -1   9   37.97    8.45   0
  -7   1  12   -1.96    7.32   0
  -7   4  15    5.91    7.43   0
  -7   5  16    9.66    9.05   0
  -6  -5 -13   23.23   17.21   0
  -6  -4   0    7.84    8.51   0
  -6   0  10   92.50    8.83   0
  -6   6  16  113.95   10.27   0
  -5   2  12   15.69    7.33   0
  -5   3  13    4.81    7.77   0
  -5   4  14   24.83    9.03   0
  -5   6  15    6.63    7.80   0
  -4  -3   1  205.31   13.89   0
  -4  -2   4  206.22   12.43   0
  -4   3  12  194.36   10.02   0
  -4   4  13  165.30   11.02   0
  -4   8  15   12.81    9.17   0
  -4   9  15   22.62    8.43   0
  -3  -4 -15    3.97    9.48   0
  -3  -4 -14    8.58   10.93   0
  -3  -4  -9    4.83   12.69   0
  -3   3  11    4.93    9.38   0
  -3   8  14   12.40    9.73   0
  -3   9  14   11.24   10.08   0
  -3  10  14   -3.36    9.55   0
  -2  -3 -19   26.15   10.33   0
  -2  -2   0 1245.29   35.44   0
  -1  -2 -21   -4.08    7.39   0
  -1   8  11    4.00    9.15   0
   0  -2 -15  294.36   10.84   0
   0  -2 -14   37.40    9.45   0
   0  -2 -13   41.25    9.78   0
   0  -2 -12  164.81   10.42   0
   0  -2 -11   34.57    9.46   0
   0  -2 -10 1072.83   18.51   0
   1  -1 -15   -2.58    8.10   0
   1  -1 -14    7.32    8.98   0
   1  -1 -13   -1.19    9.46   0
   1  -1 -12    2.12   10.21   0
   1  -1 -11    7.72    8.82   0
   1   0 -21    0.30    9.70   0
   1   0  -4    1.57   14.25   0
   1   1 -24   11.45    9.71   0
   1   3   3   24.03   24.08   0
   2   1 -20   21.72    7.57   0
   2   2 -23   10.74    8.60   0
   3   2 -16    2.79    6.95   0
   3   2 -15    7.53    7.17   0
   3   2 -14   15.22    9.25   0
   3   2 -13    6.06    8.86   0
   3   2 -12   -2.96    9.71   0
   3   2 -11    9.40    8.28   0
   3   3 -21    7.66    7.68   0
   3   3 -20   -1.56    9.47   0
   3   3  -6   -5.00    9.99   0
   3   5  -2   47.24   11.18   0
   3   7   0    5.82   12.15   0
   4   5 -19   17.29    7.82   0
   4   5  -9  101.05   10.47   0
   4   6 -20   13.36    9.77   0
   4   9  -4   25.19   10.05   0
 -10  -3   5  109.23    9.10   0
 -10  -2   8   58.27   10.35   0
 -10  -1  10   -1.23    9.50   0
  -9  -5  -3    6.00   12.47   0
  -9  -4   2    6.39    9.90   0
  -9  -2   8   20.73    9.28   0
  -9  -1  10   12.48    7.89   0
  -9   1  13    8.43    7.99   0
  -8  -4   2   13.02    9.27   0
  -8   1  13   75.28    9.28   0
  -8   2  14   44.41    8.04   0
  -8   3  15   41.34    7.83   0
  -8   4  16   30.03    9.84   0
  -7  -5  -4   27.38   13.95   0
  -7   0  11    6.65    7.40   0
  -6  -3   4   18.94    9.20   0
  -6   1  12   74.57    9.25   0
  -6   2  13   61.53    7.57   0
  -6   3  14   44.48    7.81   0
  -6   4  15    1.74    7.28   0
  -5  -4  -1    7.62   11.85   0
  -5   1  11   19.76    7.46   0
  -5   5  15    7.62    9.06   0
  -5   7  16    5.68    9.53   0
  -5   8  16    2.56    8.25   0
  -4  -4 -18    6.06   11.34   0
  -4   1  10    2.75    8.36   0
  -4   5  14   27.96    9.44   0
  -4   7  15   24.15    9.14   0
  -3  -4 -13    7.92   11.12   0
  -3  -4 -12    5.56   12.52   0
  -3  -4 -10    0.30   13.37   0
  -3  -3 -21    6.33   10.70   0
  -3  -3  -1   17.79   15.01   0
  -3  -1   5    1.68   11.79   0
  -3   0   7   22.25    9.93   0
  -3   2  10    3.33    8.50   0
  -3   4  12   24.25    8.35   0
  -2  -3 -18  205.09   11.94   0
  -2  -3  -5  132.56   22.13   0
  -2  -1   3 9999.99   62.26   0
  -2   1   7  512.05   14.71   0
  -2   6  12   28.38    9.10   0
  -2   9  13   37.55   10.89   0
  -2  10  13    4.99   10.21   0
  -1  -2 -20    7.54    9.02   0
  -1   1   5    9.22   16.37   0
  -1   7  11   -3.06   10.86   0
   0  -1 -21   44.90    7.89   0
   0   0 -24    4.12    9.24   0
   0   7   9   36.11   11.30   0
   1   0 -20   24.17    9.22   0
   2   1 -19  191.71    9.24   0
   2   2 -22   19.31    7.90   0
   2   2  -3 2151.63   31.37   0
   2   5   2  230.29   27.29   0
   3   3 -19    1.67    7.60   0
   3   4 -22    8.79    8.27   0
   3   4  -4   28.68   10.01   0
   3   6  -1    5.74   11.78   0
   4   5 -17   12.19    7.28   0
   4   5 -16   11.48    7.20   0
   4   5 -13  286.90   11.64   0
   4   5 -12  892.73   15.18   0
   4   5 -11  100.72   10.65   0
   4   5 -10   25.72    7.91   0
   4   6 -19   13.49    7.70   0
   4   6  -7   25.87    7.76   0
   4   7  -6   24.39    8.47   0
   4   8  -5   48.11    9.21   0
   4  11  -5   10.84   11.52   0
 -10  -3   6   33.18   10.03   0
 -10   0  12   -5.08    7.43   0
  -9  -3   6    5.95    9.29   0
  -9   0  12   -3.34    7.44   0
  -8  -5  -3   10.02   10.81   0
  -8  -2   8    9.75    7.46   0
  -8  -1  10   60.62    7.96   0
  -8   0  12   10.15    8.68   0
  -7   2  14    2.39    7.75   0
  -7   3  15   -0.23    7.37   0
  -7   4  16   -0.13    9.19   0
  -6  -5 -12    7.12   15.90   0
  -6  -2   7  153.78   10.86   0
  -6  -1   9   14.31    7.64   0
  -6   5  16   33.04    7.64   0
  -5  -3   3   10.88    8.92   0
  -5  -2   6    9.29   10.22   0
  -5  -1   8    8.67    8.42   0
  -5   0  10    4.31    9.41   0
  -4  -4 -17    8.05   11.67   0
  -3  -4 -11    7.31   11.12   0
  -3   5  13   58.58    7.87   0
  -3   7  14   11.21    7.96   0
  -2  -3 -17   88.60    9.93   0
  -2  -2 -22   40.48   10.03   0
  -2   3  10  119.34   11.01   0
  -2   4  11   63.32    9.79   0
  -2   8  13    8.28   10.20   0
  -1  -2 -19    4.07    8.60   0
  -1  -1 -23   -5.82   10.00   0
  -1   3   8    4.32    8.51   0
  -1   5  10    5.06    8.51   0
   0  -1 -20   37.27    7.74   0
   0   4   7   27.25   10.41   0
   1   0 -19    5.39    7.35   0
   1   1 -23    1.76    7.44   0
   2   1 -17   30.63    7.36   0
   2   1  -7  485.10   14.62   0
   2   2 -21   55.54    7.89   0
   3   3 -18    6.83    8.27   0
   3   3  -7    2.27    8.93   0
   3   4 -21    4.09    7.88   0
   3  11   0   10.97   14.65   0
   4   6 -18    4.14    7.76   0
   4   6 -17   14.78    7.82   0
   4   6  -9  108.16   10.16   0
   4   6  -8   15.91    7.48   0
   4   7 -19   14.03    7.90   0
   4  10  -5   40.44   10.21   0
   4  11  -6   40.58   12.18   0
 -10  -1  11    7.88    9.13   0
  -9  -5  -2   16.29   10.66   0
  -9  -4   3    0.24    9.74   0
  -9  -2   9   22.74    9.64   0
  -9  -1  11    8.13    9.37   0
  -9   1  14   14.25    7.58   0
  -9   2  15    3.89    8.01   0
  -8  -4   3   64.66   10.82   0
  -8  -3   6   28.45    8.95   0
  -8   2  15   78.60    9.67   0
  -8   3  16   31.84    9.46   0
  -7  -5 -14    5.70   15.46   0
  -7  -5  -3    2.72   12.98   0
  -7  -2   8   28.81    8.19   0
  -7  -1  10   29.68    8.30   0
  -7   5  17   -3.67    7.53   0
  -6  -5 -11   11.25   16.38   0
  -6  -5  -5  106.70   19.54   0
  -6  -4   1   17.87    8.76   0
  -6   0  11   94.76    8.52   0
  -6   3  15   86.44    9.22   0
  -6   6  17   53.95    9.31   0
  -5   2  13   34.05    8.08   0
  -5   3  14    6.19    7.44   0
  -5   4  15   11.10    9.04   0
  -5   6  16    2.60    7.23   0
  -4  -4  -3  301.66   22.05   0
  -4   0   9    1.15    8.70   0
  -4   3  13  148.44   11.36   0
  -4   4  14  121.22   10.59   0
  -4   6  15   -2.64    7.36   0
  -3  -3 -20   15.56   10.10   0
  -3   6  14   29.77    8.84   0
  -2  -3 -16  230.65   11.45   0
  -2   2   9  110.58   11.11   0
  -2   5  12   38.42    9.68   0
  -2   7  13  127.45   10.44   0
  -1  -2 -18    5.20    8.95   0
  -1  -1 -22    6.53   10.02   0
  -1   2   7    1.74   11.86   0
   0  -1 -19  259.08    9.76   0
   0   3   6  376.82   18.26   0
   1   0 -18    9.30    7.50   0
   1   0  -5   14.99   13.53   0
   1   1 -22    2.04    7.23   0
   1   2 -24    5.71    9.37   0
   1   7   7   29.82   14.79   0
   2   1 -16   26.92    8.16   0
   2   1 -15   79.78    8.23   0
   2   1 -14   37.02   10.07   0
   2   1  -9 1254.39   18.66   0
   2   2 -20   28.30    7.51   0
   2   3 -23   35.35    8.33   0
   3   3 -16    2.32    7.24   0
   3   3 -15   24.05    8.75   0
   3   3  -9   10.04   10.46   0
   3   3  -8    7.40    9.06   0
   3   4 -20   11.33    7.47   0
   3   4 -19   -1.13    9.72   0
   3   5 -22    7.08    8.06   0
   3   8   0   20.90   14.42   0
   4   6 -16    4.28    8.05   0
   4   6 -13   26.94    9.13   0
   4   6 -12  208.43   10.67   0
   4   6 -11   68.53    9.57   0
   4   6 -10  221.06   10.78   0
   4   7 -18    5.30    7.47   0
   4   7 -17    3.75    9.12   0
   4   7  -7   22.72    8.23   0
   4   8  -6   15.44    8.69   0
   4   9  -6    8.71   10.77   0
   4  10  -6    9.45   10.96   0
   4  11  -7   14.80   12.63   0
 -10  -3   7   17.24   10.00   0
 -10   0  13   14.03    7.79   0
  -9  -3   7   11.54    8.60   0
  -9   0  13   -0.81    7.52   0
  -8  -5  -2   11.63   10.45   0
  -8  -2   9   57.53    7.67   0
  -8  -1  11    5.51    7.26   0
  -8   1  14    4.78    7.25   0
  -8   4  17   30.97    8.50   0
  -7  -3   6    1.60    8.70   0
  -7   2  15   10.15    9.15   0
  -6  -5 -10   24.53   18.78   0
  -6  -3   5   45.52    9.27   0
  -6   1  13   16.06    7.17   0
  -6   2  14   51.34    7.60   0
  -5  -4 -18   -3.47   11.77   0
  -5   1  12   16.69    7.07   0
  -5   5  16    9.74    9.51   0
  -5   7  17    9.78    9.61   0
  -4  -4 -16    0.76   11.04   0
  -4  -2   5   36.89   10.11   0
  -4   5  15   28.50    8.97   0
  -3  -3 -19   12.22    9.61   0
  -3  -2   3   36.10   12.99   0
  -3   3  12   60.63    9.55   0
  -3   4  13   73.33   10.15   0
  -3   8  15   11.49    9.31   0
  -3   9  15   -0.18    9.35   0
  -2  -3 -15   90.87   11.06   0
  -2  -2 -21   27.83    9.90   0
  -1  -2 -17   -8.27    8.15   0
  -1  -2  -4   20.25   18.37   0
  -1   6  11   14.58    9.02   0
  -1  10  12    7.23   10.96   0
   0  -1 -18  254.62    9.55   0
   0  -1  -4  318.55   22.05   0
   0   0 -22    8.37    7.36   0
   0   1 -24   -3.32    9.21   0
   0   6   9   21.26   10.06   0
   0   9  10   25.67   11.02   0
   0  10  10   53.68   12.52   0
   1   0 -17    4.50    7.53   0
   1   1 -21    7.45    7.66   0
   1   2 -23   -1.87    9.39   0
   2   1 -13    6.03    8.22   0
   2   1 -12  143.31    9.29   0
   2   1 -11  357.33   11.15   0
   2   3 -22   14.84    7.47   0
   3   3 -13   40.30    7.93   0
   3   3 -11   14.73    7.89   0
   3   4  -5   18.65    7.86   0
   3   5 -21    1.24    7.76   0
   3   5 -20    2.62    9.48   0
   3   5  -3   67.73    9.90   0
   3  10   0    4.71   12.75   0
   3  12  -1   -0.78   11.91   0
   4   7 -16   -4.49    7.32   0
   4   7 -15   22.54    9.63   0
   4   7 -14   11.41    9.55   0
   4   7 -10   34.27    8.64   0
   4   7  -9   27.05    8.54   0
   4   8 -17   15.43    7.66   0
   4   8 -16   33.11    9.40   0
   4   8  -7   16.79    8.21   0
   4   9  -7   14.69    9.42   0
   4  10  -7   26.30    9.86   0
 -10  -5  -1   67.61   12.30   0
 -10  -4   4   44.07    9.98   0
 -10  -2  10   15.78    9.62   0
 -10  -1  12    4.59    8.71   0
  -9  -5  -1    1.55   11.19   0
  -9  -1  12    1.97    8.63   0
  -9   1  15    2.82    9.37   0
  -8  -3   7   75.89    9.26   0
  -8   0  13   -0.20    7.12   0
  -7  -4   3    7.96    8.11   0
  -7  -2   9   59.77    9.85   0
  -7  -1  11    9.48    8.93   0
  -7   1  14   10.69    7.30   0
  -7   4  17    6.42    7.08   0
  -6  -5  -9   99.50   22.82   0
  -6  -2   8  299.45   10.31   0
  -6  -1  10  208.75    9.58   0
  -6   0  12   94.48    9.16   0
  -6   5  17   13.48    7.08   0
  -5  -4   0    0.73   10.14   0
  -5  -3   4    7.10    8.54   0
  -5  -1   9    6.80    7.73   0
  -5   0  11    8.20    8.83   0
  -4  -4 -15   24.05   10.70   0
  -4  -3   2  110.09   10.86   0
  -3  -1   6   -0.29   10.72   0
  -3   0   8   84.76    9.55   0
  -3   2  11   -0.75    7.89   0
  -3   5  14  107.13    9.31   0
  -3   7  15   14.56    8.73   0
  -2  -3 -14  155.84   10.99   0
  -2  -2 -20   61.22    9.72   0
  -2   0   6 2816.53   28.58   0
  -2   6  13  270.23   10.74   0
  -2   9  14   37.85   11.54   0
  -1  -2 -16   -0.99    8.34   0
  -1   8  12    6.27    9.73   0
  -1  11  12   -0.18   11.75   0
   0  -1 -17  305.88   10.16   0
   0   0 -21   20.66    7.88   0
   0   8  10   18.76   10.53   0
   0  11  10    6.36   12.07   0
   1   0 -16    4.58    7.57   0
   1   0 -15    4.10    9.16   0
   1   0  -6    4.63   11.94   0
   1   1 -20    4.38    7.38   0
   2   2 -18    8.18    6.88   0
   2   3 -21   11.63    7.57   0
   3   4 -16    9.96    8.41   0
   3   4  -6   18.02    9.62   0
   3   5 -19   -8.89    9.24   0
   3   6 -21    6.05    7.78   0
   3   6  -2   13.24   10.01   0
   3   7  -1    5.90   11.61   0
   3   9   0    9.79   12.05   0
   4   7 -13  141.46    8.33   0
   4   7 -12  538.32   11.41   0
   4   7 -11  183.51    9.00   0
   4   8 -15   11.55    7.38   0
   4   8 -14   53.94    9.78   0
   4   8 -13   49.52    9.23   0
   4   8 -10  104.39    9.32   0
   4   8  -9   49.82    8.76   0
   4   8  -8    2.14    6.91   0
   4   9 -15   21.34    9.78   0
   4   9  -8   10.37    8.86   0
   4  10  -9   47.43    9.75   0
   4  10  -8   30.51    9.26   0
   4  11  -9    9.28    9.38   0
 -10  -3   8    7.95    9.40   0
  -9  -5   0    8.16   10.75   0
  -9  -3   8   14.68    8.29   0
  -9  -2  10    9.00    7.32   0
  -9   0  14    9.82    8.73   0
  -8  -5  -1   52.81   11.63   0
  -8  -2  10   49.41    9.02   0
  -8  -1  12   39.01    9.05   0
  -8   1  15    0.25    7.45   0
  -8   2  16    1.55    7.17   0
  -8   3  17   21.40    7.71   0
  -7  -5 -13    2.44   15.45   0
  -7  -5  -2    1.89   11.47   0
  -7   0  13   10.48    7.22   0
  -6  -5  -4  182.38   18.66   0
  -6  -4   2    3.32    8.09   0
  -6   3  16   11.34    8.44   0
  -6   6  18    8.44    8.69   0
  -5  -4 -17    7.18   11.11   0
  -5  -2   7    7.11    7.83   0
  -5   2  14   21.91    7.57   0
  -5   3  15   15.61    6.94   0
  -5   4  16    3.15    8.49   0
  -5   6  17    1.52    7.17   0
  -4  -3 -20   18.93   10.36   0
  -4  -1   8 1156.98   16.31   0
  -4   3  14  129.67   10.61   0
  -4   6  16    7.00    7.63   0
  -3  -3 -18   12.31    9.52   0
  -3  -2 -22   -6.18    9.23   0
  -3   1  10    5.11    8.10   0
  -2  -3 -13  103.51   10.63   0
  -2  -3  -6  202.34   18.83   0
  -2  -1 -23    2.98    7.80   0
  -2   1   8 1648.11   20.23   0
  -2   8  14    3.68    9.45   0
  -1  -2 -15    4.72    8.81   0
  -1  -1 -20    5.86    8.67   0
  -1   4  10   10.49    8.56   0
  -1   7  12   14.71   10.13   0
   0  -1 -16   60.96    8.07   0
   0   0 -20  207.78   10.28   0
   1   0 -14    6.65    8.01   0
   1   0 -13    6.58    9.05   0
   1   0  -7   -3.88   12.51   0
   1   1 -19   11.44    7.14   0
   1   2 -22   -0.55    7.30   0
   2   2 -17   13.71    6.92   0
   2   2 -16   25.47    8.82   0
   2   2  -5  302.39   15.01   0
   2   3 -20   11.44    7.03   0
   2   4 -22   18.67    7.58   0
   2  10   4   76.09   20.84   0
   3   4 -15   -1.88    6.82   0
   3   4 -14    8.45    9.12   0
   3   4  -7   27.15    9.99   0
   3   5 -18    9.83    7.23   0
   3   5  -4   58.83    9.43   0
   3   6 -20    0.98    7.88   0
   4   8 -12   13.76    6.89   0
   4   8 -11  141.11    8.32   0
   4   9 -14   42.79    8.34   0
   4   9 -13   51.80    7.98   0
   4   9 -12   18.20    8.78   0
   4   9 -11   32.07    8.87   0
   4   9 -10  101.92    9.66   0
   4   9  -9    5.26    7.29   0
   4  10 -13   16.41    8.29   0
   4  10 -12    7.27    9.45   0
   4  10 -11   19.31    9.38   0
   4  10 -10    9.59    9.11   0
 -10  -5   0   41.07   10.91   0
 -10  -2  11    3.99    9.55   0
  -8  -5   0  178.79   12.96   0
  -8   0  14   87.89    7.60   0
  -7  -4   4    7.50    8.26   0
  -7  -3   7    8.52    6.93   0
  -7   2  16    3.68    7.53   0
  -7   3  17   11.56    7.31   0
  -7   4  18   18.12    8.69   0
  -6  -3   6  305.93   10.36   0
  -6   4  17   11.56    7.32   0
  -5   1  13   15.17    6.96   0
  -5   5  17   15.03    8.89   0
  -5   7  18    9.41    9.48   0
  -4  -4 -14  189.22   12.64   0
  -4  -2   6  235.43   11.83   0
  -4   2  13   30.66    7.71   0
  -4   4  15   42.30    7.56   0
  -4   8  17    8.83    9.51   0
  -3  -3 -17    0.32    9.36   0
  -3  -2 -21   -1.55    9.48   0
  -3   6  15   16.12    7.07   0
  -2  -3 -12   38.13    8.91   0
  -2  -2 -19   81.96    8.01   0
  -2  -1 -22    5.23    9.93   0
  -2  -1   4 4405.53   37.50   0
  -2   3  11  146.19    9.22   0
  -2   5  13  205.31   10.36   0
  -2   7  14    7.56    9.54   0
  -1  -2 -14    1.96    8.93   0
  -1   1   6    7.97   13.64   0
  -1   3   9    5.33    9.30   0
  -1   5  11    6.64    8.47   0
   0  -1 -14   67.34    9.13   0
   0  -1  -5  374.00   19.67   0
   0   0 -19  125.83    9.72   0
   0   1 -22   14.73    8.70   0
   0   7  10   41.00   11.00   0
   1   0 -12   -7.62    7.89   0
   1   0 -11   -0.86   10.22   0
   1   0 -10   20.12   10.51   0
   1   0  -9   19.44   10.58   0
   1   0  -8    3.20    9.14   0
   1   1 -18    1.31    7.11   0
   1   2 -21    4.21    7.34   0
   1   3 -23    7.51    7.45   0
   1   9   8    7.35   15.07   0
   1  10   8    1.04   16.60   0
   2   2 -15  187.87    8.69   0
   2   5 -22    2.96    9.79   0
   3   4 -12   28.07    9.81   0
   3   4 -11    4.68    9.18   0
   3   4 -10    8.45    9.19   0
   3   4  -9   -0.86    9.13   0
   3   4  -8    6.78    7.97   0
   3   5 -17    4.85    7.05   0
   3   5 -16   16.46    8.77   0
   3   6 -18    2.24    8.70   0
   3  11  -1    4.00   12.02   0
   3  12  -2    8.48   12.06   0
 -10  -5   1   41.57   12.13   0
 -10  -4   6   44.47    9.45   0
 -10  -3   9   18.00    9.26   0
  -9  -5   1   -5.51   10.64   0
  -9  -2  11   -0.32    7.21   0
  -9  -1  13    1.62    7.19   0
  -9   0  15   10.25    9.69   0
  -9   1  16   -6.09    7.44   0
  -8  -4   5   23.56    8.58   0
  -8  -2  11    2.16    8.84   0
  -8  -1  13   73.42    9.42   0
  -8   1  16   22.94    8.99   0
  -8   2  17   18.67    7.27   0
  -7  -5  -1    6.26   10.09   0
  -7  -2  10   66.75    7.79   0
  -7  -1  12    4.50    6.90   0
  -6  -4   3   -0.93    7.94   0
  -6  -2   9   12.29    7.81   0
  -6   0  13  118.09    7.76   0
  -6   5  18    0.54    7.08   0
  -5  -4 -16   -0.38   10.36   0
  -5  -4   1   10.43    9.70   0
  -5  -3   5   23.25    8.40   0
  -5  -2   8    7.87    9.11   0
  -5  -1  10   24.75    7.67   0
  -5   0  12   10.63    8.71   0
  -4  -4 -13  107.06   12.77   0
  -4  -4  -2  263.05   18.76   0
  -4  -3 -19   18.14    9.88   0
  -4  -3   3  129.89   10.66   0
  -4   1  12   30.97    7.60   0
  -4   7  17    8.44    7.45   0
  -3  -3   0    7.30   12.52   0
  -3  -2   4   17.17   11.74   0
  -3   2  12    6.89    9.31   0
  -3   3  13   35.42    8.16   0
  -3   4  14    5.80    7.50   0
  -3   8  16    3.83    8.90   0
  -2  -3 -11   15.31    8.64   0
  -2  -3 -10   24.23   10.00   0
  -2  -3  -7 1249.79   28.12   0
  -2  -2 -18   94.94    9.66   0
  -2  -2   1   48.51   17.23   0
  -1  -2 -13    6.63    8.44   0
  -1  -1 -19    3.69    6.99   0
  -1   0 -22    5.53    7.78   0
   0  -1 -13  105.87    9.80   0
   0   0 -18   33.01    8.85   0
   0   1 -21   58.66    8.94   0
   0   2   5  531.40   20.28   0
   1   1  -2   14.40   18.79   0
   1   2 -20    6.81    6.84   0
   1   3 -22    6.51    8.83   0
   1   5   6   43.65   14.35   0
   2   2 -14  193.60    8.80   0
   2   2 -13   19.85    7.30   0
   2   3 -18   16.88    7.52   0
   2   3  -2   60.21   13.47   0
   2   4 -20    2.27    7.11   0
   2   5 -21   26.60    9.36   0
   2   9   4   16.95   19.89   0
   2  12   3   12.26   16.60   0
   3   5 -15   32.09    7.45   0
   3   5  -5    8.67    8.21   0
   3   6 -17    4.82    8.68   0
   3   6  -3    7.18    9.28   0
   3   8  -1   14.01   11.04   0
   3  10  -1    2.85   11.92   0
 -10  -5   2    7.38   11.79   0
 -10  -2  12    8.00    8.76   0
  -9  -4   6    8.14    9.19   0
  -8  -5   1   81.84   11.38   0
  -8  -3   9   21.22    8.62   0
  -8   0  15    8.44    9.08   0
  -7  -5 -12    3.07   16.22   0
  -7  -3   8    7.02    8.56   0
  -7   3  18    7.04    9.03   0
  -6  -5  -3  370.47   19.02   0
  -6  -3   7   42.85    9.57   0
  -6   2  16   20.27    7.72   0
  -6   3  17    8.21    7.39   0
  -6   4  18   29.57    8.55   0
  -5   2  15    7.08    6.70   0
  -5   3  16    3.61    7.28   0
  -5   4  17    4.91    8.81   0
  -5   6  18   12.13    7.45   0
  -4   0  11    1.64    8.99   0
  -4   3  15   24.51    9.02   0
  -4   6  17   11.23    8.57   0
  -3  -3 -16    8.01    8.66   0
  -3  -2 -20    7.41    8.92   0
  -3  -1   7   18.07    8.46   0
  -3   0   9   32.77    8.26   0
  -3   5  15   40.27    7.21   0
  -3   7  16    2.27    8.59   0
  -2  -3  -9   98.84   11.49   0
  -2  -3  -8  382.64   16.08   0
  -2  -1 -21    3.49    8.26   0
  -2   0   7    0.75   12.06   0
  -2   9  15   11.32   11.50   0
  -1  -2 -12    2.50    8.19   0
  -1  -2  -5    7.28   15.28   0
  -1  -1 -18    4.97    8.52   0
  -1   0 -21    1.35    8.41   0
  -1   0   4    1.65   12.77   0
  -1   2   8   10.20    8.81   0
  -1   8  13    3.48   10.37   0
  -1   9  13    3.22    9.21   0
  -1  10  13    6.67   10.03   0
   0  -1 -11   19.87    9.17   0
   0   1   3  935.29   31.14   0
   0   2 -23   18.42    7.09   0
   0   5   9  104.22    9.67   0
   1   1 -16   -4.07    7.33   0
   1   2 -19   14.53    8.65   0
   1   3 -21   -1.16    9.18   0
   1   4 -23    3.65    7.53   0
   1   6   7   12.75   13.25   0
   1   8   8   22.43   15.92   0
   2   2 -12   86.54    8.49   0
   2   2 -11  409.92   11.20   0
   2   2 -10  404.35   12.68   0
   2   2  -9  116.23   10.68   0
   2   2  -8  392.31   11.95   0
   2   3 -17   11.53    6.88   0
   2   3 -16   10.35    7.92   0
   2   4 -19   89.29    8.13   0
   2   4   0   81.39   15.30   0
   3   5 -14   58.91    8.45   0
   3   5 -13   57.55    9.77   0
   3   5  -6    2.61    8.24   0
   3   6 -16    3.82    6.84   0
   3   7 -18    0.02    7.04   0
   3   7 -17   -3.91    8.36   0
   3   7  -2   11.73    9.66   0
   3   8 -18    3.55    8.51   0
   3   9  -1    1.88    9.97   0
   3  11  -2    6.78   11.50   0
   3  12  -3    4.67   11.46   0
 -10  -4   7   50.51    9.53   0
 -10  -3  10   19.63    8.62   0
  -9  -5   2    7.39    9.56   0
  -9  -3  10   -3.41    8.46   0
  -9  -2  12    4.68    6.84   0
  -9  -1  14   -0.50    7.00   0
  -8  -4   6   73.46    8.83   0
  -8   2  18   27.39    9.34   0
  -7  -5   0    5.23    9.68   0
  -7  -4   5    3.38    7.94   0
  -7  -2  11   37.96    7.28   0
  -7  -1  13    2.01    7.08   0
  -7   1  16   10.45    7.34   0
  -6  -4 -17   12.19   11.01   0
  -6  -2  10  161.22   10.22   0
  -6  -1  12   62.48    7.49   0
  -6   5  19   22.51    8.38   0
  -5  -4 -15   -1.22   11.84   0
  -5  -1  11   12.37    9.01   0
  -5   1  14    1.32    6.85   0
  -4  -4 -12   98.66   13.21   0
  -4  -3 -18    8.36    9.16   0
  -4   4  16   23.72    6.67   0
  -3  -3 -15    8.90    9.82   0
  -3   1  11    7.00    7.76   0
  -3   6  16    0.82    8.18   0
  -2  -2 -17   71.90    7.80   0
  -2   0 -23    3.65    7.37   0
  -2   3  12  249.77   10.69   0
  -1  -2 -11    3.62    8.10   0
  -1  -2 -10    1.03    8.59   0
  -1  -2  -6    7.87   13.71   0
  -1  -1 -17    8.99    8.21   0
  -1   1 -23    6.28    7.21   0
   0  -1 -10  339.91   11.14   0
   0  -1  -7  231.38   12.45   0
   0   0 -17    7.77    7.35   0
   0   1 -20   28.56    6.98   0
   0   2 -22   12.50    7.18   0
   0   3   7  148.28   13.76   0
   0   6  10   77.39   10.27   0
   0   9  11   73.66   12.50   0
   0  10  11   10.25   11.48   0
   1   4 -22    3.85    9.42   0
   1   4   5   49.27   16.89   0
   2   3 -15  322.62   10.27   0
   2   4 -18   20.58    7.04   0
   2   6 -21    9.04    7.51   0
   3   5 -12   31.26    7.84   0
   3   5 -11   11.77    7.68   0
   3   5 -10   12.48    9.39   0
   3   5  -9    6.21    8.58   0
   3   5  -8    8.53    8.52   0
   3   5  -7    0.17    6.60   0
   3   6 -15   11.43    6.95   0
   3   6 -14   29.42    8.72   0
   3   6  -4    5.97    8.02   0
   3   7 -16    1.20    7.10   0
   3   8  -2   -1.09   11.02   0
   3  12  -4   10.84   11.35   0
 -10  -5   3   -2.58    9.48   0
  -9  -4   7   -4.31    6.92   0
  -9   0  16    4.70    7.40   0
  -8  -5   2    2.21    8.88   0
  -8  -3  10    5.32    8.37   0
  -8  -2  12   24.49    7.38   0
  -8  -1  14    3.62    6.85   0
  -8   0  16    5.33    8.50   0
  -8   1  17    8.32    7.12   0
  -7  -3   9   13.37    8.53   0
  -7   0  15    2.74    6.68   0
  -6  -5  -2    6.48   13.09   0
  -6  -4   4   93.47    8.79   0
  -6   0  14   -5.52    6.63   0
  -6   2  17   21.15    8.10   0
  -6   3  18    3.22    8.18   0
  -5  -4   2   17.33    8.50   0
  -5  -3 -19    9.51   10.87   0
  -5  -3   6    8.32    6.84   0
  -5  -2   9    5.46    8.41   0
  -5   0  13    4.10    6.45   0
  -5   6  19    3.42    8.96   0
  -4  -3   4   87.40    9.75   0
  -4  -2 -21   37.33   10.00   0
  -4  -2   7  342.31   11.30   0
  -4   1  13    3.05    6.93   0
  -4   5  17   16.92    7.42   0
  -4   7  18    5.38    9.04   0
  -3  -2 -19    7.18    8.59   0
  -3  -1 -22    0.54    8.98   0
  -3   2  13   -0.62    8.71   0
  -3   3  14   35.26    7.73   0
  -3   8  17    7.67    8.99   0
  -2  -2 -16  820.78   14.51   0
  -2  -1 -20   15.57    7.08   0
  -2  -1   5  814.61   19.28   0
  -2   0 -22   48.16    9.60   0
  -2   2  11  431.72   12.88   0
  -2   5  14  153.11    9.53   0
  -2   7  15   36.08    9.30   0
  -1  -2  -9    8.24    9.36   0
  -1  -2  -8    6.49   10.00   0
  -1  -2  -7    6.55   10.83   0
  -1   0 -20    2.37    6.91   0
  -1   1 -22   -1.65    8.34   0
  -1   3  10    0.36    8.31   0
  -1   4  11   -1.12    8.24   0
  -1   5  12    4.39    8.06   0
  -1   7  13   14.02    8.34   0
   0   0 -16   30.22    7.41   0
   0   1 -19  337.92   10.75   0
   0   3 -23   30.04    7.39   0
   0   8  11   28.07   10.26   0
   1   1 -14   -3.86    7.45   0
   2   3 -14   15.94    6.69   0
   2   3  -3 1980.11   27.32   0
   2   4 -17   26.34    7.02   0
   2   5 -19   11.66    7.17   0
   3   6 -12   37.22    9.47   0
   3   6  -5    3.21    7.80   0
   3   7 -15   -1.96    7.29   0
   3   7  -3   22.97    8.24   0
   3   8 -16    2.91    6.98   0
   3   9 -16    3.12    6.89   0
   3   9  -2    6.31    9.66   0
   3  10  -2    3.64   10.74   0
   3  11  -3    0.44   10.08   0
   3  12  -5   12.56   11.19   0
 -10  -4   8   21.32    9.30   0
 -10  -3  11    8.72    7.49   0
  -9  -4   8    1.90    8.07   0
  -9  -3  11    7.58    8.44   0
  -9  -2  13    3.21    6.66   0
  -9  -1  15    6.40    6.68   0
  -8  -4   7    9.49    6.46   0
  -7  -5   1    5.85    9.58   0
  -7  -4   6    7.13    7.89   0
  -7  -2  12    2.97    8.40   0
  -7  -1  14    8.88    8.21   0
  -7   1  17    2.37    8.68   0
  -7   2  18    3.54    7.00   0
  -7   3  19    5.66    7.31   0
  -6  -4 -16   17.13   11.37   0
  -6  -3   8   37.94    7.57   0
  -6  -1  13   13.65    8.16   0
  -6   1  16   19.67    7.38   0
  -6   4  19    8.17    6.50   0
  -5   1  15    6.09    8.01   0
  -5   2  16    0.02    6.58   0
  -5   4  18    6.70    6.77   0
  -4  -4 -11   75.71   12.95   0
  -4  -4  -1  103.09   14.44   0
  -4  -3 -17   47.73    9.65   0
  -4  -1  10    7.47    7.67   0
  -4   0  12   17.27    8.34   0
  -4   3  16   21.03    8.06   0
  -4   6  18    4.85    8.41   0
  -3  -3 -14   11.32    7.85   0
  -3  -3   1    8.71   12.27   0
  -3  -2   5    5.04    8.65   0
  -3  -1   8   30.97   10.18   0
  -3   0  10    0.74    7.80   0
  -3   5  16   16.22    8.45   0
  -3   7  17    9.64    8.28   0
  -2  -1 -19    7.02    7.98   0
  -1  -1 -16    0.80    6.69   0
  -1   0 -19   -6.39    8.40   0
  -1   1   7    1.62   11.57   0
  -1   2 -23    7.69    8.18   0
   0   0 -15  197.95    9.18   0
   0   2 -21   29.40    7.28   0
   1   1 -13    1.18    7.50   0
   1   1  -3    4.85   13.28   0
   1   3 -19    8.61    6.62   0
   1   4 -21    6.02    7.60   0
   1   5 -22    4.45    7.27   0
   2   3 -13    6.39    6.69   0
   2   3 -12  245.66   10.70   0
   2   6 -19   35.27    7.07   0
   3   6 -11   16.95    7.83   0
   3   6 -10    9.99    8.84   0
   3   6  -9   -8.06    8.65   0
   3   6  -8   -1.89    8.64   0
   3   6  -7    0.03    8.22   0
   3   6  -6    5.44    7.90   0
   3   7 -14    9.22    7.14   0
   3   7 -13   35.35    8.50   0
   3   7  -4   10.27    8.89   0
   3   8 -15    3.69    6.95   0
   3   8 -14   16.94    8.82   0
   3   8  -3    3.34    9.57   0
   3   9 -15    4.07    7.37   0
   3   9 -14   -4.47    8.75   0
   3  10 -14   -1.58    8.59   0
   3  10  -3   10.66   10.03   0
   3  11  -4    3.87   10.23   0
  -9  -5   4    1.55    8.70   0
  -8  -5   3   70.45    9.68   0
  -8  -3  11   49.61    8.91   0
  -8  -2  13   38.50    7.18   0
  -8  -1  15    7.40    6.56   0
  -8   1  18   -0.62    7.03   0
  -7  -5 -11    1.18   15.80   0
  -7  -5   2   12.26    9.77   0
  -7  -3  10   20.10    8.24   0
  -7   0  16   -1.44    6.55   0
  -6  -4   5   68.80    8.83   0
  -6  -2  11   26.52    7.65   0
  -6   0  15   30.97    6.87   0
  -5  -4 -14    7.83   10.08   0
  -5  -4   3    7.11    9.15   0
  -5  -3   7    5.62    8.24   0
  -5  -1  12   26.01    6.96   0
  -5   5  19   15.46    6.70   0
  -4  -4 -10  179.53   14.88   0
  -4  -2 -20   18.58    9.02   0
  -4  -2   8 1630.66   18.59   0
  -4   1  14   59.15    8.92   0
  -4   2  15  165.10    8.37   0
  -4   4  17   13.30    6.83   0
  -3  -2 -18   13.71    8.64   0
  -3  -1 -21   -3.23    7.16   0
  -3   1  12    0.81    7.64   0
  -3   6  17    9.61    8.45   0
  -2  -2 -15  260.63   10.67   0
  -2   0 -21   48.73    8.75   0
  -2   0   8 2085.53   21.33   0
  -2   1 -23    5.99    8.60   0
  -2   1  10  249.95   11.52   0
  -1  -1 -15    2.60    8.19   0
  -1   2   9   22.46    9.66   0
  -1   6  13   30.45    8.39   0
  -1   9  14   12.14   10.32   0
   0   0 -14   10.08    8.50   0
   0   1 -18  302.94    9.13   0
   0   2 -20  121.16    7.40   0
   0   3 -22   96.33    7.65   0
   0   7  11   86.09   10.96   0
   1   1 -12    1.55    7.38   0
   1   1 -11    4.21    9.28   0
   1   2 -16    6.74    7.07   0
   1   3 -18    2.40    7.99   0
   1   4 -20    3.48    6.94   0
   1   5 -21   -1.22    6.79   0
   1   7   8    5.96   13.07   0
   2   4 -15   92.59    7.11   0
   2   5 -17   72.42    7.26   0
   2   6 -18   76.75    7.24   0
   2   7 -19   31.01    7.24   0
   3   7 -12    7.34    6.86   0
   3   7 -11   20.94    8.35   0
   3   7  -5    5.17    8.11   0
   3   8 -13    7.36    7.28   0
   3   8 -12    1.73    8.03   0
   3   8  -4   -0.61    8.82   0
   3   9  -3    2.25    9.39   0
   3  10 -13    7.91    7.07   0
   3  10 -12    3.81    8.94   0
   3  10  -4    7.54   10.35   0
   3  11 -11    2.99    8.70   0
   3  11  -5    6.33   10.24   0
 -10  -5   5   47.87    9.30   0
  -9  -5   5    1.74    8.60   0
  -9  -4   9    2.46    8.18   0
  -9  -3  12   -4.04    8.83   0
  -9  -2  14    9.90    6.42   0
  -9  -1  16    5.56    7.01   0
  -8  -5   4   49.91    9.21   0
  -8  -4   8   58.44    7.20   0
  -8   0  17    8.18    7.00   0
  -7  -4   7    2.69    6.00   0
  -7  -2  13    3.43    7.70   0
  -7   2  19    6.62    9.10   0
  -6  -3   9   51.64    7.61   0
  -6   2  18    4.00    6.81   0
  -6   3  19   18.52    6.94   0
  -5  -3 -18    1.51    9.02   0
  -5  -2  10   25.43    7.28   0
  -5   0  14    7.80    6.78   0
  -5   2  17   10.30    8.14   0
  -5   3  18   11.18    8.08   0
  -4  -3 -16   43.77    9.43   0
  -4   5  18   50.84    7.35   0
  -4   7  19    8.27    8.92   0
  -3  -3 -13    6.13    7.49   0
  -3   3  15   35.39    8.72   0
  -3   4  16    2.15    7.95   0
  -2  -2 -14  197.28   10.22   0
  -2  -1 -18  129.69    9.30   0
  -2   3  13    7.84    8.61   0
  -2   4  14  637.26   12.70   0
  -2   8  16   19.08    9.26   0
  -1  -1 -14    7.33    8.45   0
  -1   0 -18    1.08    6.60   0
  -1   0   5    8.84   12.65   0
  -1   1 -20   -1.48    8.39   0
  -1   2 -22   -0.19    8.04   0
  -1   8  14   11.46    8.99   0
  -1  10  14    1.54   10.69   0
   0   0 -13  133.09    9.65   0
   0   1 -17  337.43    9.70   0
   0   2 -19   92.92    8.88   0
   0   2   6  298.57   17.50   0
   0   3 -21   46.25    7.03   0
   0   4   9  314.34   12.94   0
   0   5  10   18.40    9.33   0
   1   1 -10   28.13    7.97   0
   1   1  -4    1.89   12.32   0
   1   2 -15    6.14    7.13   0
   1   3 -17    0.84    7.56   0
   1   4 -19    7.27    6.85   0
   1   6 -21    6.48    8.78   0
   2   3 -10  122.80    8.87   0
   2   3  -9   88.95    8.62   0
   2   3  -8   45.18    9.58   0
   2   3  -7  303.87   11.91   0
   2   3  -6  241.25   12.05   0
   2   3  -5  403.75   12.95   0
   2   4  -1  452.17   17.60   0
   2   5 -16   16.53    6.79   0
   2   5   1  238.20   18.72   0
   2   7 -18   55.28    7.27   0
   2  11   3   40.83   14.99   0
   3   7 -10    5.29    6.21   0
   3   7  -9    7.83    6.53   0
   3   7  -8    8.86    7.94   0
   3   7  -7   -1.01    7.92   0
   3   7  -6   -2.41    7.78   0
   3   8 -11   10.85    8.20   0
   3   8 -10   12.91    8.57   0
   3   8  -5    3.78    7.40   0
   3   9 -12    9.15    6.77   0
   3   9 -11    6.07    7.78   0
   3   9  -4    6.11    8.32   0
   3  10 -11    1.87    8.19   0
   3  10 -10    5.04    8.47   0
   3  10  -5   -0.58    8.97   0
   3  11 -10    3.73    7.07   0
   3  11  -9    1.94    8.30   0
   3  11  -7    3.19    8.77   0
   3  11  -6    0.24    8.75   0
 -10  -5   6   23.59    8.95   0
  -8  -4   9   10.52    7.89   0
  -8  -3  12   23.26    8.64   0
  -8  -2  14   40.75    7.08   0
  -8  -1  16   35.51    6.76   0
  -7  -5   3    6.76    9.47   0
  -7  -3  11   10.43    7.96   0
  -7  -1  15   10.47    6.46   0
  -7   0  17    6.60    8.54   0
  -7   1  18   -6.62    6.30   0
  -6  -5   0    8.12    9.87   0
  -6  -4 -15    5.82    9.78   0
  -6  -4   6   40.58    8.66   0
  -6  -2  12  273.37    8.99   0
  -6  -1  14   45.36    6.58   0
  -6   0  16   11.44    8.92   0
  -6   4  20    8.92    6.52   0
  -5  -4 -13    9.69   11.22   0
  -5   1  16   10.90    6.35   0
  -5   4  19    5.87    6.66   0
  -4  -4  -9   61.77   13.97   0
  -4  -4   0  511.08   17.17   0
  -4  -2 -19  132.80   10.35   0
  -4  -1  11  161.49    8.78   0
  -4   0  13   22.06    6.54   0
  -4   2  16   36.99    8.38   0
  -4   3  17   99.17    8.66   0
  -3  -2 -17    5.60    8.42   0
  -3  -2   6   22.63    8.06   0
  -3  -1 -20   -1.28    6.61   0
  -3  -1   9   16.15    9.55   0
  -3   0 -22    7.00    8.96   0
  -3   0  11    8.28    7.46   0
  -3   2  14    9.19    7.27   0
  -3   5  17    2.63    7.75   0
  -3   7  18    8.10    8.83   0
  -3   8  18   -3.57    8.74   0
  -2  -1   6  137.50   11.11   0
  -2   0 -20    8.14    8.12   0
  -2   1 -22   12.05    8.73   0
  -2   5  15   97.88    7.40   0
  -2   7  16    9.73    8.62   0
  -1   3 -23   15.52    7.33   0
  -1   3  11   12.68    7.95   0
  -1   4  12    2.99    8.24   0
  -1   5  13   30.50    7.79   0
   0   1 -16   68.52    9.49   0
   0   4 -22   14.55    7.17   0
   0   6  11   11.95    8.79   0
   1   1  -9    0.07    8.36   0
   1   1  -8   -1.63    8.63   0
   1   1  -7   -1.87   12.08   0
   1   1  -6    7.35   13.37   0
   1   1  -5    4.45   11.19   0
   1   2 -14   -3.46    7.06   0
   2   6 -16   36.49    8.24   0
   2   7 -17   31.05    8.42   0
   2   8 -18   40.86    7.28   0
   2  12   2    4.02   13.13   0
   3   8  -9    8.68    6.12   0
   3   8  -8    7.38    7.42   0
   3   8  -7    7.48    7.57   0
   3   8  -6    4.13    7.55   0
   3   9 -10    1.22    6.51   0
   3   9  -9   11.06    7.97   0
   3   9  -8    3.10    8.02   0
   3   9  -7    0.60    8.12   0
   3   9  -6    0.52    7.70   0
   3   9  -5    2.21    8.16   0
   3  10  -9    8.79    7.05   0
   3  10  -8    4.63    8.38   0
   3  10  -7    4.79    8.67   0
   3  10  -6    6.59    8.24   0
  -9  -5   6    0.78    8.63   0
  -9  -4  10    8.05    6.50   0
  -9  -3  13    0.28    8.24   0
  -9  -2  15   -3.12    6.72   0
  -8  -5   5   21.31    8.28   0
  -8   0  18   12.17    7.19   0
  -7  -4   8    2.59    6.27   0
  -6  -5   1   39.38    9.88   0
  -6  -3  10  650.21   12.69   0
  -6   2  19   -0.83    8.54   0
  -5  -4   4    8.60    7.87   0
  -5  -3 -17   -2.40    8.89   0
  -5  -3   8   -2.21    6.79   0
  -5  -2  11   40.63    7.55   0
  -5  -1  13   15.53    6.92   0
  -5   0  15    7.16    6.35   0
  -5   5  20   -0.30    6.50   0
  -4  -3 -15  162.10   11.86   0
  -4  -2   9  556.83   11.50   0
  -4  -1 -21   56.70    9.47   0
  -4   4  18   34.26    7.17   0
  -3  -3 -12   -0.93    7.76   0
  -3  -3   2   40.49   10.75   0
  -3   1  13   -1.96    7.17   0
  -2  -2 -13  266.69   10.30   0
  -2  -1 -17  235.65    8.75   0
  -2   0   9   31.29   10.15   0
  -2   6  16   34.66    8.52   0
  -1  -1 -13    6.80    7.91   0
  -1   1   8   -3.97    9.91   0
  -1   2 -21    5.18    6.86   0
   0   0 -12   47.05    8.14   0
   0   2 -18  151.37    7.75   0
   0   3 -20   73.71    7.11   0
   0   3   8  448.93   14.11   0
   0   4 -21   27.89    7.28   0
   0   5 -22   17.92    7.28   0
   0   9  12    6.24    9.12   0
   0  10  12   20.71   10.98   0
   1   2 -13    4.68    7.13   0
   1   3 -16    9.45    6.36   0
   1   5 -19   -4.77    6.87   0
   1   6 -20    5.44    6.77   0
   2   4 -11   58.72    9.28   0
   2   5 -14  126.81    7.65   0
   2   6 -15  180.15    9.49   0
   2   7   3  172.14   18.87   0
   2   8 -17   79.85    7.15   0
   2   9 -17   36.11    7.02   0
 -10  -5   7    4.38    8.45   0
  -9  -6  -5   -0.11   14.94   0
  -9  -6  -4    0.00   12.31   0
  -9  -6  -3   10.05   11.90   0
  -9  -6  -2    2.92   10.41   0
  -9  -5   7   -2.25    8.43   0
  -8  -5   6    2.56    8.40   0
  -8  -4  10   -2.74    7.79   0
  -8  -3  13   14.54    8.06   0
  -8  -2  15   63.67    7.09   0
  -8  -1  17    4.79    6.97   0
  -7  -5   4    9.82    8.11   0
  -7  -3  12   16.03    8.09   0
  -7  -2  14   -1.38    6.40   0
  -7  -1  16    7.51    6.65   0
  -7   1  19    3.11    6.52   0
  -6  -4   7   12.05    8.27   0
  -6  -2  13   65.01    6.54   0
  -6  -1  15   53.08    6.79   0
  -6   1  18   13.71    6.64   0
  -6   3  20   47.75    6.88   0
  -5   1  17   14.02    8.20   0
  -5   2  18    2.23    6.58   0
  -5   4  20   11.44    7.97   0
  -4  -4   1  310.89   13.25   0
  -4  -2 -18   21.19    8.81   0
  -4  -1  12   37.64    8.65   0
  -4   5  19   17.19    6.73   0
  -3  -2 -16    4.98    7.70   0
  -3  -1 -19    6.54    6.03   0
  -3   0 -21    5.67    8.79   0
  -3   2  15    3.09    8.44   0
  -3   3  16    7.09    8.12   0
  -3   4  17   -1.09    7.94   0
  -3   6  18   -0.67    6.44   0
  -2   1 -21   -0.98    6.61   0
  -2   1  11  346.67   10.52   0
  -2   9  17   43.24    9.79   0
  -1  -1 -12    6.95    7.98   0
  -1  -1   2   12.47   13.86   0
  -1   0 -16    3.30    6.60   0
  -1   2  10   21.49    8.77   0
   0   1 -15   35.06    7.65   0
   0   1   4  302.25   19.61   0
   0   2 -17   31.41    8.57   0
   1   2 -12    0.04    7.12   0
   1   3 -15    4.74    6.58   0
   1   4 -17   11.27    6.36   0
   1   5 -18   -1.66    8.49   0
   1   5   7   11.42   12.75   0
   1   6 -19    2.04    6.67   0
   1   7 -20    6.05    7.12   0
   1   9   9    3.70   13.76   0
   2   4 -10   74.46    7.63   0
   2   4  -2  483.92   15.61   0
   2   5 -13  202.95    8.21   0
   2   6 -14  331.06   10.30   0
   2   6   2   18.64   14.73   0
   2   7 -15   34.02    8.39   0
   2   8 -16   23.13    6.72   0
   2   9 -16    7.06    6.46   0
  -9  -6  -1    1.93    9.38   0
  -9  -6   0    6.77    9.38   0
  -9  -4  11    7.91    6.96   0
  -9  -3  14    0.67    6.23   0
  -7  -5 -10    4.42   14.39   0
  -7  -5   5    7.42    7.66   0
  -7  -4 -15    1.98   11.04   0
  -7  -4   9    1.93    6.41   0
  -7   0  18    7.48    6.42   0
  -6  -5   2    4.73    7.98   0
  -6  -4 -14    8.48   10.82   0
  -6  -3  11  166.21    9.55   0
  -6   0  17   10.93    7.01   0
  -5  -4 -12   -0.09   10.17   0
  -5  -4   5    5.27    7.88   0
  -5  -3 -16    1.61    9.80   0
  -5  -3   9   11.47    6.50   0
  -5  -2 -19   -3.87    8.17   0
  -5  -2  12   30.36    8.76   0
  -5  -1  14   -0.79    6.14   0
  -5   0  16    0.47    7.67   0
  -4  -4  -8   18.21   12.57   0
  -4  -3 -14    2.51    8.92   0
  -4  -2  10  385.33   11.03   0
  -4  -1 -20  154.30    9.89   0
  -4   0  14   49.70    6.93   0
  -4   2  17  116.50    7.25   0
  -4   3  18   16.42    6.49   0
  -4   6  20   16.34    8.71   0
  -3  -3 -11    3.02    7.65   0
  -3  -3   3   99.47   11.38   0
  -3  -2   7   23.10    7.52   0
  -3  -1  10    5.77    7.19   0
  -3   0  12    6.94    7.10   0
  -3   1 -22    7.33    8.47   0
  -3   5  18   10.01    7.13   0
  -2  -2 -12   18.85    7.93   0
  -2  -2   3 1955.15   26.08   0
  -2  -1   7  572.76   14.81   0
  -2   2 -22   34.88    6.63   0
  -2   2  13   13.13    6.81   0
  -2   5  16   21.75    7.91   0
  -2   7  17   28.49    8.68   0
  -1   0   6    1.19   10.69   0
  -1   2 -20    8.84    6.37   0
  -1   3 -21    1.00    7.88   0
  -1   4 -22   10.30    8.32   0
  -1   8  15   21.85    9.19   0
  -1   9  15   14.10    8.96   0
  -1  10  15    8.34   10.23   0
   0   0 -10  450.11   11.22   0
   0   1 -14   60.45    8.73   0
   0   4 -20   25.81    6.91   0
   0   5 -21   17.77    7.11   0
   0   7  12   47.78    9.61   0
   0  11  12   23.25   12.09   0
   1   2 -11   14.66    9.53   0
   1   3 -14    7.28    7.75   0
   1   6 -18   -1.57    8.00   0
   1   6   8    6.28   10.68   0
   1   7 -19    3.07    6.62   0
   1   8 -19   11.84    8.65   0
   1   8   9    6.23   13.01   0
   1  10   9    7.32   16.91   0
   2   4  -9   34.66    7.74   0
   2   4  -8   58.87    9.81   0
   2   4  -3  929.04   17.97   0
   2   5 -12   35.30    7.37   0
   2   6 -13  271.13    9.91   0
   2   7 -14    3.40    7.79   0
   2   8 -15    3.84    6.79   0
   2   9 -15   13.60    6.65   0
   2  10   3  108.06   15.16   0
   2  12   1    0.73   11.16   0
  -9  -6   1    3.87    9.34   0
  -9  -5   8   -4.02    7.86   0
  -9  -4  12    0.08    8.15   0
  -8  -5   7   18.80    8.45   0
  -8  -4  11   23.58    6.33   0
  -8  -3  14   80.09    8.40   0
  -8  -2  16    5.36    6.30   0
  -8  -1  18    7.18    6.90   0
  -7  -4  10   19.53    7.90   0
  -7  -3  13    2.25    7.37   0
  -7  -2  15   -1.60    6.02   0
  -7  -1  17    2.33    6.42   0
  -7   1  20    2.54    7.07   0
  -6  -5   3  121.00    9.90   0
  -6  -4   8   99.10    7.29   0
  -6  -3 -17   10.25   10.57   0
  -6  -2  14   53.63    6.45   0
  -6  -1  16   31.00    7.19   0
  -6   1  19   71.88    7.27   0
  -6   2  20   29.03    6.93   0
  -5   2  19    3.65    7.96   0
  -5   3  20   10.11    7.64   0
  -4  -3   7   86.85    7.82   0
  -4  -2 -17    9.40    8.43   0
  -4   1  16   72.58    7.07   0
  -4   5  20    5.21    8.53   0
  -3  -2 -15   -0.75    7.10   0
  -3  -1 -18   -5.77    6.33   0
  -3   0 -20    5.12    7.78   0
  -3   1  14   -0.97    6.76   0
  -3   7  19    5.48    6.66   0
  -2  -2 -11  103.06    9.48   0
  -2  -1 -15  120.51    9.12   0
  -2   1 -20   11.09    6.82   0
  -2   6  17    9.83    7.92   0
  -1  -1 -11    3.64    7.92   0
  -1   0 -15    2.23    6.70   0
  -1   1 -17    6.32    8.07   0
  -1   2 -19   13.37    7.88   0
  -1   3  12    9.45    7.64   0
  -1   4  13    3.35    6.31   0
  -1   5  14   41.89    7.84   0
  -1   7  15   39.27    9.01   0
   0   0  -9   76.08    8.54   0
   0   2 -16  477.82    9.93   0
   0   3 -18   70.26    7.03   0
   0   4  10   43.65    8.11   0
   0   5 -20    6.02    6.62   0
   0   5  11    6.15    7.75   0
   0   6 -21   17.09    7.23   0
   1   2 -10   12.77    9.03   0
   1   4 -15    9.99    7.33   0
   1   5 -17   -3.74    6.57   0
   1   7 -18   -0.82    8.01   0
   2   4  -7  144.40    9.35   0
   2   5   0  384.18   16.47   0
   2   6 -12   27.43    8.69   0
   2   7 -13  128.80    8.76   0
   2   8 -14    9.28    6.90   0
   2   9 -14   40.10    7.99   0
   2  10 -14   41.93    7.18   0
   2  11   2   39.56   12.30   0
  -9  -6   2    2.56    9.64   0
  -9  -5   9    2.66    8.40   0
  -9  -3  15    4.82    6.33   0
  -8  -6  -4   68.64   15.35   0
  -8  -6  -3   29.30   12.16   0
  -8  -6  -2    5.86    9.95   0
  -8  -6  -1    6.49    9.68   0
  -8  -6   0   55.06   10.86   0
  -8  -5 -11    3.28   13.82   0
  -8  -5   8    8.68    7.67   0
  -7  -5   6   13.73    7.53   0
  -7   0  19   10.05    6.78   0
  -6  -3  12  229.92    9.73   0
  -6   0  18   29.84    6.85   0
  -5  -4   6    1.23    6.49   0
  -5  -3  10   11.29    7.21   0
  -5  -2  13   18.04    8.50   0
  -5  -1  15   -1.74    5.95   0
  -5   1  18    4.88    6.41   0
  -5   4  21   12.65    6.58   0
  -4  -4   2  329.67   11.86   0
  -4  -1 -19  103.38    9.31   0
  -4  -1  13    0.04    5.95   0
  -4   0  15   10.31    6.34   0
  -3  -3 -10    4.45    9.06   0
  -3  -2   8    1.96    8.91   0
  -3   0  13   -5.81    7.91   0
  -3   1 -21    4.85    8.19   0
  -3   3  17    5.17    6.24   0
  -3   4  18    6.71    7.63   0
  -3   6  19   -0.72    6.58   0
  -2   1  12  140.11    8.38   0
  -2   2 -21   14.53    6.57   0
  -2   3 -22   11.26    7.81   0
  -2   3  15  323.01   10.40   0
  -2   4  16  177.34    8.84   0
  -1   0 -14   -2.56    8.51   0
  -1   1   9    2.08    7.33   0
  -1   4 -21    4.39    7.93   0
  -1   6  15   39.12    9.38   0
   0   1 -13   95.84    7.89   0
   0   2 -15  311.62   10.50   0
   0   2   7  151.91   10.84   0
   0   3 -17  173.06    8.44   0
   0   3   9  326.34   11.83   0
   0   6  12   29.14    8.47   0
   1   3 -13    4.20    6.51   0
   1   3   4    0.36   16.36   0
   1   4   6   35.45   13.75   0
   1   5 -16    2.50    6.51   0
   1   6 -17    4.68    6.56   0
   1   7   9    0.06   12.51   0
   2   5 -10    4.03    6.91   0
   2   5  -9   56.09    8.45   0
   2   6 -11   29.59    8.54   0
   2   7 -12  201.81    9.27   0
   2   8 -13    8.76    6.17   0
   2  10 -13    6.56    6.88   0
   2  11 -12    7.48    6.81   0
   2  12   0   54.76   11.22   0
  -9  -6   3    4.48    8.50   0
  -9  -4  13    7.56    6.72   0
  -8  -6   1   34.85    9.90   0
  -8  -4  12   24.62    6.42   0
  -8  -3  15   49.69    6.51   0
  -8  -2  17   12.85    6.08   0
  -7  -5   7    4.79    7.24   0
  -7  -4  11    2.34    7.87   0
  -7  -3  14    7.68    7.61   0
  -7  -2  16    1.86    6.27   0
  -7  -1  18    0.10    6.71   0
  -6  -5   4  133.35    8.51   0
  -6  -4 -13   21.80    9.87   0
  -6  -4   9   98.95    7.37   0
  -6  -2  15   23.22    7.60   0
  -6  -1  17   66.05    8.19   0
  -6   1  20   24.65    7.73   0
  -6   2  21   13.85    8.37   0
  -5  -4 -11    5.65   10.62   0
  -5  -4   7   15.20    7.93   0
  -5  -3 -15    7.34    9.71   0
  -5  -2 -18   -3.54    8.46   0
  -5  -1 -20    8.01    8.05   0
  -5   0  17    4.90    6.21   0
  -4  -4  -7  295.06   18.39   0
  -4  -3 -13  152.96   10.83   0
  -4  -3   8  173.16    9.72   0
  -4  -2  11   91.98    7.74   0
  -4   1  17   28.44    7.37   0
  -4   2  18   54.63    6.68   0
  -4   3  19   45.70    6.70   0
  -4   4  20    5.39    7.29   0
  -3  -2 -14   10.21    7.66   0
  -3  -1 -17   -2.70    5.99   0
  -3  -1  11    6.32    7.25   0
  -3   0 -19    5.62    7.39   0
  -3   1  15    3.15    8.21   0
  -3   2 -22    1.63    7.67   0
  -3   5  19    7.30    7.44   0
  -2  -2 -10  148.64   10.20   0
  -2  -2   4  810.83   16.83   0
  -2  -1 -14   25.48    8.05   0
  -2   1 -19   11.90    6.56   0
  -2   2  14  190.94    8.55   0
  -2   5  17   82.67    8.05   0
  -2   7  18   58.20    8.69   0
  -2   8  18   49.41    9.15   0
  -1  -1 -10    1.65    6.61   0
  -1  -1   3    3.05   12.20   0
  -1   1 -16   -3.46    8.56   0
  -1   2 -18    2.05    6.52   0
   0   0  -7  340.91   14.14   0
   0   1 -12  160.52    8.44   0
   0   4 -18   38.30    6.18   0
   0   5 -19    1.68    6.44   0
   0   7 -20   23.09    6.79   0
   0   8  13   31.84   10.04   0
   0   9  13   13.82   10.07   0
   1   2  -8   10.73   10.35   0
   1   3 -12    4.20    6.70   0
   1   4 -14    5.94    5.98   0
   1   6 -16   24.26    7.98   0
   1   8 -17    6.87    6.29   0
   1   9 -17   14.19    7.66   0
   2   5  -8  143.90    9.47   0
   2   5  -1  583.42   16.57   0
   2   6 -10   86.49    8.83   0
   2   7 -11   78.43    8.55   0
   2   8 -12   10.30    6.30   0
   2   8   3  119.94   15.85   0
   2   9   3   96.52   15.00   0
   2  10 -12   58.28    7.34   0
   2  10 -11   16.92    7.82   0
   2  11 -11    7.88    6.80   0
   2  11 -10   13.66    8.29   0
   2  12  -1   10.95   11.18   0
  -9  -6   4    5.01    8.20   0
  -9  -5  10    4.12    6.63   0
  -9  -4  14    7.07    7.84   0
  -8  -6   2   25.90    9.81   0
  -8  -5   9   33.91    7.57   0
  -8  -4  13    7.60    7.28   0
  -7  -4 -14    5.30   10.31   0
  -7   0  20   -1.71    6.67   0
  -6  -5  -7    1.80   17.51   0
  -6  -5   5  103.28    8.17   0
  -6  -4  10   94.19    8.33   0
  -6  -3 -16    8.45    9.55   0
  -6  -3  13   38.51    6.24   0
  -6   0  19   15.77    6.25   0
  -5  -5  -3    4.79   15.15   0
  -5  -5  -2    3.95   12.14   0
  -5  -3  11   78.99    7.43   0
  -5  -1  16   13.64    7.41   0
  -5   1  19   10.02    5.92   0
  -5   2  20   -1.48    6.10   0
  -4  -2 -16    2.83    7.79   0
  -4  -1  14   52.99    6.16   0
  -4   0 -20   55.43    8.59   0
  -4   0  16  125.33    8.03   0
  -3  -3  -9    7.97    8.60   0
  -3  -2   9   14.65    8.89   0
  -2   1  13   13.48    8.59   0
  -2   3 -21    1.76    6.01   0
  -1  -1  -9    7.21    8.52   0
  -1   0 -13    3.21    7.69   0
  -1   0   7    3.94    9.05   0
  -1   3 -19    8.87    6.16   0
  -1   3  13    6.65    7.82   0
  -1   4  14    8.86    7.81   0
  -1   5 -21    1.17    6.52   0
  -1   8  16   14.88    8.06   0
  -1   9  16    9.17    8.59   0
   0   0  -6 1057.28   20.94   0
   0   2 -14   45.69    7.05   0
   0   3 -16  206.58    7.81   0
   0   4 -17  155.46    8.66   0
   0   6 -19   15.29    6.74   0
   0   7  13   94.91   10.10   0
   0  10  13   12.30   10.36   0
   1   2  -7    1.97   10.53   0
   1   2   0   69.61   19.89   0
   1   3 -11   10.46    7.05   0
   1   4 -13    5.65    7.75   0
   1   7 -16   20.23    6.48   0
   1   9 -16    3.41    7.39   0
   2   5  -7  434.39   10.44   0
   2   5  -6   79.03    8.89   0
   2   6  -9  167.19    9.26   0
   2   7 -10   96.38    8.64   0
   2   8 -11   41.29    6.60   0
   2   9 -11    9.54    7.43   0
   2  10 -10    2.76    7.46   0
   2  11  -9   26.94    8.21   0
   2  11   1  163.99   12.40   0
   2  12  -7   15.69    8.03   0
   2  12  -6    1.52    8.20   0
   2  12  -5   23.08   10.16   0
   2  12  -4   20.13   10.33   0
   2  12  -3   -1.26   10.35   0
   2  12  -2    7.46   10.11   0
  -9  -6   5    5.56    8.78   0
  -9  -5  11    2.32    8.19   0
  -8  -6   3   73.98    9.23   0
  -8  -5  10   13.23    7.46   0
  -8  -3  16    8.39    6.32   0
  -8  -2  18   32.89    6.63   0
  -7  -5   8   -0.13    6.86   0
  -7  -4  12    0.89    6.31   0
  -7  -3  15    4.35    6.12   0
  -7  -2  17    8.37    6.18   0
  -7  -1  19    2.42    6.39   0
  -6  -2  16   43.67    7.39   0
  -6  -1  18   25.46    7.76   0
  -5  -5  -1    6.28    9.68   0
  -5  -5   0    7.38    9.51   0
  -5  -4   8    1.94    7.91   0
  -5  -2 -17   -2.68    7.96   0
  -5  -2  14   13.98    6.28   0
  -5   0  18    2.46    6.10   0
  -4  -4   4  405.87   11.35   0
  -4  -3   9  275.28    8.90   0
  -4  -2  12  214.32    8.33   0
  -4  -1 -18   59.23    8.51   0
  -4   2  19    2.83    7.63   0
  -4   3  20    5.18    7.54   0
  -3  -3   5   24.02    7.45   0
  -3  -2 -13    5.94    7.28   0
  -3  -1 -16    1.91    6.97   0
  -3  -1  12    1.98    6.65   0
  -3   0 -18    3.84    7.12   0
  -3   0  14   -7.39    6.49   0
  -3   2  17    5.99    6.30   0
  -2  -2   5  325.76   13.21   0
  -2   1 -18  112.92    7.24   0
  -2   3  16    9.17    7.51   0
  -2   6  18   81.40    7.22   0
  -1   1  10   29.45    8.54   0
  -1   2 -17    7.61    5.92   0
  -1   2  12    3.87    7.95   0
  -1   5 -20   12.45    7.64   0
  -1   5  15   28.61    7.74   0
  -1   7  16   20.94    8.48   0
   0   1 -11   19.46    7.72   0
   0   2   8  771.13   16.07   0
   0   3 -15  388.87   10.19   0
   0   4  11  255.02    9.92   0
   0   5  12   19.05    7.30   0
   0   6 -18   -1.07    7.73   0
   0   7 -19   14.37    6.33   0
   1   2  -6    6.16   11.02   0
   1   3 -10   -7.45    8.35   0
   1   6 -15   28.76    6.54   0
   1   7 -15   30.45    7.70   0
   1  10 -15    9.36    7.79   0
   2   5  -5  116.37    8.52   0
   2   5  -4  142.62    9.21   0
   2   5  -3   56.21    8.52   0
   2   5  -2  324.14   12.04   0
   2   6  -8  103.69    8.52   0
   2   6   1  117.31   12.55   0
   2   7  -9   56.96    8.19   0
   2   8 -10   71.74    6.73   0
   2   9 -10   83.44    7.86   0
   2  10  -9   53.76    7.88   0
   2  10   2   53.72   11.49   0
   2  11  -8   13.61    7.79   0
   2  11  -7    8.94    7.86   0
   2  11   0   54.49   10.96   0
  -9  -6   6    6.76    8.10   0
  -8  -6   4   21.06    7.93   0
  -8  -4  14  109.96    6.88   0
  -7  -5   9    4.05    7.27   0
  -7  -4  13   11.57    7.81   0
  -7  -2  18    8.50    7.55   0
  -6  -5   6   29.13    7.33   0
  -6  -4  11  334.20    9.78   0
  -6  -3  14   40.73    6.36   0
  -6  -2 -18   20.63    8.54   0
  -6   0  20   53.81    7.77   0
  -6   1  21   16.46    6.48   0
  -5  -5   1    3.95    8.46   0
  -5  -3 -14    7.54    9.14   0
  -5  -3  12   45.58    7.47   0
  -5  -1 -19    2.50    8.27   0
  -5  -1  17   17.56    7.61   0
  -5   1  20    0.94    7.60   0
  -5   2  21    0.07    5.82   0
  -4  -3 -12  351.05   12.72   0
  -4  -2 -15   55.00    7.83   0
  -4  -1  15   37.57    7.31   0
  -4   1 -21   70.39    7.64   0
  -4   1  18    9.92    6.12   0
  -4   4  21   21.58    6.66   0
  -3   1  16    4.57    6.75   0
  -2  -2  -9   79.27    8.80   0
  -2  -1   9 1243.67   15.44   0
  -2   3 -20    6.96    6.13   0
  -2   4 -21   47.70    6.35   0
  -1  -1  -8   -0.75    9.47   0
  -1  -1   4    2.00   10.94   0
  -1   0 -12    5.08    8.10   0
  -1   0   8    1.99    9.24   0
  -1   3 -18    0.34    6.03   0
  -1   4 -19    2.93    5.87   0
  -1   6 -20    3.51    7.74   0
  -1   6  16   30.46    8.50   0
   0   4 -16  145.64    6.99   0
   0   5 -17   10.09    6.64   0
   0   6  13    3.47    8.60   0
   0   7 -18    7.05    7.47   0
   0   8 -18    7.79    8.02   0
   1   2  -5    5.74    9.61   0
   1   4 -12   -1.52    6.14   0
   1   5 -13   22.73    6.81   0
   1   5   8   13.68   10.14   0
   1   6 -14   23.24    6.22   0
   1   6   9    6.70   11.02   0
   1   8 -15   24.24    6.62   0
   1   9 -15    9.83    6.19   0
   2   7  -8  129.12    8.73   0
   2   7   2   11.83   10.43   0
   2   8  -9  118.34    6.90   0
   2   9  -9   64.03    6.32   0
   2  10  -8    6.57    7.29   0
   2  11  -6   15.84    7.67   0
   2  11  -5   24.41    8.91   0
   2  11  -1   17.74    8.94   0
  -9  -5  12   -3.85    6.33   0
  -8  -6   5   28.58    8.36   0
  -8  -5  11   17.88    6.14   0
  -8  -3  17   18.55    5.89   0
  -7  -6  -2    0.09   11.20   0
  -7  -6  -1    4.16    9.52   0
  -7  -6   0   -1.30    9.57   0
  -7  -6   1   -1.38    9.62   0
  -7  -5  -9    1.11   13.71   0
  -7  -3 -16    3.69    9.74   0
  -7  -3  16    8.10    6.09   0
  -7  -1  20   -1.53    6.62   0
  -6  -5   7   13.81    7.11   0
  -6  -4 -12    6.56    9.66   0
  -6  -3 -15   21.73    9.14   0
  -6  -2  17   17.92    5.79   0
  -6  -1  19   87.88    8.02   0
  -5  -5   2    1.45    8.23   0
  -5  -4 -10    7.84   10.60   0
  -5  -4   9    1.75    6.49   0
  -5  -2  15   -2.78    5.68   0
  -5   0  19    3.36    5.75   0
  -4  -4   5  133.46    7.47   0
  -4  -3  10  150.53    7.66   0
  -4  -2  13   28.30    6.65   0
  -4  -1 -17   19.16    7.45   0
  -4   0 -19  184.77    7.84   0
  -4   0  17   86.32    6.57   0
  -4   2  20    9.46    7.04   0
  -3  -3  -8   16.01   10.01   0
  -3  -3   6    1.42    6.57   0
  -3  -2  10   10.83    7.11   0
  -3  -1 -15    8.64    7.19   0
  -3  -1  13    3.11    7.37   0
  -3   0 -17    6.53    7.44   0
  -3   0  15    4.65    6.22   0
  -3   2 -20    4.29    7.44   0
  -3   2  18    1.15    7.00   0
  -3   3  19    7.78    7.66   0
  -2  -2   6  120.16   10.54   0
  -2   0 -15  747.27   11.74   0
  -2   0  12    0.57    6.65   0
  -2   1 -17  244.30    8.12   0
  -2   1  14   41.86    6.45   0
  -2   7  19   27.04    7.78   0
  -1   1 -14   -0.49    7.80   0
  -1   2 -16   -3.12    6.64   0
  -1   3 -17    0.03    6.87   0
  -1   3  14    8.28    7.86   0
  -1   4  15   10.12    7.23   0
  -1   5 -19    1.79    7.28   0
  -1   8  17   12.94    9.18   0
  -1   9  17    5.73    9.51   0
   0   0  -4   80.68   12.93   0
   0   2 -12  171.25    9.45   0
   0   3 -14  153.73    7.28   0
   0   6 -17   59.78    6.44   0
   0   8  14  214.60   12.72   0
   0   9  14  122.43   11.62   0
   1   2  -4    8.09   10.33   0
   1   2  -3   10.50   13.33   0
   1   2  -2    0.22   14.36   0
   1   2  -1    1.37   13.64   0
   1   3  -9    1.91    6.97   0
   1   4 -11    2.46    6.54   0
   1   8 -14    1.15    7.86   0
   1   8  10    5.56   11.56   0
   1   9 -14   16.30    7.45   0
   1   9  10   11.98   12.71   0
   1  10 -14    5.03    6.45   0
   2   6  -6   62.75    6.67   0
   2   6  -5  207.34    9.12   0
   2   7  -7  515.55   11.34   0
   2   8  -8  215.11    7.71   0
   2   8   2  371.91   16.75   0
   2   9  -8   93.03    6.75   0
   2   9  -7   58.72    7.23   0
   2   9   2  306.46   15.48   0
   2  10  -7   56.27    7.78   0
   2  10  -6    2.34    7.55   0
   2  10   1  359.83   14.20   0
   2  11  -3    5.43    7.79   0
   2  11  -2   11.74    8.20   0
  -9  -6   8    1.68    7.40   0
  -8  -6   6   35.76    8.28   0
  -8  -5  12   13.62    7.66   0
  -8  -4  15   37.10    6.27   0
  -7  -6   2    5.65    8.91   0
  -7  -6   3    0.95    8.36   0
  -7  -5  10   13.25    6.29   0
  -7  -4 -13    5.48    9.69   0
  -7  -4  14   -2.50    7.51   0
  -7  -2  19   -5.10    7.49   0
  -6  -5   8   46.84    7.41   0
  -6  -4  12  121.46    7.08   0
  -6  -3  15   78.62    6.51   0
  -6   0  21    7.80    7.90   0
  -5  -5   3    4.46    7.25   0
  -5  -4  10   34.35    8.68   0
  -5  -3  13    6.12    6.21   0
  -5  -2 -16    6.80    8.00   0
  -5  -2  16    3.16    7.36   0
  -5  -1 -18   -1.10    7.60   0
  -5  -1  18    6.64    7.76   0
  -5   2  22    2.39    7.25   0
  -4  -4   6   53.62    7.70   0
  -4  -1  16   78.83    7.47   0
  -4   1 -20  121.49    7.91   0
  -4   1  19   10.04    5.79   0
  -4   2 -21   30.44    7.56   0
  -4   4  22   26.34    7.48   0
  -3  -3   7   -3.05    7.93   0
  -3  -2 -12   11.02    7.08   0
  -3   1  17   10.58    5.98   0
  -3   3 -21    3.83    5.84   0
  -3   4  20    8.22    6.40   0
  -2  -2  -8  566.91   14.93   0
  -2  -1 -12  122.48    8.43   0
  -2   2 -18   69.66    6.62   0
  -2   2  16   23.83    7.94   0
  -2   3 -19   25.49    6.24   0
  -2   3  17   10.23    5.98   0
  -2   4 -20   20.45    5.99   0
  -2   4  18   20.96    7.20   0
  -2   6  19   38.14    6.38   0
  -1  -1  -7   -1.11   10.00   0
  -1   0 -11    7.13    7.87   0
  -1   1  11   -0.02    6.93   0
  -1   4 -18   11.50    5.79   0
  -1   5  16    7.74    7.20   0
  -1   6 -19    8.31    7.09   0
  -1   7  17   17.61    8.24   0
   0   1  -9   98.97    8.06   0
   0   4  12   21.60    7.18   0
   0   5 -16  252.69    7.73   0
   0   5  13    2.42    7.30   0
   0   7  14  262.58   11.32   0
   0   8 -17   20.76    6.09   0
   0   9 -17   16.26    6.31   0
   1   3  -8    5.74    7.14   0
   1   4 -10   14.88    8.23   0
   1   4   7   38.61   11.18   0
   1   5 -12    6.12    6.27   0
   1   7 -13   11.11    7.23   0
   1   7  10    5.12   11.39   0
   1   9 -13    1.04    7.78   0
   1  10 -13   -3.02    6.27   0
   2   6  -4   82.06    7.83   0
   2   6  -3  229.51    9.53   0
   2   6  -2  144.55    9.93   0
   2   7  -5   49.13    7.28   0
   2   7   1  101.21   11.52   0
   2   8  -6   14.36    7.11   0
   2   9  -6   13.66    6.84   0
   2  10  -5    2.70    7.62   0
   2  10  -4    2.64    7.37   0
   2  10  -3    7.56    9.25   0
   2  10  -1   45.37    9.81   0
   2  10   0   12.03    8.91   0
  -9  -6   9    1.39    7.72   0
  -8  -6   7   11.28    7.69   0
  -8  -5 -10    9.83   12.66   0
  -8  -4  16   39.86    7.24   0
  -7  -6  -3    0.85   12.13   0
  -7  -5  11    9.71    6.75   0
  -7  -3  17   -3.35    5.73   0
  -6  -4  13   40.49    7.41   0
  -6  -3  16    4.00    7.12   0
  -6  -2 -17    4.90    8.31   0
  -6  -2  18    8.80    6.33   0
  -6  -1  20   11.89    7.41   0
  -5  -5   4    1.97    6.84   0
  -5  -3 -13    5.63    8.41   0
  -5  -3  14    6.06    7.12   0
  -5   0  20   12.03    7.43   0
  -5   1  21    3.26    6.01   0
  -4  -4  -6  225.46   18.11   0
  -4  -4   7  200.68    8.93   0
  -4  -3 -11  290.56   12.09   0
  -4  -3  11  178.24    7.65   0
  -4  -2 -14   50.67    7.66   0
  -4  -2  14   37.38    5.94   0
  -4   0  18   29.61    5.98   0
  -3  -2  11    3.79    6.63   0
  -3  -1  14   -1.36    7.00   0
  -3   0  16    6.36    7.36   0
  -3   1 -18   -2.45    5.65   0
  -3   5  21   -3.09    6.20   0
  -2  -2   7   62.23    9.37   0
  -2   0 -14   12.61    7.95   0
  -2   1 -16  163.27    7.36   0
  -2   5 -20   11.39    7.40   0
  -2   5  19   15.45    7.12   0
  -1  -1   5    5.81   10.62   0
  -1   0   9   20.89    7.19   0
  -1   1 -13   -2.20    7.50   0
  -1   2 -15   10.23    6.63   0
  -1   3 -16   10.19    7.05   0
  -1   4 -17    2.47    7.25   0
  -1   5 -18    0.34    5.68   0
  -1   6  17    6.27    7.97   0
  -1   7 -19    2.43    6.22   0
   0   2 -11   45.99    8.81   0
   0   2   9  270.19   10.95   0
   0   3 -13   97.53    6.57   0
   0   3  11  274.31    9.66   0
   0   4 -14  265.45    8.82   0
   0   5 -15  123.10    8.15   0
   0   7 -16  141.68    7.98   0
   0   9 -16   -4.51    7.22   0
   0  10  14   48.78   10.87   0
   1   3  -7   -0.05    8.66   0
   1   3   5   12.47   13.89   0
   1   5 -11    4.11    6.47   0
   1   6 -12    6.71    6.50   0
   1   8 -13    5.70    5.90   0
   1  10 -12   12.36    7.34   0
   1  11 -11    8.62    7.70   0
   2   7  -4   17.36    6.98   0
   2   7   0   81.60   10.32   0
   2   8  -5   21.41    6.97   0
   2   8   1  146.54   11.69   0
   2   9  -5   36.37    7.36   0
   2   9  -4    9.08    7.03   0
   2   9   0  130.42   11.19   0
   2   9   1  217.23   12.94   0
   2  10  -2   20.43    7.81   0
  -9  -6  10    5.19    7.79   0
  -8  -6   8   94.02    7.97   0
  -8  -5  13   35.40    6.61   0
  -7  -6   5    3.33    7.58   0
  -7  -5  12    8.15    7.28   0
  -7  -4  15    3.99    5.80   0
  -7  -3  18   -1.29    7.03   0
  -7  -2  20   -4.48    5.78   0
  -6  -5   9    7.04    5.71   0
  -5  -5   5   15.08    7.17   0
  -5  -4  11   67.00    7.58   0
  -5  -2  17   -8.64    7.05   0
  -5  -1  19  -10.73    7.43   0
  -5   0 -19    5.03    7.83   0
  -4  -3  12  229.94    9.47   0
  -4  -1 -16   41.65    7.75   0
  -4  -1  17   25.01    6.99   0
  -4   1 -19  103.15    7.60   0
  -4   1  20   20.33    6.01   0
  -4   2  21    3.39    5.61   0
  -4   3  22   14.49    5.79   0
  -3  -3   8    9.10    8.72   0
  -3  -1 -14    5.03    7.11   0
  -3   0 -16    9.50    6.63   0
  -3   1  18    6.62    7.17   0
  -3   2 -19    3.74    6.24   0
  -3   2  19    2.88    5.61   0
  -3   3 -20    4.87    5.71   0
  -3   3  20    6.09    5.97   0
  -3   4  21   10.18    7.65   0
  -2  -1 -11  156.68    8.36   0
  -2  -1  11  343.27    9.30   0
  -2   3 -18  207.60    7.25   0
  -2   3  18   27.29    7.00   0
  -2   6 -20    2.01    6.20   0
  -2   6  20    9.01    7.56   0
  -2   7  20   26.75    7.79   0
  -1   0 -10    7.32    7.76   0
  -1   1  12    5.29    7.91   0
  -1   4  16   10.76    6.88   0
   0   1  -8  114.93    8.54   0
   0   6  14   93.47    8.05   0
   0  10 -15   28.58    7.14   0
   1   4  -9    1.61    6.34   0
   1   6 -11    8.16    7.90   0
   1   7 -12   13.02    6.10   0
   1   9 -12   10.81    6.17   0
   1  11 -10    5.67    7.79   0
   2   7  -3   18.66    6.90   0
   2   7  -1    8.27    8.20   0
   2   8  -4   67.39    7.04   0
   2   8  -3   13.23    6.47   0
   2   8  -2    3.47    7.78   0
   2   8  -1   35.10    8.50   0
   2   8   0  189.28   11.93   0
   2   9  -3   41.54    7.56   0
   2   9  -2  111.78    9.59   0
   2   9  -1  130.40    9.87   0
  -8  -6   9   13.94    7.36   0
  -8  -5  14   20.31    6.15   0
  -8  -4  17   19.96    6.00   0
  -7  -6   6    1.19    7.60   0
  -7  -6   7    3.27    7.54   0
  -7  -4  16   -3.07    6.76   0
  -7  -3 -15   -0.64    9.39   0
  -6  -5  10  119.80    7.91   0
  -6  -4 -11   23.54    9.42   0
  -6  -4  14   10.97    5.83   0
  -6  -3 -14   15.43    8.91   0
  -6  -3  17   15.70    5.75   0
  -6  -2  19    6.73    6.12   0
  -6  -1 -18    7.07    7.66   0
  -6  -1  21   25.49    7.46   0
  -5  -5   6    7.35    6.90   0
  -5  -4  -9    3.28   10.82   0
  -5  -4  12   88.14    8.93   0
  -5  -3  15    0.67    5.57   0
  -5  -2 -15    6.97    7.85   0
  -5  -1 -17   -3.18    7.19   0
  -5   0  21    1.39    7.13   0
  -5   1 -20    3.40    6.30   0
  -5   1  22    5.89    6.04   0
  -4  -4   8  105.84    6.96   0
  -4  -2  15  144.37    6.67   0
  -4   0  19   80.51    6.48   0
  -4   2 -20   20.21    6.29   0
  -3  -3  -7   26.31   10.09   0
  -3  -2 -11    7.19    7.04   0
  -3  -2  12    2.62    6.50   0
  -3  -1  15    6.45    7.30   0
  -3   0  17   10.88    6.89   0
  -3   1 -17    3.74    7.17   0
  -3   4 -20   -1.32    6.90   0
  -2  -2  -7  356.74   13.80   0
  -2  -2   8  420.16   10.51   0
  -2   0 -13   41.49    7.53   0
  -2   2  17   25.52    5.70   0
  -2   4  19   93.57    6.52   0
  -2   5 -19   40.79    7.80   0
  -1  -1  -6    3.67   10.45   0
  -1  -1   6    2.56    9.57   0
  -1   0  10   32.13    8.50   0
  -1   1 -12    3.98    7.64   0
  -1   2 -14    5.34    6.44   0
  -1   2  14    0.47    6.10   0
  -1   4 -16   13.05    6.81   0
  -1   5 -17    5.27    5.39   0
  -1   5  17    3.05    7.58   0
  -1   7 -18   -0.32    5.97   0
  -1   7  18    1.75    7.70   0
  -1   8 -18    7.13    6.18   0
  -1   8  18    9.12    8.57   0
   0   1   7  170.69   10.09   0
   0   4 -13   50.65    7.13   0
   0   4  13   46.48    8.29   0
   0   5 -14  170.19    7.00   0
   0   8 -15   61.78    7.59   0
   0   9 -15  120.60    6.67   0
   1   3  -6   -3.34    6.96   0
   1   4  -8    6.00    8.75   0
   1   5 -10    5.07    6.39   0
   1   5   9    2.16    8.20   0
   1   6  10    4.92    9.67   0
   1   7 -11    9.87    7.61   0
   1   8 -11    4.15    6.72   0
   1   9 -11    2.36    7.23   0
   1  12  -8   -0.07    7.07   0
  -8  -6  10   22.86    7.54   0
  -8  -5  15   52.19    7.60   0
  -7  -6   8    6.21    6.88   0
  -7  -5  13    6.12    5.74   0
  -7  -4 -12    9.48    9.64   0
  -7  -3  19    3.87    6.23   0
  -6  -5  11   69.86    7.40   0
  -6  -4  15   18.21    7.04   0
  -6  -2 -16   -0.29    7.59   0
  -5  -5   7    4.26    7.41   0
  -5  -2  18    4.53    6.18   0
  -5  -1  20    5.95    6.87   0
  -4  -4   9   62.11    7.71   0
  -4  -3 -10  127.36   10.34   0
  -4  -3  13  152.39    7.20   0
  -4  -2 -13  160.57    8.75   0
  -4  -1 -15  144.96    8.01   0
  -4  -1  18   11.94    6.87   0
  -4   0 -17    6.55    5.39   0
  -4   1  21   10.70    6.99   0
  -4   2  22   -1.28    5.47   0
  -3  -3   9    6.85    6.82   0
  -3  -2  13    4.71    6.86   0
  -3   1  19   21.60    6.83   0
  -3   2 -18    3.50    5.90   0
  -3   2  20    4.50    5.82   0
  -3   3 -19    9.06    5.81   0
  -3   3  21    2.89    6.93   0
  -2  -1  12  127.50    7.41   0
  -2   1  16   26.89    6.43   0
  -2   2 -16  829.38   11.00   0
  -2   3 -17  106.53    7.66   0
  -2   4 -18   23.01    5.77   0
  -2   5  20   -0.93    5.51   0
  -2   6 -19    4.06    5.91   0
  -1   6 -17   12.62    5.68   0
  -1   6  18    0.90    7.48   0
  -1   7 -17    6.96    7.06   0
  -1   8 -17   15.14    7.46   0
   0   1  -7  198.99   10.45   0
   0   2  10  820.78   13.20   0
   0   3  12   94.58    7.90   0
   0   5  14  148.69    8.70   0
   0   7  15  152.33    9.33   0
   0  10 -14   52.28    6.09   0
   1   3  -5    3.29    9.48   0
   1   4   8    7.80    9.40   0
   1   5  -9   12.33    7.70   0
   1   6 -10    9.22    6.40   0
   1   9 -10    5.12    7.28   0
   1  10 -10    1.56    5.52   0
   1  11  -9    5.44    6.18   0
   1  12  -7   -1.21    7.41   0
  -9  -7   2    1.81    9.54   0
  -9  -7   3    1.26    8.90   0
  -9  -7   4    6.45    9.19   0
  -8  -6  11   11.18    6.97   0
  -7  -6   9    6.58    6.78   0
  -7  -5  14    4.43    6.81   0
  -7  -4  17    5.47    5.44   0
  -6  -6   1   14.81    9.57   0
  -6  -6   2   59.62    9.22   0
  -6  -6   3  162.67    9.91   0
  -6  -5  12   23.83    7.01   0
  -6  -3  18   -0.33    5.68   0
  -6  -2  20   33.18    6.27   0
  -5  -5   8   -0.12    7.04   0
  -5  -4  13   70.89    6.73   0
  -5  -3 -12    8.30    8.19   0
  -5  -3  16    1.73    5.38   0
  -5   0 -18    4.07    6.02   0
  -5   0  22   11.35    7.16   0
  -5   1 -19   -0.31    7.49   0
  -4  -2  16   30.72    5.65   0
  -4   0  20    9.21    5.51   0
  -4   1 -18   38.74    6.14   0
  -4   2 -19  111.94    6.66   0
  -4   3 -20   18.57    5.73   0
  -3  -3  10    7.17    7.55   0
  -3  -1 -13    2.27    5.84   0
  -3  -1  16    6.92    6.89   0
  -3   0  18    4.00    6.77   0
  -3   4 -19    6.40    6.74   0
  -3   4  22    5.40    6.07   0
  -2   0  15    5.45    7.63   0
  -2   1 -14   28.83    7.58   0
  -2   2  18    8.21    5.42   0
  -2   3  19   14.31    5.95   0
  -2   4  20   11.34    6.89   0
  -2   5 -18   73.83    7.56   0
  -2   6  21    7.90    7.08   0
  -2   7 -19    3.02    6.13   0
  -1  -1   7    1.62    8.55   0
  -1   0  -9   -0.64    6.61   0
  -1   0  11    6.92    8.15   0
  -1   1  13    4.01    6.02   0
  -1   2 -13    1.76    6.04   0
  -1   2  15    6.52    7.49   0
  -1   3  16   11.63    5.61   0
  -1   4  17    6.97    5.63   0
  -1   5  18    3.10    6.95   0
   0   1   8  150.48   10.52   0
   0   3 -11  242.88    8.29   0
   0   4 -12   28.29    5.81   0
   0   5 -13    0.50    5.81   0
   0   6  15  175.44    8.97   0
   0   8 -14  209.59    7.40   0
   0  10 -13   15.33    6.88   0
   0  10  15   28.22   10.40   0
   1   4  -7   23.53    6.71   0
   1   6  -9    0.30    7.53   0
   1   7 -10    0.80    6.03   0
   1   7  11   11.80   10.78   0
   1   8 -10    4.86    5.51   0
   1   8  11    5.67    9.73   0
   1  10  -9    4.44    6.21   0
   1  11  -8   14.60    7.25   0
   1  12  -6    5.72    6.99   0
   1  12   6    3.36   12.47   0
  -9  -7   1    1.59    9.32   0
  -9  -7   5    3.89    7.90   0
  -9  -7   6   -4.37    7.89   0
  -8  -6  12   66.20    7.94   0
  -7  -6  10    7.30    6.58   0
  -7  -5  15   16.68    6.78   0
  -7  -4  18    5.18    6.84   0
  -7  -3 -14    5.57    8.39   0
  -7  -2 -16    9.45    9.15   0
  -6  -6   0   37.42   10.28   0
  -6  -6   4    8.08    7.19   0
  -6  -6   5   55.15    7.33   0
  -6  -4  16   35.71    5.93   0
  -6  -3 -13    2.85    8.51   0
  -6  -3  19   14.54    7.27   0
  -6  -2  21   23.64    7.34   0
  -6  -1 -17   11.36    7.19   0
  -5  -5   9    8.27    6.99   0
  -5  -4  14   12.71    6.92   0
  -5  -3  17    1.41    6.74   0
  -5  -2  19   -5.68    5.77   0
  -5  -1 -16    4.27    7.22   0
  -5  -1  21    2.87    6.85   0
  -4  -4  10  144.74    7.40   0
  -4  -3  14   96.99    6.57   0
  -4  -2  17  117.38    7.53   0
  -4  -1  19   15.69    5.26   0
  -4   0 -16    2.13    6.54   0
  -4   1  22    3.44    6.68   0
  -4   2  23   22.19    7.15   0
  -4   4 -20   12.88    6.80   0
  -3  -4   2   16.62    9.13   0
  -3  -2 -10    5.78    6.38   0
  -3  -2  14    5.25    5.76   0
  -3   1 -16   -2.69    5.53   0
  -3   2  21    4.12    6.93   0
  -3   3 -18    6.39    5.66   0
  -3   3  22    4.08    7.12   0
  -2  -2  10  409.01   10.62   0
  -2  -1  13    9.40    6.37   0
  -2   0 -12    0.39    7.06   0
  -2   1  17   24.55    6.20   0
  -2   3 -16  242.08    8.28   0
  -2   4 -17   39.39    5.76   0
  -2   5  21   16.11    7.47   0
  -2   6 -18   44.49    5.82   0
  -2   7 -18   40.11    7.85   0
  -1  -1  -5    1.60   10.86   0
  -1  -1   8   -1.66    8.91   0
  -1   1 -11    1.95    6.37   0
  -1   3 -14    6.99    6.04   0
  -1   6 -16    8.03    5.87   0
  -1   7 -16    5.84    6.87   0
  -1   7  19    6.79    7.62   0
  -1   9 -16    7.82    5.83   0
   0   2  11   52.17    7.31   0
   0   4  14  266.89    8.64   0
   0   6 -13    5.92    5.92   0
   0   9 -13   20.69    7.19   0
   0  11 -12   22.35    6.20   0
   1   3   6   12.57   10.32   0
   1   5  -8   10.89    6.61   0
   1   7  -9   -4.66    7.28   0
   1   8  -9   16.45    6.74   0
   1   9  -9    4.85    5.67   0
   1   9  11    7.09   11.50   0
   1  10  -8    4.87    6.67   0
   1  11  -7    3.79    6.67   0
   1  12  -5    1.46    7.05   0
  -9  -7   0   -0.68    9.29   0
  -9  -7   7   -0.36    7.95   0
  -8  -6  13    5.91    7.41   0
  -7  -6  11   20.65    7.24   0
  -7  -5  -8    8.64   11.12   0
  -6  -6   6   54.08    7.46   0
  -6  -6   7   43.56    6.94   0
  -6  -5  13    6.47    5.70   0
  -6  -4  17   11.39    6.86   0
  -6  -2 -15    6.72    7.30   0
  -5  -5  10    0.68    6.79   0
  -5   0 -17   -3.33    6.81   0
  -4  -4  11  146.33    7.30   0
  -4  -3  15   24.38    6.77   0
  -4  -2 -12   92.51    7.64   0
  -4  -1 -14   48.95    6.70   0
  -4   0  21    3.36    5.60   0
  -4   1 -17   15.09    6.44   0
  -4   2 -18   17.24    7.01   0
  -4   3 -19   21.88    6.68   0
  -3  -4   0    5.51   10.41   0
  -3  -4   1    6.22    9.11   0
  -3  -4   3   17.14    8.04   0
  -3  -4   4   21.53    7.70   0
  -3  -3  11    4.55    6.20   0
  -3  -1 -12    1.85    6.76   0
  -3  -1  17    6.17    5.28   0
  -3   0 -14    4.81    6.89   0
  -3   0  19    9.67    6.59   0
  -3   1  20    4.68    5.66   0
  -2  -3   1 1481.71   25.39   0
  -2  -3   2   57.93   10.76   0
  -2  -3   3 1973.65   23.33   0
  -2  -2  -6  445.42   15.39   0
  -2   0  16    9.95    7.46   0
  -2   2  19   18.57    6.78   0
  -2   3  20    6.80    6.65   0
  -1   0  -8    3.52    8.53   0
  -1   0  12    2.09    7.61   0
  -1   1  14    3.84    5.75   0
  -1   2 -12    4.99    7.33   0
  -1   4  18    4.58    6.53   0
  -1   5 -15    5.51    5.53   0
  -1   6  19   -5.37    7.33   0
   0   1   9   89.44    8.94   0
   0   2  -8  786.61   14.06   0
   0   3  13   97.22    7.79   0
   0   4 -11  255.14    7.80   0
   0   5 -12   13.99    5.94   0
   0   7  16  137.40    9.94   0
   0   8 -13   28.18    5.84   0
   0   8  16   79.92    9.56   0
   0   9  16   -1.53    9.53   0
   0  10 -12   18.81    6.74   0
   0  11 -11    2.59    7.25   0
   1   4  -6   60.09    6.70   0
   1   5  -7    3.65    7.61   0
   1   5  10   -0.35    7.81   0
   1   6  -8    7.80    6.89   0
   1   6  11    2.67    9.06   0
   1  10  -7    6.97    6.64   0
   1  11  -6    2.32    6.65   0
   1  12  -4    8.46    7.34   0
   1  12  -3   -8.82    8.32   0
  -9  -7  -1   -2.25   10.48   0
  -8  -7   2    2.21    9.06   0
  -8  -7   3    7.66    8.18   0
  -8  -7   4    0.43    7.78   0
  -8  -7   6   32.30    8.62   0
  -8  -6  14   22.34    7.00   0
  -8  -5  -9    6.71   11.50   0
  -8  -4 -12    3.62    9.31   0
  -7  -6  12   20.83    7.20   0
  -7  -5  16    0.19    5.68   0
  -6  -6  -1    8.64   10.42   0
  -6  -6   8    5.07    6.52   0
  -6  -5  14   54.54    7.21   0
  -6  -4 -10   28.09    8.82   0
  -6  -3  20   43.83    5.82   0
  -5  -5  11   20.18    6.99   0
  -5  -4  15   -0.13    5.35   0
  -5  -3  18    7.15    5.28   0
  -5  -2  20   -4.97    5.48   0
  -5  -1  22   -0.14    5.90   0
  -5   1 -18    0.38    5.64   0
  -5   2 -19   -2.23    5.70   0
  -4  -4  12  144.12    8.20   0
  -4  -2  18   50.71    6.58   0
  -4  -1  20    9.81    5.44   0
  -4   1  23    6.70    6.77   0
  -3  -4   5    8.69    6.15   0
  -3  -4   6   20.48    7.09   0
  -3  -3  -6   10.08   10.76   0
  -3  -3  12   48.63    6.43   0
  -3  -2  15    0.96    5.26   0
  -3   2  22   -1.98    6.86   0
  -3   3  23    6.44    6.75   0
  -3   4 -18   -1.18    5.59   0
  -2  -3   0  880.32   23.78   0
  -2  -3   4  237.24   10.19   0
  -2  -3   5  485.82   12.45   0
  -2  -2  11  310.86    8.54   0
  -2  -1  -9   85.33    7.98   0
  -2  -1  14   47.39    6.24   0
  -2   1 -13   60.78    6.24   0
  -2   4 -16   36.89    6.88   0
  -2   4  21   23.98    5.89   0
  -2   6 -17   16.88    5.67   0
  -2   7 -17   -0.30    6.59   0
  -2   8 -17    8.15    7.36   0
  -1  -1   9   -0.88    6.87   0
  -1   1 -10    3.28    6.33   0
  -1   2  16    5.36    5.62   0
  -1   3 -13    5.35    5.49   0
  -1   4 -14    5.09    5.45   0
  -1   6 -15    4.37    5.73   0
  -1   7 -15   -6.35    5.09   0
  -1   8 -15   10.72    5.78   0
  -1   9 -15    4.03    5.35   0
   0   0   4   96.66   12.14   0
   0   2  12  170.84    8.40   0
   0   6 -12   20.97    5.82   0
   0   6  16   45.35    7.43   0
   0   7 -12   50.75    7.03   0
   0   8 -12  104.83    7.44   0
   0   9 -12    7.08    5.76   0
   1   3  -3    6.68    8.35   0
   1   4  -5   66.81    8.81   0
   1   4   9    4.59    8.18   0
   1   7  -8    5.81    5.84   0
   1   8  -8   -1.07    5.38   0
   1  11  -5   -0.83    6.94   0
   1  12  -2   -0.60    8.42   0
   1  12   5    4.54   10.53   0
  -8  -7   1   21.92    8.82   0
  -8  -7   7   -0.77    7.10   0
  -8  -7   8   17.77    7.19   0
  -7  -6  13   -2.95    6.41   0
  -7  -5  17    3.68    6.43   0
  -7  -4 -11    6.63    8.21   0
  -6  -6   9   16.73    6.33   0
  -6  -5  15   50.98    7.39   0
  -6  -4  18   21.36    5.62   0
  -6  -1 -16    7.88    7.38   0
  -5  -5  12    0.77    6.81   0
  -5  -4  -8   12.46   10.20   0
  -5  -4  16    0.54    6.40   0
  -5  -3 -11   10.51    7.81   0
  -5  -2  21   -2.28    6.67   0
  -5  -1 -15    5.56    6.86   0
  -4  -5   1  164.72   10.47   0
  -4  -5   2   30.72    7.94   0
  -4  -5   4   28.78    6.62   0
  -4  -5   5   54.15    7.13   0
  -4  -5   6   13.03    6.75   0
  -4  -4  13  169.96    8.56   0
  -4  -3  -9   39.35    8.07   0
  -4  -3  16   11.18    4.88   0
  -4   0 -15   12.06    6.49   0
  -4   0  22   13.57    5.59   0
  -4   3 -18    5.80    6.57   0
  -4   4 -19   11.36    5.25   0
  -3  -4   7   28.99    7.64   0
  -3  -2  16    9.18    6.33   0
  -3  -1  18    1.63    5.56   0
  -3   0  20    6.47    6.33   0
  -3   1  21    8.06    5.17   0
  -3   2 -16    2.74    5.39   0
  -3   5 -18    3.32    5.58   0
  -2  -3   6  239.92   10.06   0
  -2  -2  12   94.39    8.09   0
  -2   0 -11    9.52    5.64   0
  -2   0  17   18.65    6.53   0
  -2   2  20   27.75    6.62   0
  -2   3 -15   80.99    6.08   0
  -2   3  21   -1.21    6.42   0
  -2   5 -16   23.34    7.09   0
  -2   5  22    8.23    5.64   0
  -1  -1  10   26.78    8.04   0
  -1   0  13    3.93    6.00   0
  -1   1  15    2.01    5.99   0
  -1   3  18    5.36    6.73   0
  -1   5 -14    7.01    5.24   0
  -1   6  20    3.49    6.95   0
  -1   7  20    6.68    7.58   0
  -1  10 -14    5.51    5.41   0
   0   1  -5  280.93   12.43   0
   0   1  10  376.90   10.42   0
   0   3  -9  289.06    8.45   0
   0   3  14  147.71    8.20   0
   0   4 -10   49.80    7.71   0
   0   4  15   91.25    7.27   0
   0   5 -11   -0.30    5.81   0
   0   5  16  273.73    8.90   0
   0   9 -11   73.97    7.37   0
   0  10 -11   12.82    5.47   0
   0  11 -10   -0.52    5.70   0
   1   3   7   30.63    9.61   0
   1   5  -6   17.99    7.28   0
   1   6  -7   11.21    5.70   0
   1   7  -7    0.21    6.89   0
   1   7  12   12.40   10.11   0
   1   8  12    1.73    9.85   0
   1   9  -7    4.33    5.13   0
   1  10  -6   -2.22    6.32   0
   1  11  -4    2.49    6.69   0
   1  12  -1    7.81    8.69   0
   1  12   0    0.62    8.28   0
   1  12   4    9.02    9.73   0
  -8  -7   0   14.56    9.65   0
  -8  -7   9   13.36    6.97   0
  -7  -3 -13    0.83    7.55   0
  -7  -2 -15    5.26    7.33   0
  -6  -6  -2   76.30   13.73   0
  -6  -6  10   16.34    5.29   0
  -6  -4  19    6.71    6.65   0
  -6  -3 -12   12.97    8.26   0
  -6  -2 -14   28.34    8.32   0
  -6   0 -17   21.70    7.25   0
  -6   1 -18    8.51    7.18   0
  -5  -5  13   15.90    6.59   0
  -5  -3  19    4.29    5.30   0
  -5  -2 -13    6.00    6.50   0
  -5   0 -16    0.69    6.19   0
  -5   2 -18   -0.55    6.36   0
  -5   3 -19   -0.10    5.30   0
  -4  -5   7   20.30    6.77   0
  -4  -3  17  104.98    7.41   0
  -4  -2  19   -0.73    5.70   0
  -4  -1  21    4.30    5.39   0
  -4   1 -16   47.65    6.89   0
  -4   2 -17    3.96    5.54   0
  -4   5 -19   16.40    5.53   0
  -3  -4  -1   15.80   12.89   0
  -3  -4   8    9.96    7.39   0
  -3  -3  13   32.31    6.20   0
  -3  -2  -9   19.47    6.71   0
  -3   0 -13    1.78    7.10   0
  -3   2  23   10.52    6.58   0
  -3   6 -18    3.76    5.45   0
  -3   7 -18   -0.88    5.72   0
  -2  -3   7  289.83    8.78   0
  -2   4 -15  150.61    7.34   0
  -2   4  22   27.31    7.25   0
  -2   6 -16   13.21    5.23   0
  -2   7 -16   21.19    6.98   0
  -2   8 -16   40.27    7.04   0
  -2   9 -16    8.90    5.65   0
  -1  -1  -4    0.35   11.41   0
  -1   2 -11    0.25    5.92   0
  -1   2  17    0.55    5.45   0
  -1   3 -12    6.98    5.91   0
  -1   4 -13    4.64    5.66   0
  -1   4  19    1.92    5.45   0
  -1   5  20   -0.63    6.59   0
  -1   6 -14    6.35    5.24   0
  -1   7 -14    9.07    5.49   0
  -1   8 -14   -1.73    5.44   0
  -1  10 -13   10.49    6.53   0
   0   2  -7  138.36    8.37   0
   0   2  13   47.66    7.19   0
   0   6 -11    9.29    5.94   0
   0   7 -11   81.69    6.51   0
   0   7  17    4.58    7.85   0
   0   8 -11   24.71    5.47   0
   0   8  17   19.08    8.79   0
   0  10 -10   50.88    7.19   0
   0  11  -9   32.90    6.79   0
   1   3  -2    2.32   10.18   0
   1   4  -4   51.35    9.02   0
   1   4  10    4.37    7.76   0
   1   5  11    0.83    7.54   0
   1   6  -6   42.07    7.02   0
   1   6  12    4.58    9.39   0
   1   9  -6    5.68    6.00   0
   1  10  -5    1.19    6.44   0
   1  11  -3    4.18    6.75   0
   1  12   1    9.68    7.99   0
   1  12   2    5.18    7.87   0
   1  12   3    8.41    8.85   0
  -9  -7  -2    2.30   12.01   0
  -8  -7  10   33.73    5.94   0
  -8  -7  11    3.89    6.71   0
  -7  -6  14    1.97    5.12   0
  -6  -6  11  209.35    7.17   0
  -6  -6  12   57.65    6.69   0
  -6  -5  16   25.62    5.59   0
  -5  -4  17   -0.45    5.19   0
  -5  -3  20    2.91    5.46   0
  -5  -2  22    5.91    5.68   0
  -5   1 -17   -2.30    5.11   0
  -4  -5   0   94.67   10.18   0
  -4  -5   8   36.61    5.75   0
  -4  -5   9   98.95    7.59   0
  -4  -4  14  110.34    6.34   0
  -4  -2 -11  254.95    8.91   0
  -4  -2  20    6.71    6.54   0
  -4   0  23   -1.52    5.53   0
  -4   4 -18    5.48    5.35   0
  -3  -4   9   -2.24    5.60   0
  -3  -3  14   41.12    5.50   0
  -3  -2  17   -4.65    5.24   0
  -3  -1 -11    5.42    6.71   0
  -3  -1  19    8.49    5.27   0
  -3   0  21   11.02    6.38   0
  -3   1 -14   10.09    7.34   0
  -3   1  22   -3.38    5.00   0
  -3   2 -15    0.83    6.69   0
  -3   3 -16    0.74    5.20   0
  -3   5 -17    6.20    5.20   0
  -2  -3   8   29.97    6.30   0
  -2  -2  13   12.88    5.79   0
  -2  -1  16   24.62    5.41   0
  -2   0  18   35.01    5.35   0
  -2   2 -13  265.16    9.00   0
  -2   3 -14  199.01    8.00   0
  -2   3  22    1.51    6.72   0
  -1  -1  11    7.43    6.29   0
  -1   0  -7    6.00    7.11   0
  -1   0  14    3.61    5.58   0
  -1   1  -9    2.52    6.09   0
  -1   1  16    3.75    5.67   0
  -1   3  19    4.03    6.36   0
  -1   5 -13    0.33    5.26   0
  -1   9 -13    0.60    6.45   0
   0   0   7  339.88   12.18   0
   0   1  11   26.20    7.54   0
   0   3  -8  450.06   10.73   0
   0   3  15  386.10    9.49   0
   0   4  -9  323.32    9.41   0
   0   4  16  156.24    7.73   0
   0   5 -10    9.85    5.68   0
   0   6  17   55.68    7.72   0
   0   9 -10   17.39    6.71   0
   0   9  17   11.99    9.27   0
   0  12  -7   20.10    6.95   0
   1   3   8   10.23    8.64   0
   1   5  -5   48.23    7.52   0
   1   7  -6   14.61    6.76   0
   1   9  -5    5.83    6.00   0
   1   9  12    2.17   11.89   0
   1  10  -4    7.12    6.21   0
   1  11  -2    7.24    6.93   0
  -8  -7  12   10.42    6.75   0
  -7  -7   3    5.12    8.14   0
  -7  -7   4    6.01    7.25   0
  -7  -7   5   12.61    7.17   0
  -7  -7   6   -0.14    7.03   0
  -7  -7   7    7.29    6.87   0
  -7  -7   8    4.19    6.81   0
  -7  -6  15    2.30    5.54   0
  -7  -1 -16    6.65    6.47   0
  -6  -6  13   65.88    6.81   0
  -6  -5  17    8.70    5.10   0
  -6  -4  20   13.22    5.54   0
  -6  -1 -15   -1.36    6.83   0
  -5  -6   3    1.90    6.71   0
  -5  -6   4    7.44    5.96   0
  -5  -6   5   10.93    6.18   0
  -5  -6   6   12.53    6.15   0
  -5  -6   7    5.97    6.03   0
  -5  -5  14    1.79    5.24   0
  -5  -4  18   -0.05    5.07   0
  -5   3 -18   -5.00    6.62   0
  -4  -5  10   25.27    7.05   0
  -4  -4  -5  292.60   19.20   0
  -4  -4  15   54.77    5.39   0
  -4  -3  18   11.02    5.89   0
  -4  -1  22   20.39    5.31   0
  -4   0 -14  124.34    7.07   0
  -4   5 -18   13.49    5.42   0
  -4   6 -18   10.21    6.61   0
  -3  -4  10   -0.23    5.47   0
  -3  -3  15   18.35    6.73   0
  -3  -1  20    1.10    6.21   0
  -3   1  23    9.16    6.28   0
  -3   4 -16    6.54    6.22   0
  -3   6 -17    1.83    5.60   0
  -3   7 -17   -0.68    5.29   0
  -2  -3  -1 1076.85   31.27   0
  -2  -3   9   67.66    6.89   0
  -2   0 -10    8.27    6.96   0
  -2   1  20   24.66    5.60   0
  -2   5 -15   12.66    5.39   0
  -2   6 -15   59.46    7.33   0
  -2   7 -15   20.61    6.65   0
  -2   8 -15   -1.99    6.68   0
  -2   9 -15    4.51    5.94   0
  -1  -2   3   11.95   11.63   0
  -1  -2   4    7.10    9.20   0
  -1  -2   5    4.88    8.24   0
  -1  -2   6    6.27    9.31   0
  -1  -1  12   -1.79    7.05   0
  -1   0  15    0.78    6.98   0
  -1   2 -10    0.32    7.25   0
  -1   2  18    5.98    5.27   0
  -1   3 -11   22.86    7.21   0
  -1   4 -12   10.34    5.20   0
  -1   4  20    7.02    6.41   0
  -1   6 -13   11.39    5.12   0
  -1   6  21    0.49    6.86   0
  -1   7 -13    3.53    5.19   0
  -1   8 -13    1.87    5.20   0
  -1  10 -12    3.93    6.62   0
   0   1  -4  297.58   12.64   0
   0   2  14   43.09    7.08   0
   0   5  17   10.13    6.95   0
   0   7 -10   39.13    6.22   0
   0  11  -8   12.95    5.58   0
   0  12  -6   45.16    6.87   0
   1   3  -1    4.32   10.32   0
   1   5  12    6.64    8.14   0
   1   6  -5   94.68    7.92   0
   1   8  -5   -0.34    6.19   0
   1  10  -3    1.67    7.33   0
   1  11  -1    8.13    8.00   0
  -8  -7  -1   51.70   11.48   0
  -8  -4 -11   34.12    8.07   0
  -8  -3 -13   45.78    8.71   0
  -7  -7   2    5.74    8.04   0
  -7  -7   9    4.97    6.56   0
  -7  -7  10    7.32    6.41   0
  -7  -6  16   -2.90    4.85   0
  -7  -2 -14    2.11    7.86   0
  -6  -6  14   37.46    6.46   0
  -6  -5  18    2.26    5.93   0
  -6  -4  -9  172.58   10.69   0
  -6   0 -16    8.67    6.67   0
  -6   2 -18   21.67    5.76   0
  -5  -6   2   15.51    7.44   0
  -5  -6   8    6.31    6.11   0
  -5  -6   9   -1.64    5.82   0
  -5  -5  15    8.37    5.11   0
  -5  -4  19    7.86    6.44   0
  -5  -3 -10    0.22    7.51   0
  -5  -3  21   -2.93    5.32   0
  -5  -2 -12   -1.00    6.36   0
  -5   0 -15   11.31    6.03   0
  -5   1 -16   -1.03    6.09   0
  -5   2 -17    1.95    6.24   0
  -4  -5  11  115.32    7.77   0
  -4  -4  16   33.32    6.28   0
  -4  -3  19   43.68    6.88   0
  -4  -2  21    0.92    5.17   0
  -4  -1  23    3.51    6.81   0
  -4   1 -15  120.41    6.33   0
  -4   2 -16    2.40    5.07   0
  -4   4 -17    9.07    6.45   0
  -3  -4  11    5.53    5.52   0
  -3  -2  18   -0.61    5.19   0
  -3   0 -12    5.87    6.56   0
  -3   0  22   -2.03    4.92   0
  -3   3 -15   11.97    6.43   0
  -3   5 -16   -1.37    6.09   0
  -2  -3  10  100.46    6.69   0
  -2  -2  -5  160.30   12.23   0
  -2  -1  17   23.70    5.44   0
  -2   2  22   22.11    6.53   0
  -2   4 -14   30.60    5.47   0
  -1  -2   2    0.95   11.70   0
  -1  -2   7    3.89    6.70   0
  -1   1  17    6.16    5.55   0
  -1   5 -12    5.32    6.17   0
  -1   5  21    2.97    6.74   0
   0   0   8  321.84    9.79   0
   0   2  -6  334.59   10.91   0
   0   5  -9  101.82    6.42   0
   0   6  18    4.59    7.63   0
   0   7  18    2.48    7.82   0
   0   8  18   15.52    8.68   0
   0   9  -9   39.12    5.44   0
   0  10  -8   15.44    6.38   0
   0  11  -7   10.80    6.13   0
   1   3   9    7.28    7.81   0
   1   4  11    5.24    7.27   0
   1   5  -4   66.85    7.65   0
   1   6  13    7.54    8.49   0
   1   7  -5   24.91    5.54   0
   1   7  13    1.14    8.30   0
   1   8  13    6.03    9.27   0
   1   9  -4    1.23    5.61   0
   1  11   7    0.97   11.12   0
  -7  -7   1    4.22    8.68   0
  -7  -7  11   10.86    6.71   0
  -7  -7  12    2.67    6.80   0
  -7  -4 -10    0.14    7.73   0
  -6  -6  15   54.29    6.75   0
  -6  -5  19   20.28    6.50   0
  -6  -2 -13   40.40    6.98   0
  -5  -6  10    4.65    6.02   0
  -5  -5  16    9.44    5.07   0
  -5   4 -18   -1.93    4.79   0
  -5   5 -18   12.00    6.58   0
  -4  -5  -1  231.23   13.88   0
  -4  -5  12  948.74   10.76   0
  -4  -3  -8   31.44    7.72   0
  -4  -1 -12  339.72    9.09   0
  -4   5 -17    8.07    6.36   0
  -3  -4  12   26.89    5.94   0
  -3  -3  16    6.32    5.01   0
  -3  -2  -8   45.08    7.74   0
  -3  -2  19    0.57    5.34   0
  -3   1 -13    1.61    5.62   0
  -3   2 -14   15.12    5.40   0
  -3   6 -16    0.75    5.07   0
  -3   7 -16   10.90    5.18   0
  -3   8 -16    1.12    5.51   0
  -2  -3  11  117.78    6.75   0
  -2  -2  15  179.56    6.43   0
  -2  -1  18   75.20    6.46   0
  -2   0  20    7.21    6.16   0
  -2   1 -11  153.53    6.95   0
  -2   1  21   36.37    5.65   0
  -2   2 -12   17.29    5.46   0
  -2   3 -13  100.42    6.44   0
  -2   5 -14    7.10    4.91   0
  -2   6 -14   27.77    6.70   0
  -2   9 -14   17.58    5.27   0
  -1  -2   8   16.12    6.79   0
  -1  -1  13    0.11    5.64   0
  -1   0  -6    1.32    9.23   0
  -1   1  -8    1.33    5.89   0
  -1   1  18   -1.23    6.41   0
  -1   2  19    7.70    5.42   0
  -1   3  20   11.22    4.57   0
  -1   4 -11    3.21    6.61   0
  -1   4  21    5.28    6.48   0
  -1   6 -12    4.19    5.10   0
  -1   7 -12    3.89    4.85   0
  -1   8 -12    5.42    5.11   0
  -1  10 -11    3.86    5.03   0
  -1  11 -10   -0.91    6.49   0
   0   1  13  102.28    7.32   0
   0   2  15  318.18    8.89   0
   0   3  -7  130.52    7.46   0
   0   4  -8  162.78    7.21   0
   0   5  18   12.76    7.11   0
   0   6  -9   17.68    5.58   0
   0   7  -9   37.76    6.03   0
   0   8  -9   15.95    5.33   0
   1   6  -4   31.07    6.46   0
   1   7  -4    5.26    6.57   0
   1   8  -4   14.00    5.89   0
   1   9  -3    5.26    6.53   0
   1  10  -2    2.54    6.14   0
   1  11   1   15.79    7.87   0
   1  11   2   22.14    8.93   0
   1  11   6    1.06   10.22   0
  -8  -2 -14    1.64    8.28   0
  -7  -7  13   14.35    6.84   0
  -7  -3 -12    3.01    6.59   0
  -7  -1 -15   -2.96    6.54   0
  -7   0 -16    0.05    6.18   0
  -6  -6  16   86.28    6.71   0
  -6  -3 -11   36.63    7.77   0
  -6   2 -17   10.14    6.60   0
  -5  -6   1    5.60    7.82   0
  -5  -6  11   12.64    5.37   0
  -5  -6  12   22.60    6.45   0
  -5  -5  17    6.99    5.26   0
  -5  -4  20   -2.62    5.04   0
  -5  -1 -13    4.50    6.14   0
  -5   3 -17    3.85    4.87   0
  -4  -5  13  280.89    7.23   0
  -4  -4  17   13.04    5.07   0
  -4  -3  20    9.53    5.09   0
  -4  -2 -10  129.67    7.73   0
  -4  -2  22    4.45    5.28   0
  -4   0 -13   71.18    6.76   0
  -4   3 -16   32.10    5.36   0
  -4   6 -17    6.84    5.03   0
  -4   7 -17    3.53    5.36   0
  -3  -4  13   51.61    6.06   0
  -3  -3  17    1.47    4.87   0
  -3   0  23   -1.96    4.84   0
  -3   4 -15    5.12    5.02   0
  -3   9 -15   11.19    6.54   0
  -2  -3  12  191.80    7.17   0
  -2  -2  16   16.55    5.25   0
  -2   0  -9  252.39    8.81   0
  -2   4 -13    8.29    6.26   0
  -2   7 -14   97.14    6.17   0
  -2  10 -13    1.14    5.10   0
  -1  -2   1    2.53   11.21   0
  -1  -2  10   16.41    7.13   0
  -1  -1  14    4.27    5.65   0
  -1   2  -9    3.88    5.79   0
  -1   3 -10   14.13    5.98   0
  -1   9 -11   11.94    5.23   0
  -1  12  -8    1.74    6.56   0
   0   0  10  352.46    8.68   0
   0   5  -8  266.71    8.68   0
   0   9  -8    0.99    4.98   0
   0  10  -7    4.74    6.16   0
   0  11  -6   21.35    5.40   0
   0  12  -4   15.66    6.69   0
   1   3   0   13.28   11.68   0
   1   3  10   15.56    6.51   0
   1   4  -2    1.08    8.17   0
   1   4  12   10.59    6.97   0
   1   5  13    6.37    7.45   0
   1   8  -3    3.56    6.75   0
   1  10  -1   12.75    6.81   0
   1  11   3    7.67    7.22   0
   1  11   4   -0.11    7.79   0
   1  11   5    3.15    8.24   0
  -8  -5  -8   22.57    9.88   0
  -7  -7  14    6.05    6.48   0
  -6  -7   5   28.38    7.34   0
  -6  -7   6    1.90    6.27   0
  -6  -7   7   29.60    6.34   0
  -6  -7   8   13.30    6.40   0
  -6  -7   9    4.66    6.47   0
  -6  -6  17   38.51    6.24   0
  -6   0 -15    5.22    6.04   0
  -6   1 -16   14.54    6.25   0
  -5  -6  13   12.15    6.06   0
  -5  -5  18    7.11    5.96   0
  -5  -4  -7    3.86    9.21   0
  -5  -4  21   13.19    6.35   0
  -5   0 -14    8.49    5.84   0
  -5   1 -15    3.11    5.90   0
  -5   2 -16   -0.00    5.15   0
  -5   4 -17    6.17    6.01   0
  -4  -5  14   26.65    5.18   0
  -4  -4  18   32.59    5.07   0
  -4  -3  21   16.08    6.29   0
  -4  -2  23   15.52    5.22   0
  -4   1 -14   37.08    5.31   0
  -4   4 -16   10.92    5.00   0
  -3  -4  14    1.27    5.49   0
  -3  -3  -5   14.65   11.11   0
  -3  -3  18   -1.07    6.76   0
  -3  -2  20    3.31    4.99   0
  -3  -1  22    5.36    4.99   0
  -3   3 -14    4.18    5.35   0
  -3   5 -15    1.30    4.67   0
  -3   6 -15   10.98    6.09   0
  -3   8 -15   -1.34    5.40   0
  -2  -3  13    6.26    5.33   0
  -2  -1  -7 1443.32   18.11   0
  -2   1  22  102.76    5.73   0
  -2   3 -12   34.72    6.96   0
  -2   5 -13   38.42    6.00   0
  -2   8 -13   32.61    6.12   0
  -2   9 -13   10.92    5.36   0
  -1  -2  11   17.78    7.57   0
  -1  -1  15   10.44    6.86   0
  -1   0  17    4.47    5.47   0
  -1   1  19    8.87    6.18   0
  -1   2  20    4.79    5.23   0
  -1   3  21    6.46    5.49   0
  -1   4  22   -3.04    6.61   0
  -1   5 -11    0.95    5.24   0
  -1   6 -11   -1.02    5.41   0
  -1   7 -11   16.33    6.35   0
  -1   8 -11    3.48    5.20   0
  -1  10 -10    5.66    5.19   0
  -1  11  -9    1.45    4.99   0
   0   0  11  297.57    9.52   0
   0   1  -3  934.61   18.73   0
   0   4  -7   24.00    7.17   0
   0   6  -8  209.99    6.92   0
   0   6  19    5.78    6.64   0
   0   7  -8   41.81    5.92   0
   0   7  19   16.05    7.33   0
   0   8  -8   40.61    5.41   0
   0   9  -7   19.34    6.09   0
   0  11  -5   79.73    6.85   0
   0  12  -3   26.97    6.76   0
   1   2   4   18.06   12.78   0
   1   2   5    5.94   10.56   0
   1   2   6    7.73   10.10   0
   1   6  -3   11.05    6.02   0
   1   6  14    6.51    7.15   0
   1   7  -3    6.06    6.08   0
   1   7  14    6.94    8.55   0
   1   9  -2   12.11    6.16   0
   1   9  13    1.59    9.85   0
  -8  -8   7   14.44    7.62   0
  -8  -8   8   27.79    8.33   0
  -8  -8   9   70.88    8.02   0
  -8  -3 -12    9.30    8.15   0
  -7  -7   0    6.10    8.28   0
  -7  -7  15    9.56    5.19   0
  -7  -5  -7   30.09   10.19   0
  -7  -2 -13    4.76    6.36   0
  -6  -7   4   38.46    7.53   0
  -6  -7  10  127.69    6.15   0
  -6  -7  11   38.34    6.61   0
  -6   3 -17   15.78    6.06   0
  -5  -6   0    6.57    8.99   0
  -5  -6  14    2.72    4.94   0
  -5  -5  19   -1.27    5.81   0
  -5  -2 -11   10.23    6.72   0
  -5   5 -17    7.86    4.98   0
  -4  -5  15   16.48    5.01   0
  -4  -4  19    8.37    5.03   0
  -4   3 -15  185.49    7.17   0
  -4   5 -16    0.42    4.92   0
  -4   6 -16   46.56    5.48   0
  -4   7 -16   29.88    5.22   0
  -3  -4  15    0.93    4.91   0
  -3  -2  21    3.67    5.00   0
  -3  -1  23    6.73    6.15   0
  -3   1 -12    5.50    5.67   0
  -3   2 -13    0.85    5.57   0
  -3   4 -14    4.99    5.84   0
  -3   9 -14    2.23    6.23   0
  -2  -3  14   21.92    5.19   0
  -2  -1  20   28.97    6.09   0
  -2   1 -10   12.98    6.12   0
  -2   1  23   86.62    6.33   0
  -2   2 -11  103.43    6.24   0
  -2   6 -13   19.71    5.07   0
  -2   7 -13    8.94    5.10   0
  -2  10 -12   15.03    4.92   0
  -2  11 -11    1.92    4.83   0
  -1  -2  12    7.81    6.78   0
  -1  -1  -3    0.08   12.04   0
  -1   0  18    3.65    6.16   0
  -1   1  -7    5.03    7.82   0
  -1   2  21    5.18    6.13   0
  -1   4 -10    1.89    5.49   0
  -1   9 -10   12.63    4.92   0
  -1  12  -7   -5.61    6.25   0
   0   0  12   48.36    7.63   0
   0   1  15   33.62    6.92   0
   0   3  18   69.86    6.43   0
   0   5  19    4.75    6.09   0
   0   8  -7   16.55    6.28   0
   0  10  -6   56.85    5.12   0
   1   2   7   10.74    7.82   0
   1   2   8    9.81    8.24   0
   1   3  11   16.74    6.01   0
   1   4  13    8.41    6.57   0
   1   5  14    1.76    7.14   0
   1   8  -2   -1.12    5.48   0
   1   8  14    1.84    8.43   0
   1   9  -1   29.17    7.16   0
  -8  -8   5    2.22    7.72   0
  -8  -8   6    2.58    6.82   0
  -8  -4 -10   15.16    8.08   0
  -7  -1 -14   -1.77    6.47   0
  -7   0 -15   -2.06    6.01   0
  -7   1 -16    1.66    6.34   0
  -6  -7   3   29.60    7.30   0
  -6  -7  12   21.83    5.02   0
  -6  -7  13    7.08    6.15   0
  -6  -6  18    2.88    4.84   0
  -6  -2 -12  109.24    7.42   0
  -6   2 -16   14.46    5.98   0
  -6   4 -17   19.92    6.08   0
  -5  -6  15    2.39    5.05   0
  -5  -3  -9   23.81    7.65   0
  -5   3 -16    1.74    4.96   0
  -4  -6   7   26.92    6.30   0
  -4  -6   8   11.87    6.12   0
  -4  -5  16    8.36    4.77   0
  -4  -4  20   12.47    6.42   0
  -4  -3  22   17.79    5.59   0
  -4  -1 -11  154.94    7.55   0
  -4   2 -14   52.28    6.33   0
  -4   4 -15   24.74    5.90   0
  -3  -5   5   14.28    6.11   0
  -3  -5   6   -0.67    4.97   0
  -3  -5   7    1.81    5.02   0
  -3  -5   8    5.09    5.11   0
  -3  -5   9   12.05    5.13   0
  -3  -5  10   10.36    6.70   0
  -3  -4  16   -5.53    4.55   0
  -3  -3  19    5.07    5.02   0
  -3  -1  -9    0.17    5.75   0
  -3   5 -14    0.64    5.88   0
  -3   7 -14    9.44    6.05   0
  -3   8 -14   -4.43    5.10   0
  -2  -4   6  195.94    8.11   0
  -2  -4   7  176.92    8.23   0
  -2  -4   8   55.32    7.26   0
  -2  -3  15  260.87    6.52   0
  -2  -2  18    6.57    4.64   0
  -2   0  22  151.42    5.91   0
  -2  10 -11    7.00    5.90   0
  -1  -2  13    1.96    6.39   0
  -1  -1  16   -0.70    5.21   0
  -1   1  20    4.57    4.96   0
  -1   2  -8   12.17    7.42   0
  -1   3  -9    7.77    5.90   0
  -1   3  22   -1.69    5.05   0
  -1   5 -10   -0.89    5.20   0
  -1   7 -10    8.92    6.56   0
  -1   8 -10    7.55    4.78   0
  -1  10  -9    6.64    5.15   0
  -1  11  -8    6.95    5.06   0
   0   2  17   26.45    5.13   0
   0   4  19    9.23    6.20   0
   0   5  -7   86.77    6.44   0
   0   6  -7   45.31    6.68   0
   0   6  20    7.34    6.39   0
   0   7  -7   35.60    6.56   0
   0   7  20   22.61    7.85   0
   0   9  -6   81.20    6.29   0
   0  10  -5   97.33    6.39   0
   0  11  -4   24.03    6.19   0
   0  12  -2    3.68    6.32   0
   1   2   9    8.90    6.82   0
   1   3  12    4.40    6.08   0
   1   4  -1   10.65    8.20   0
   1   5  -2   10.37    6.67   0
   1   6  -2    6.07    6.66   0
   1   7  -2   13.22    5.92   0
   1  10   2   25.10    8.08   0
  -8  -8   4    5.04    7.27   0
  -8  -2 -13   17.16    7.57   0
  -7  -3 -11    5.50    7.07   0
  -6  -7   2    0.77    7.66   0
  -6  -7  14   21.61    5.11   0
  -6  -4  -8  234.36   11.66   0
  -6  -3 -10  106.58    8.11   0
  -6  -1 -13    5.93    6.00   0
  -6   0 -14   38.69    6.21   0
  -6   1 -15    9.35    5.74   0
  -5  -6  16    4.72    4.73   0
  -5  -5  20    0.68    4.87   0
  -5  -1 -12    0.77    5.31   0
  -5   1 -14    2.41    5.75   0
  -5   2 -15    1.83    4.81   0
  -5   4 -16    2.27    4.84   0
  -5   5 -16    2.42    5.73   0
  -4  -6   5   22.22    5.87   0
  -4  -6   6   48.16    6.10   0
  -4  -6   9  104.20    5.80   0
  -4  -6  10  229.43    7.47   0
  -4  -6  11   54.68    6.56   0
  -4  -5  17   10.91    4.57   0
  -4  -2  -9  276.59    9.44   0
  -4   0 -12    5.12    5.09   0
  -4   5 -15    6.23    4.69   0
  -4   7 -15   49.67    6.00   0
  -4   8 -15    9.02    5.10   0
  -3  -5   4   48.55    6.78   0
  -3  -5  11   21.24    5.45   0
  -3  -5  12   23.62    6.81   0
  -3  -4  17   -2.89    4.57   0
  -3  -3  20   -0.28    4.90   0
  -3  -2  -7   24.14    7.48   0
  -3  -2  22   -0.14    4.86   0
  -3   3 -13    7.04    5.50   0
  -3   6 -14    1.79    5.17   0
  -3   9 -13    3.14    5.99   0
  -2  -4   4  723.86   12.47   0
  -2  -4   5  187.11    7.41   0
  -2  -4   9   34.73    5.90   0
  -2  -4  10   77.06    5.89   0
  -2  -3  16   23.65    4.65   0
  -2  -2  19   10.96    4.83   0
  -2  -1  21   28.27    4.90   0
  -2   1  24  180.98    7.18   0
  -2   3 -11   14.46    6.67   0
  -2   6 -12  604.86    8.27   0
  -2   7 -12   18.53    4.92   0
  -2   8 -12  181.28    6.02   0
  -2  11 -10    2.59    4.96   0
  -1  -2  14    3.03    5.90   0
  -1  -1  17    7.67    5.02   0
  -1   0  -5    1.45    9.81   0
  -1   0  19   10.78    4.92   0
  -1   2  22    4.02    5.83   0
  -1   9  -9    2.47    4.92   0
  -1  11  -7   -2.64    6.14   0
  -1  12  -6    4.35    5.20   0
   0  -1   6  686.59   14.05   0
   0  -1   7  242.06   10.47   0
   0  -1   8  132.51    8.47   0
   0   1  16   55.19    5.57   0
   0   3  19  196.76    7.57   0
   0   5  20   -1.23    6.42   0
   0  11  -3    6.54    6.11   0
   0  12  -1    1.85    6.15   0
   1   2  10    0.26    6.05   0
   1   4  14   10.85    5.46   0
   1   5  15    6.58    6.72   0
   1   6  15   10.93    6.11   0
   1   7  15    4.82    7.17   0
   1   8  -1    3.98    5.63   0
   1   9   0   40.36    7.01   0
   1  10   3    0.90    7.98   0
  -9  -5  -8    9.25    8.67   0
  -8  -1 -14   12.48    6.66   0
  -7  -8   8    4.61    6.23   0
  -7  -8   9   -1.39    6.15   0
  -7  -8  10    5.09    6.10   0
  -7  -4  -9    8.37    7.83   0
  -6  -7  15   28.65    5.16   0
  -6  -7  16   61.05    6.30   0
  -6   3 -16    7.58    4.98   0
  -5  -6  17    3.73    4.60   0
  -5   0 -13    4.45    4.32   0
  -5   3 -15   -1.29    5.98   0
  -5   6 -16   12.30    5.04   0
  -4  -6   4   75.44    6.63   0
  -4  -6  12  192.44    6.23   0
  -4  -6  13    9.59    5.80   0
  -4  -5  18   49.97    4.86   0
  -4  -4  21   -0.32    4.84   0
  -4  -3  -7   74.26    8.64   0
  -4   3 -14    4.62    4.70   0
  -3  -5   3   54.85    7.06   0
  -3  -5  13   42.21    7.06   0
  -3  -4  18    5.16    5.48   0
  -3  -3  21   -3.72    5.57   0
  -3  -2  23   12.93    4.99   0
  -3   0 -10    6.83    6.10   0
  -3   1 -11    3.24    6.09   0
  -3   2 -12    4.99    5.49   0
  -3   4 -13   11.57    4.86   0
  -3   8 -13    9.28    5.88   0
  -3  10 -12    1.31    5.65   0
  -2  -4  11   48.00    5.73   0
  -2  -4  12  408.56    8.77   0
  -2  -3  17   14.32    5.72   0
  -2  -2  20   16.99    5.81   0
  -2  -1  22   99.72    6.32   0
  -2   0  23    1.79    4.48   0
  -2   1  -9   87.46    7.51   0
  -2   2 -10  171.85    6.78   0
  -2   9 -11   14.56    4.92   0
  -2  10 -10   17.59    5.85   0
  -1  -2  15    2.18    5.88   0
  -1  -1  18   10.17    5.74   0
  -1   0  20   13.66    5.87   0
  -1   1  21    8.54    4.89   0
  -1   3  23    2.25    5.04   0
  -1   4  -9    2.98    5.49   0
  -1   8  -9    5.53    5.02   0
  -1  12  -5    1.60    6.22   0
   0  -1  10  374.16    9.20   0
   0   0  14    3.35    5.10   0
   0   1  17  349.51    8.01   0
   0   4  20   31.41    6.15   0
   0   6  21   24.11    7.65   0
   0   7  -6   66.61    6.79   0
   0   9  -5  157.22    6.68   0
   0  10  -4   79.51    6.22   0
   0  12   0   91.00    8.08   0
   1   2  11    5.62    5.78   0
   1   3   1   85.36   13.84   0
   1   3  13    8.55    5.81   0
   1   5  -1    4.98    7.45   0
   1   7  -1   12.84    6.44   0
   1   8  15   12.38    7.85   0
   1  10   4    4.48    8.09   0
  -8  -8   3   24.89    6.89   0
  -7  -8   6    2.57    6.00   0
  -7  -8   7    2.79    5.95   0
  -7  -8  11   11.35    5.26   0
  -7  -8  12    3.46    6.07   0
  -7  -8  13    8.09    6.08   0
  -7  -2 -12    3.61    7.01   0
  -7   1 -15    1.88    6.18   0
  -6  -7  17    8.14    5.95   0
  -6   2 -15    2.03    5.84   0
  -6   4 -16    8.75    4.72   0
  -6   5 -16   44.59    5.75   0
  -5  -7   6    4.09    5.46   0
  -5  -7   7    2.07    5.66   0
  -5  -7   8    7.61    5.06   0
  -5  -7   9    5.21    4.71   0
  -5  -7  10    0.42    4.38   0
  -5  -7  11    0.94    5.59   0
  -5  -7  12    1.44    5.69   0
  -5  -6  18    0.94    4.46   0
  -5   4 -15   -3.20    5.76   0
  -4  -6   3   12.21    6.66   0
  -4  -6  14   64.35    5.99   0
  -4  -5  19   15.54    4.74   0
  -4  -4  22   16.21    4.95   0
  -4   2 -13  141.93    6.68   0
  -4   4 -14  198.21    6.17   0
  -4   8 -14    2.88    4.68   0
  -3  -5  14   68.63    5.97   0
  -3  -4  19    8.06    5.89   0
  -3   5 -13    5.75    4.64   0
  -3   6 -13    2.61    4.73   0
  -3   7 -13    5.18    4.73   0
  -3   9 -12   -3.58    5.86   0
  -2  -4   3  966.69   14.61   0
  -2  -3  18   30.40    5.88   0
  -2   0  24   11.58    5.68   0
  -2   5 -11   56.09    5.87   0
  -2   8 -11  156.76    5.86   0
  -1  -3   6    0.73    6.86   0
  -1  -3   7    4.04    5.29   0
  -1  -3   8    3.49    5.50   0
  -1  -3   9    3.38    5.50   0
  -1  -3  10    5.22    6.56   0
  -1  -2   0   57.06   14.23   0
  -1  -2  16    4.67    5.79   0
  -1   2  23    1.96    5.99   0
  -1   3  -8    8.67    5.45   0
  -1   5  -9    2.06    5.01   0
  -1   6  -9    5.65    5.31   0
  -1   7  -9    3.99    5.11   0
  -1   9  -8    3.25    4.59   0
  -1  10  -7    8.30    5.82   0
  -1  11  -6    4.67    5.65   0
   0  -1   4  320.21   13.07   0
   0  -1  11   19.80    5.76   0
   0   2  19   98.80    6.47   0
   0   3  20   71.19    6.02   0
   0   5  21   13.96    6.11   0
   0   6  -6  158.14    6.45   0
   0  11  -2   23.79    6.30   0
   1   2  12    2.69    5.63   0
   1   3  14    1.18    5.47   0
   1   4  15    9.50    5.78   0
   1   5  16    0.63    6.59   0
   1   6  -1    4.17    5.71   0
   1   6  16    9.53    7.24   0
   1   7  16   11.40    7.02   0
   1   8   0   12.97    6.52   0
   1  10   5   -1.11    7.69   0
  -8  -3 -11   18.69    7.24   0
  -7  -8   5    8.54    6.53   0
  -7  -1 -13    2.78    5.94   0
  -7   0 -14   -0.18    5.56   0
  -6  -7   1   13.43    7.52   0
  -6  -2 -11  260.24    7.97   0
  -6   1 -14    4.07    5.55   0
  -5  -7   5   -2.11    5.97   0
  -5  -7  13    7.54    4.65   0
  -5  -7  14    5.90    5.78   0
  -5  -6  19    2.46    4.68   0
  -5  -2 -10    1.89    5.34   0
  -5   2 -14    5.89    4.73   0
  -5   5 -15   -8.00    4.41   0
  -5   6 -15    5.95    4.72   0
  -5   7 -15    1.36    4.81   0
  -4  -6  15   -0.87    4.36   0
  -4  -5  20    4.74    4.80   0
  -4  -1 -10   56.01    6.32   0
  -4   0 -11    6.53    6.09   0
  -4   5 -14   22.21    4.64   0
  -4   6 -14   45.56    4.73   0
  -4   7 -14    0.19    4.85   0
  -4   9 -13   -7.72    5.92   0
  -3  -5   2   42.65    6.63   0
  -3  -5  15   33.48    5.10   0
  -3  -5  16    5.55    5.68   0
  -3  -4  20    0.72    5.65   0
  -3  -3  22   -4.04    4.80   0
  -3   3 -12    1.93    5.14   0
  -3   8 -12    5.27    5.83   0
  -2  -4  14  572.52    8.03   0
  -2  -4  15  113.45    6.43   0
  -2  -2  21   49.25    4.88   0
  -2  -1  23   55.01    4.86   0
  -2   6 -11  294.82    6.78   0
  -2  10  -9   12.01    5.89   0
  -1  -3   5    3.57    7.54   0
  -1  -3  11    9.99    5.42   0
  -1  -3  12    3.39    6.18   0
  -1  -2  17    7.82    5.64   0
  -1  -1  19   -0.15    4.46   0
  -1   0  21    3.72    4.67   0
  -1   1  -6    1.84    6.83   0
  -1   2  -7    4.78    5.96   0
  -1   8  -8   24.44    6.33   0
  -1  12  -4   -0.25    6.06   0
   0  -1  12  139.14    6.50   0
   0   0  16   26.93    5.28   0
   0   4  -5  161.26    7.88   0
   0   4  21   33.38    5.23   0
   0   8  -5  184.31    6.56   0
   0   9  -4  236.31    7.17   0
   0  10  -3   13.61    5.67   0
   0  11  -1   57.68    7.04   0
   0  12   1    2.75    6.15   0
   1   2  13    7.18    5.72   0
   1   3  15    5.05    5.55   0
   1   4   0   -0.25    8.89   0
   1   4  16   18.59    5.80   0
   1   9   2   22.24    7.71   0
  -8  -2 -12   11.88    7.20   0
  -8   0 -14   17.55    5.76   0
  -7  -8   4    1.94    6.39   0
  -6  -1 -12   15.01    5.62   0
  -6   3 -15   17.27    4.52   0
  -5  -7   4    3.03    6.57   0
  -5  -7  15    8.02    4.34   0
  -5  -1 -11    3.49    5.36   0
  -5   0 -12    5.62    5.36   0
  -5   1 -13    4.18    4.61   0
  -5   3 -14    6.82    5.43   0
  -4  -6   2   12.53    6.53   0
  -4  -6  16    3.05    4.35   0
  -4  -6  17   11.10    5.60   0
  -4  -5  21    2.05    5.55   0
  -4   3 -13  135.72    5.91   0
  -4   8 -13   14.15    5.70   0
  -3  -5  17    1.26    5.43   0
  -3  -3  23    1.53    5.04   0
  -3  -1  -8    1.97    5.79   0
  -3   2 -11    1.95    4.71   0
  -3   4 -12    7.85    4.72   0
  -3   5 -12   12.90    5.55   0
  -3   6 -12    8.65    5.50   0
  -3   7 -12   -4.57    4.71   0
  -2  -4   2  438.45   11.51   0
  -2  -4  16  183.79    6.36   0
  -2  -2  22   18.08    5.64   0
  -2   8 -10   24.32    4.80   0
  -1  -3   4   25.13    8.23   0
  -1  -3  13    8.84    4.78   0
  -1  -1  20   10.88    4.64   0
  -1   0  22    1.21    5.43   0
  -1   1  23    7.37    4.62   0
  -1   4  -8    8.14    5.40   0
  -1   5  -8   13.82    6.34   0
  -1   7  -8    7.72    5.02   0
  -1   9  -7    7.62    5.64   0
  -1  10  -6    4.84    5.44   0
  -1  11  -5   -1.20    5.43   0
   0  -1  14   68.38    6.32   0
   0   0  17    9.25    6.05   0
   0   1  19  345.03    7.80   0
   0   3  21   46.87    6.06   0
   0   5  -5  413.38    9.52   0
   0   5  22   18.84    6.22   0
   0   7  -5   11.10    4.82   0
   0  12   2    5.52    7.08   0
   1   1   7    1.12    7.88   0
   1   1   8   -0.42    7.04   0
   1   1   9    4.32    6.52   0
   1   2  14    5.93    5.73   0
   1   5  17    7.20    5.85   0
   1   6  17    6.25    6.07   0
   1   7   0   25.67    6.77   0
   1   8   1   16.52    6.78   0
  -7   1 -14    5.26    5.17   0
  -7   3 -15    9.92    5.59   0
  -6  -8   8   19.33    5.86   0
  -6  -8   9   18.99    5.97   0
  -6  -8  10   82.90    5.51   0
  -6  -8  11   46.70    5.25   0
  -6  -8  12    3.14    5.71   0
  -6  -8  13    1.92    6.20   0
  -6  -8  14   22.21    5.84   0
  -6   4 -15    1.90    4.37   0
  -6   5 -15    8.43    4.68   0
  -6   6 -15   13.75    4.82   0
  -5  -7  16   -0.78    4.41   0
  -5  -7  17    4.65    5.31   0
  -5   4 -14    8.60    4.39   0
  -5   7 -14    4.54    5.65   0
  -5   8 -14    6.71    4.77   0
  -4  -6  18  -10.51    5.22   0
  -4   4 -13   87.92    4.99   0
  -4   5 -13  106.58    6.08   0
  -4   7 -13    0.48    4.46   0
  -3  -5  18    4.54    5.27   0
  -3  -4  21    2.29    4.24   0
  -3   0  -9    5.11    6.12   0
  -3   1 -10   -0.01    4.66   0
  -3   9 -11    0.94    4.19   0
  -3  10 -10    1.39    5.40   0
  -3  11  -9    0.85    5.20   0
  -2  -4  17   34.46    4.72   0
  -2  -3  20    9.17    4.37   0
  -2  -2  23    9.20    5.73   0
  -2   0  -7 1253.89   14.98   0
  -2   2  -9   70.87    6.01   0
  -2   4 -10   12.31    4.93   0
  -2   5 -10   88.82    5.27   0
  -2   6 -10   71.69    5.22   0
  -2   7 -10  129.56    5.35   0
  -2   9  -9    3.94    4.57   0
  -2  10  -8   26.09    5.74   0
  -2  12  -6    3.75    4.71   0
  -1  -3  14   -0.54    4.40   0
  -1  -3  15    5.35    5.40   0
  -1  -2  18    0.90    4.24   0
  -1  -1  21   -0.40    5.61   0
  -1   1  24   -0.57    5.54   0
  -1   3  -7   29.39    7.10   0
  -1   6  -8   10.45    4.98   0
  -1   8  -7   21.29    6.19   0
  -1  12  -3    3.45    4.72   0
   0  -1  15   40.08    6.41   0
   0   0  18   28.72    5.83   0
   0   2  21   39.68    5.95   0
   0   8  -4  294.10    7.89   0
   0   9  -3  148.53    6.36   0
   0  10  -2   64.60    5.98   0
   0  11   0   -0.41    5.84   0
   1   1   6    2.99    8.11   0
   1   1  10    0.84    4.82   0
   1   1  11    7.84    5.84   0
   1   3  16    4.12    5.24   0
   1   4  17    2.13    5.63   0
  -5  -7  18    2.66    4.26   0
  -5   2 -13   -0.02    4.32   0
  -5   5 -14   -4.13    4.29   0
  -5   6 -14   -6.13    4.75   0
  -4  -6  19    4.66    4.31   0
  -4   9 -12    4.69    4.65   0
  -3  -6   9   -0.26    4.90   0
  -3  -6  10    2.73    4.56   0
  -3  -6  11    2.98    5.02   0
  -3  -5  19    0.14    4.66   0
  -3  -4  22    5.98    4.77   0
  -3   3 -11   -0.14    4.87   0
  -3   8 -11    3.14    4.51   0
  -2  -4  18   15.29    4.48   0
  -2  -3  21    3.01    4.56   0
  -1  -2  19    7.90    4.57   0
  -1   0  23   -2.76    4.37   0
   0   1  20   25.65    5.01   0
   1   1  12    3.66    4.76   0
   1   2  15    7.59    4.58   0
  -9  -1  12    3.63   10.14   0
  -9   2  12   -3.30    8.62   0
  -9   6  10    8.28    7.54   0
  -7   0  11   20.63    9.96   0
  -7   1  11   12.20    8.10   0
  -7   4  10   20.88    7.09   0
  -7   7   8    3.17    7.31   0
  -7   8   7   -0.11    7.25   0
  -6  -7   6    2.67    8.22   0
  -6  -6   7   47.47   10.22   0
  -6   6   8    2.80    7.03   0
  -6   7   7   24.80    5.93   0
  -6   8   6   14.20    6.22   0
  -6  10   3   22.26    5.81   0
  -5 -10   0    3.21    6.76   0
  -5  -9   2    3.47    7.11   0
  -5  -6   6   10.73    7.66   0
  -5  -1   9    6.97   11.29   0
  -5  10   2   -8.50    7.00   0
  -5  11   0   12.98    7.65   0
  -4  -8   2  141.85    7.86   0
  -4   9   2   42.58    6.28   0
  -4  10   0   10.19    6.13   0
  -4  11  -2   30.83    6.25   0
  -3 -11  -7   -4.84    5.30   0
  -3 -10  -4    7.29    7.22   0
  -3  -6   3   13.94    6.83   0
  -3  -5   4   46.40    7.71   0
  -3   6   4    5.27    7.64   0
  -3   9   0    7.96    5.48   0
  -3  10  -2   23.82    6.09   0
  -3  11  -4    6.79    6.94   0
  -2 -11 -11    2.08    5.98   0
  -2 -10  -7   30.17    5.78   0
  -2  -9  -4   20.97    5.84   0
  -2  -8  -2  318.79    8.54   0
  -2  -6   1  113.44    8.23   0
  -2  -5   2  322.62   10.62   0
  -2   6   2  136.26    7.77   0
  -2   7   1    5.78    7.73   0
  -2   9  -2  286.48    9.06   0
  -2  11  -7   22.57    7.49   0
  -1 -10 -12   -9.89    5.53   0
  -1  -8  -5   -0.48    6.00   0
  -1  -7  -3   11.55    6.25   0
  -1   3   2    1.44   11.88   0
  -1   8  -3    6.48    7.90   0
  -1   9  -5   -3.63    6.75   0
  -1  10  -8    0.81    5.72   0
   0  -9 -14  123.52    8.01   0
   0  -9 -13   18.32    5.94   0
   0  -8  -9   14.67    5.50   0
   0  -5  -3  533.33   10.92   0
   0  -4  -2  829.95   14.14   0
   0   5  -2  190.52    9.68   0
   0  10 -14   51.24    8.75   0
   1  -7 -12   18.31    5.92   0
   1  -6  -9    9.58    6.24   0
   1  -5  -7    5.30    6.82   0
   1   6  -7   14.39    6.81   0
   1   7  -9   -2.45    6.18   0
   1   8 -12    1.41    7.12   0
   2  -5 -14  147.77    8.27   0
   2  -5 -13  226.66    8.29   0
   2  -4 -11   51.42    7.50   0
   3  -1 -21    9.80    8.08   0
   3  -1 -20    1.19    8.68   0
   3  -1 -19   12.06    8.56   0
   3  -1 -18    8.45    7.96   0
   3  -1 -17    4.81    8.23   0
   3   0 -22    5.90    8.00   0
   3   0 -16    6.19    9.28   0
   3   1 -22    4.02    8.90   0
   3   1 -16    4.94   11.07   0
   3   2 -19    4.92    9.93   0
  -9  -6   9    1.05    9.86   0
  -9   5  11    1.46    6.91   0
  -8  -4  10    0.81   13.03   0
  -8   4  11   28.49    7.14   0
  -8   7   9   12.44    7.23   0
  -8   8   8   21.63    5.76   0
  -7 -10   2    6.18    7.22   0
  -7  -9   4    2.15    7.59   0
  -7   2  11   43.82    8.39   0
  -7   6   9    4.99    5.50   0
  -7   9   6   -3.54    5.63   0
  -6 -10   1   10.35    7.19   0
  -6  -9   3    8.91    7.43   0
  -6   5   9   15.86    6.54   0
  -6   9   5   37.60    5.90   0
  -5 -11  -3    3.62    7.35   0
  -5  -3   8    2.02   13.42   0
  -5   2   9    2.80    6.54   0
  -5   6   7   -1.10    6.00   0
  -5   8   5    3.66    5.57   0
  -5   9   4   11.38    6.90   0
  -4 -11  -5    6.09    5.62   0
  -4 -10  -2   29.91    5.69   0
  -4  -9   0   61.22    7.22   0
  -4   7   5   19.40    7.22   0
  -4  11  -1   62.90    7.72   0
  -3 -11  -8    1.44    5.22   0
  -3  -9  -2   12.64    5.69   0
  -3  -8   0   18.14    6.02   0
  -3   3   6   -2.67    7.47   0
  -3   5   5    8.11    6.47   0
  -3   8   2    3.83    5.60   0
  -3  10  -1   22.99    7.00   0
  -2 -10  -8   33.80    6.91   0
  -2  -9  -5   23.86    6.75   0
  -2  -2   4  813.09   28.94   0
  -2   5   3   54.72    7.24   0
  -2  10  -4   79.25    6.49   0
  -1 -10 -14    9.59    5.72   0
  -1 -10 -13   -1.05    5.60   0
  -1  -9  -8    7.70    5.54   0
  -1   5   1    4.16    8.28   0
  -1   6   0    2.07    6.52   0
  -1  10  -7    7.89    6.89   0
  -1  11 -11    2.45    7.50   0
   0  -9 -17    8.51    5.79   0
   0  -9 -16    9.17    5.81   0
   0  -9 -15  139.29    6.84   0
   0  -8 -10   16.45    5.66   0
   0  -7  -7   24.60    5.71   0
   0  -6  -5   83.94    7.11   0
   0   4  -1  110.52   10.37   0
   0   8  -6   81.68    7.93   0
   0   9  -9   37.19    6.11   0
   0  10 -13   12.96    7.16   0
   1  -7 -14   13.16    6.90   0
   1  -7 -13    3.89    5.65   0
   1  -6 -10   13.25    7.58   0
   1  -4  -6   62.50    8.76   0
   1  -2  -4   10.51   11.91   0
   1   8 -11    0.69    7.52   0
   1   9 -17   -1.04    8.95   0
   2  -5 -22    7.06    7.48   0
   2  -5 -21   14.48    7.56   0
   2  -5 -16   23.64    6.83   0
   2  -5 -15   95.39    7.40   0
   2  -4 -12  424.45   10.18   0
   2  -3 -10  146.56    8.34   0
   2   3  -8   37.20   14.37   0
   2   4  -9   37.29   10.19   0
   3   0 -21    6.52    8.03   0
   3   0 -20    1.97    9.52   0
   3   0 -19   10.53    9.24   0
   3   0 -18    8.61    8.84   0
   3   0 -17    1.97    8.33   0
   3   1 -21    3.81    8.36   0
   3   1 -20    3.09    9.39   0
   3   1 -17    7.00   10.67   0
  -8  -8   6    1.70    8.89   0
  -8   6  10    9.55    5.77   0
  -7  -1  11    5.06   10.77   0
  -7   5  10   15.14    5.65   0
  -6   3  10  599.69   11.04   0
  -6  10   4    3.95    5.67   0
  -5 -10  -1    6.00    7.20   0
  -5  -8   3    6.88    6.58   0
  -5   3   9    3.17    6.55   0
  -5   5   8    1.05    5.73   0
  -5  10   3    9.69    6.90   0
  -5  11   1    5.41    5.70   0
  -4 -11  -6   21.13    6.73   0
  -4 -10  -3    7.81    6.79   0
  -4  -7   3   43.06    6.77   0
  -4   0   8  110.03   11.10   0
  -4   1   8 1094.47   16.89   0
  -4   6   6   53.24    6.68   0
  -4   9   3   53.25    7.44   0
  -4  10   1  132.69    6.89   0
  -3 -11  -9    4.23    5.74   0
  -3 -10  -5   10.96    5.40   0
  -3   9   1    7.53    5.16   0
  -3  11  -3   -5.35    5.56   0
  -2 -10  -9    8.81    5.83   0
  -2  -8  -3  119.88    8.19   0
  -2  -7  -1   87.69    6.43   0
  -2   4   4  772.54   13.33   0
  -2   9  -1  214.03    8.44   0
  -2  10  -3  101.81    7.47   0
  -2  11  -6   12.25    5.64   0
  -1  -9 -10   18.89    6.81   0
  -1  -9  -9    6.51    6.01   0
  -1  -8  -6   13.89    5.78   0
  -1  -7  -4    9.36    7.52   0
  -1  -6  -2    9.43    6.49   0
  -1   7  -1   34.30    6.39   0
  -1   9  -4    9.17    6.89   0
  -1  11 -10    7.80    7.29   0
   0  -8 -11   23.77    5.62   0
   0  -7  -8   39.19    6.68   0
   0   2   0 5223.97   43.93   0
   0   7  -4  385.16    9.03   0
   0   9  -8   -1.81    6.14   0
   0  10 -12   20.70    7.43   0
   1  -7 -20    2.34    7.18   0
   1  -7 -19    2.78    6.98   0
   1  -7 -18    6.70    6.49   0
   1  -7 -17   -2.03    6.86   0
   1  -7 -16   17.12    7.28   0
   1  -7 -15   19.04    5.90   0
   1  -5  -8    9.35    6.25   0
   1  -3  -5    6.82    7.63   0
   1   5  -5   46.25    7.59   0
   1   7  -8    1.16    6.37   0
   1   9 -16    4.31    9.13   0
   1   9 -15    4.53    8.83   0
   2  -5 -20    0.47    5.24   0
   2  -5 -19    2.63    5.53   0
   2  -5 -18   22.44    5.66   0
   2  -5 -17   72.72    6.10   0
   2  -4 -13  529.44   10.74   0
   2  -2  -9  106.51    8.57   0
   2   5 -10    4.41    8.57   0
   2   7 -20   17.57   11.02   0
   2   7 -19   22.15   10.28   0
   2   7 -17   19.27   10.25   0
   3   1 -18   12.00    8.89   0
  -9  -2  12   -2.42   13.61   0
  -9   4  12    1.08    7.08   0
  -8   0  12    7.36    8.64   0
  -8   1  12   45.53    8.21   0
  -8   2  12   30.01    8.50   0
  -8   5  11   19.01    6.89   0
  -7  -8   5    4.11    8.11   0
  -7   3  11   11.13    6.62   0
  -7   7   9    3.11    6.49   0
  -7   8   8    3.82    5.41   0
  -7   9   7    5.03    5.47   0
  -6 -10   0   59.17    7.83   0
  -6  -8   4   17.09    7.06   0
  -6   4  10   95.05    7.42   0
  -6   7   8   10.10    5.43   0
  -6   8   7    6.33    5.78   0
  -6   9   6    9.89    5.36   0
  -5 -11  -4    1.07    5.80   0
  -5  -9   1    6.17    6.57   0
  -5   7   7   -0.95    6.47   0
  -5   8   6   11.17    5.23   0
  -4 -11  -7   14.59    6.62   0
  -4  -9  -1   63.18    6.91   0
  -4  -8   1   -1.96    6.32   0
  -4  -6   4   82.97    8.47   0
  -4  -4   6   47.13    9.64   0
  -4   5   7   20.51    5.79   0
  -4  10   2  122.89    7.80   0
  -3 -10  -6    7.47    5.66   0
  -3  -9  -3    8.53    5.53   0
  -3  -8  -1   52.29    7.63   0
  -3  -7   1    4.31    5.62   0
  -3   4   6   28.27    8.03   0
  -3   7   4    9.85    7.24   0
  -3   8   3    2.75    6.24   0
  -3  10   0    8.81    6.53   0
  -3  11  -2   11.81    6.88   0
  -2 -10 -10   13.60    5.56   0
  -2  -9  -6   17.01    5.47   0
  -2   6   3  240.83    9.05   0
  -2   7   2   83.34    7.51   0
  -1  -9 -11    8.85    6.85   0
  -1  -8  -7   13.66    6.64   0
  -1  -5  -1   25.79    7.69   0
  -1   4   2    1.44    7.50   0
  -1  10  -6   -1.77    5.34   0
  -1  11  -9   -1.24    7.48   0
   0  -8 -13   26.60    6.65   0
   0  -8 -12  106.64    5.95   0
   0  -6  -6  182.22    8.54   0
   0  -5  -4  916.48   12.26   0
   0   8  -5  187.53    8.39   0
   0  10 -11   13.02    7.00   0
   1  -6 -12   -4.21    7.15   0
   1  -6 -11    8.03    6.10   0
   1   4  -4   47.88    8.87   0
   1   6  -6   37.71    6.59   0
   1   8 -10    4.85    6.70   0
   1   9 -14    6.48    8.14   0
   2  -4 -22   14.54    7.05   0
   2   6 -12   19.34    9.08   0
   2   7 -16    2.61    9.01   0
  -8  -7   7    8.64    7.98   0
  -8   3  12   19.71    7.12   0
  -8   7  10   27.13    5.97   0
  -8   8   9   84.15    6.74   0
  -7 -10   1   10.81    6.90   0
  -7  -9   3   13.49    7.12   0
  -7   4  11    6.39    6.65   0
  -7   6  10   12.95    6.64   0
  -6  -9   2    4.63    6.79   0
  -6   6   9    9.19    5.37   0
  -6  10   5    3.92    5.57   0
  -5 -10  -2    5.10    6.41   0
  -5  -7   4    2.77    6.39   0
  -5   4   9    3.16    6.87   0
  -5   6   8    5.05    5.52   0
  -5   9   5   13.59    5.26   0
  -5  10   4    4.79    6.58   0
  -5  11   2    3.87    5.64   0
  -4 -11  -8    4.77    6.82   0
  -4 -10  -4   32.78    5.55   0
  -4  -5   5   52.27    8.08   0
  -4   3   8  139.31    7.02   0
  -4   8   5   55.04    6.60   0
  -3 -10  -7    2.34    5.40   0
  -3   6   5    7.28    5.93   0
  -3   9   2    1.20    5.27   0
  -3  12  -4   15.05    6.97   0
  -2 -10 -12   18.36    6.75   0
  -2 -10 -11   17.70    5.46   0
  -2  -9  -7   92.02    6.95   0
  -2  -8  -4  251.09    8.98   0
  -2  -6   0  130.65    7.11   0
  -2   8   1   39.13    6.03   0
  -2  11  -4   13.76    6.71   0
  -1  -9 -13    0.93    6.59   0
  -1  -9 -12   -1.18    5.64   0
  -1  -7  -5   19.82    7.27   0
  -1  -4   0   -2.40    8.36   0
  -1  -3   1    6.84   10.35   0
  -1   6   1    1.93    7.43   0
  -1   7   0   21.74    7.25   0
  -1   9  -3   14.22    7.19   0
  -1  10  -5    1.16    6.72   0
  -1  11  -8    6.84    7.32   0
   0  -8 -18   16.61    6.52   0
   0  -8 -17   11.67    6.34   0
   0  -8 -16   79.30    7.29   0
   0  -8 -15   61.07    5.98   0
   0  -8 -14  243.90    6.94   0
   0  -7  -9   32.56    5.71   0
   0  -4  -3  352.69   10.10   0
   0  -2  -1 9938.99   55.12   0
   0   3   0   11.38   11.62   0
   0   5  -1  465.04   11.00   0
   0   7  -3  113.06    7.81   0
   0   9  -7   14.11    5.09   0
   0  10 -10   41.21    7.17   0
   1  -6 -13   20.25    7.13   0
   1  -5  -9   17.25    6.12   0
   1  -4  -7   27.61    6.43   0
   1   2  -3    7.36   14.09   0
   1   9 -13   -2.12    6.89   0
   2  -4 -21   27.61    6.84   0
   2  -4 -20   15.46    6.63   0
   2  -4 -19   88.69    7.21   0
   2  -4 -16  188.80    7.73   0
   2  -4 -15  107.05    7.36   0
   2   7 -15   35.17    9.24   0
  -9   5  12    6.43    6.47   0
  -8  -6   8   92.69   10.34   0
  -8   4  12   20.71    6.98   0
  -8   6  11   18.01    6.71   0
  -7  -7   6    4.44    7.74   0
  -7   9   8   11.33    6.24   0
  -6 -10  -1    5.85    7.08   0
  -6  -7   5   30.83    7.69   0
  -6   5  10  110.48    7.10   0
  -6   8   8   17.35    6.68   0
  -6   9   7   70.65    6.74   0
  -5  -9   0    3.77    6.48   0
  -5  -8   2    6.12    6.33   0
  -5  11   3    9.40    6.64   0
  -4 -10  -5   41.01    6.68   0
  -4  -9  -2    4.58    6.52   0
  -4   4   8  109.90    7.59   0
  -4   6   7   32.93    7.24   0
  -4   9   4   28.26    5.49   0
  -4  10   3   86.78    7.10   0
  -4  11   1   14.95    5.66   0
  -3 -10  -8    0.89    5.13   0
  -3  -9  -4    8.63    5.23   0
  -3  -6   2    6.62    5.40   0
  -3   5   6   -1.69    6.99   0
  -3  10   1    0.20    6.53   0
  -3  11  -1    8.48    5.59   0
  -2 -10 -13    6.43    5.54   0
  -2  -9  -8   11.75    6.27   0
  -2  -7  -2   11.98    5.66   0
  -2   5   4  147.17    7.23   0
  -2   9   0  142.12    6.34   0
  -1  -9 -16   14.21    6.71   0
  -1  -9 -15   -4.80    5.11   0
  -1  -9 -14    3.83    5.58   0
  -1  -8  -8   19.14    5.21   0
  -1  -6  -3    6.30    5.88   0
  -1   8  -1   22.43    5.79   0
  -1  11  -7    3.43    6.25   0
   0  -7 -10   28.35    5.63   0
   0  -6  -7   33.46    5.92   0
   0  -5  -5  442.77   10.12   0
   0  -3  -2 1049.06   16.88   0
   0   9  -6   81.46    6.78   0
   0  10  -9    8.66    6.35   0
   1  -6 -21    5.33    5.67   0
   1  -6 -20    4.96    6.59   0
   1  -6 -19   -5.69    6.19   0
   1  -6 -16   21.36    6.69   0
   1  -6 -15   17.87    6.61   0
   1  -6 -14   22.56    5.60   0
   1  -5 -10    2.35    6.85   0
   1  -3  -6    1.56    7.90   0
   1   7  -7    0.54    6.00   0
   1   8  -9   15.19    6.76   0
   1   9 -12    8.47    6.98   0
   2  -4 -18   15.75    5.40   0
   2  -4 -17   35.09    5.59   0
   2  -3 -23   23.70    6.92   0
   2  -3 -12  216.74    7.63   0
   2  -1  -9 1186.16   17.20   0
   2   6 -11   24.47    8.08   0
   2   7 -14    3.60    8.32   0
  -9   1  13    5.75    7.38   0
  -9   2  13   -2.32    7.94   0
  -9   3  13   12.60    8.21   0
  -8  -5   9   28.31    9.71   0
  -8  -1  12   39.41    9.84   0
  -7   5  11    5.39    5.29   0
  -7   7  10   -0.71    6.33   0
  -7   8   9    7.86    5.61   0
  -6   7   9    1.01    5.11   0
  -6  10   6   43.86    6.09   0
  -5 -10  -3   -1.96    4.91   0
  -5  -6   5   14.89    6.83   0
  -5   5   9    1.97    5.35   0
  -5   7   8    0.67    6.21   0
  -5   8   7    4.55    5.28   0
  -5   9   6    5.04    5.01   0
  -5  10   5   11.88    6.34   0
  -4  -8   0  101.85    6.92   0
  -4  -7   2   75.13    6.77   0
  -4  -1   8 1104.62   27.24   0
  -3 -10  -9    7.48    5.10   0
  -3  -9  -5    4.40    6.18   0
  -3  -8  -2   82.16    6.50   0
  -3  -7   0    9.58    6.98   0
  -3  -5   3   56.23    7.14   0
  -3  -3   5   13.24   10.08   0
  -3   2   7   16.53    7.34   0
  -3   7   5    5.82    6.46   0
  -3   8   4    2.64    5.08   0
  -3   9   3    3.50    6.15   0
  -3  12  -3   14.59    5.59   0
  -2  -9  -9    9.17    5.92   0
  -2  -8  -5   35.50    6.01   0
  -2  -5   1  660.03   11.23   0
  -2   3   5  514.68   10.83   0
  -2   7   3   20.52    5.49   0
  -2   8   2    8.44    6.19   0
  -2  11  -3   35.21    5.55   0
  -1  -8  -9   -4.55    5.21   0
  -1  -7  -6   34.70    5.60   0
  -1   2   3    4.87   11.41   0
  -1   5   2    5.47    6.35   0
  -1   9  -2   27.41    7.32   0
  -1  10  -4    8.86    5.38   0
   0  -7 -12   48.45    6.26   0
   0  -7 -11   88.07    5.88   0
   0   4   0  253.77   10.85   0
   0   8  -4  300.22    8.02   0
   0  10  -8   12.45    6.77   0
   0  11 -12   27.35    6.91   0
   1  -6 -18    9.28    5.36   0
   1  -6 -17    7.41    5.53   0
   1  -5 -11    5.42    6.72   0
   1  -4  -8    6.41    6.06   0
   1  -2  -5    4.65    9.63   0
   1  -1  -4    2.20   11.98   0
   1   3  -3    7.12   10.93   0
   1   5  -4   63.37    7.67   0
   1   6  -5   99.05    7.23   0
   1   9 -11    6.34    6.68   0
   2  -3 -22    6.20    6.74   0
   2  -3 -21    6.65    6.40   0
   2  -3 -14   24.54    6.91   0
   2  -3 -13    6.00    5.22   0
   2   4  -8   57.47   10.47   0
   2   5  -9   54.38    8.73   0
  -9  -7   7   -3.84    8.38   0
  -9   0  13    2.77    8.86   0
  -9   4  13    3.39    6.98   0
  -8  -8   5    0.76    7.30   0
  -8   7  11    6.09    5.21   0
  -7  -9   2    1.04    6.43   0
  -7  -8   4    3.86    6.60   0
  -7  -6   7    7.12    8.08   0
  -7   2  12    6.29    6.99   0
  -7   6  11   15.36    6.23   0
  -6 -10  -2    0.55    6.71   0
  -6  -9   1   34.46    5.39   0
  -6  -8   3   11.04    6.90   0
  -6  -6   6   48.69    7.74   0
  -6   1  11  365.78   11.29   0
  -6   2  11   25.65    6.64   0
  -6   3  11  166.71    7.88   0
  -6   6  10   20.35    6.28   0
  -5 -10  -4    4.00    6.66   0
  -5  -9  -1    6.02    5.65   0
  -5  -5   6    5.75    8.19   0
  -5   2  10   19.66    6.18   0
  -5   6   9    6.21    6.39   0
  -5  11   4    5.47    6.80   0
  -4 -10  -6   16.20    5.32   0
  -4  -9  -3   73.56    6.67   0
  -4   5   8   35.51    5.83   0
  -4   7   7   18.38    6.66   0
  -4   8   6   15.46    5.01   0
  -4   9   5   22.09    5.38   0
  -4  11   2   64.10    5.71   0
  -3 -10 -11   11.02    6.49   0
  -3 -10 -10    6.32    5.18   0
  -3  -9  -6    5.31    6.21   0
  -3  -4   4   20.50    7.78   0
  -3   1   7   12.51    7.44   0
  -3   3   7    1.22    5.41   0
  -3   6   6    8.60    6.80   0
  -3  10   2    0.01    5.99   0
  -3  11   0    7.20    5.50   0
  -3  12  -2    5.70    5.43   0
  -2  -9 -10   17.67    4.84   0
  -2  -8  -6  136.15    7.34   0
  -2  -7  -3  156.97    6.59   0
  -2  -6  -1  116.86    7.62   0
  -2  -4   2  402.28   11.70   0
  -2  -3   3 1910.05   25.37   0
  -2   4   5  217.17    8.03   0
  -2   6   4   72.28    6.29   0
  -2   9   1  143.85    6.41   0
  -2  12  -5    4.23    5.29   0
  -1  -8 -11   11.14    6.14   0
  -1  -8 -10    8.35    4.96   0
  -1  -6  -4   23.41    5.89   0
  -1  -5  -2    3.33    5.74   0
  -1   1   3    1.43   12.06   0
  -1   3   3    3.08    7.71   0
  -1   8   0   20.14    6.96   0
  -1  11  -6   -0.63    5.07   0
   0  -7 -20   26.96    6.24   0
   0  -7 -14  260.27    7.85   0
   0  -7 -13   87.24    5.81   0
   0  -6  -8  207.06    7.05   0
   0   6  -1   46.07    7.90   0
   0   7  -2  133.14    7.51   0
   0   9  -5  167.57    7.35   0
   0  11 -11    2.05    6.72   0
   1  -5 -22    1.70    6.55   0
   1  -5 -12    6.45    6.52   0
   1   7  -6   15.70    6.23   0
   1   8  -8    0.84    5.66   0
   2  -3 -20    6.89    6.38   0
   2  -3 -19   10.58    6.71   0
   2  -3 -17    9.16    5.77   0
   2  -3 -16   20.70    6.11   0
   2  -3 -15  263.53    8.25   0
   2   1  -8 1626.90   32.68   0
  -8   6  12   52.09    6.85   0
  -7   1  12    4.76    7.31   0
  -7   3  12   11.20    6.63   0
  -7   4  12    9.35    6.38   0
  -7   8  10    6.80    6.19   0
  -7   9   9    4.53    5.02   0
  -6   4  11  264.08    8.16   0
  -6   8   9   13.12    5.07   0
  -6   9   8   20.99    5.28   0
  -6  10   7   54.89    5.64   0
  -5  -8   1    9.95    5.65   0
  -5  -7   3    5.67    6.20   0
  -5  -4   7    4.14    8.77   0
  -5   1  10   17.40    7.02   0
  -5   3  10   17.42    5.35   0
  -5   4  10   41.24    6.51   0
  -5   9   7    4.52    6.06   0
  -4 -10  -7   32.10    5.20   0
  -4  -6   3   18.00    5.85   0
  -4  10   4   92.10    5.83   0
  -4  11   3   67.56    6.60   0
  -3 -10 -12    3.06    5.28   0
  -3  -8  -3   54.87    6.08   0
  -3   4   7   26.66    5.92   0
  -3  11   1    8.39    6.21   0
  -3  12  -1    9.63    5.93   0
  -2  -9 -12   13.23    6.15   0
  -2  -9 -11   17.46    5.39   0
  -2   0   5 1544.68   28.68   0
  -2  10   0    6.43    5.19   0
  -2  11  -2   41.74    5.89   0
  -2  12  -4   30.23    6.18   0
  -1  -8 -13    2.22    6.30   0
  -1  -8 -12    5.25    5.33   0
  -1  -7  -7   26.54    5.56   0
  -1   4   3   27.64    6.76   0
  -1   6   2    6.81    5.46   0
  -1   9  -1   58.60    7.20   0
  -1  10  -3    5.51    5.02   0
  -1  11  -5    4.46    5.94   0
  -1  12  -8    0.10    6.52   0
   0  -7 -19   23.89    4.85   0
   0  -7 -18    7.53    5.00   0
   0  -7 -17    4.53    4.95   0
   0  -7 -16   96.81    5.79   0
   0  -7 -15  157.16    6.05   0
   0  -6  -9   17.17    5.26   0
   0  -5  -6  558.15    9.54   0
   0  -4  -4  517.84   10.52   0
   0   8  -3  222.67    7.34   0
   0  10  -7    9.84    5.22   0
   0  11 -10    1.80    6.34   0
   1  -5 -21    4.01    6.28   0
   1  -5 -20    9.88    6.06   0
   1  -5 -14   35.40    6.88   0
   1  -5 -13   20.65    5.43   0
   1  -4  -9    2.86    5.69   0
   1  -3  -7    1.61    7.00   0
   1   4  -3   30.48    8.19   0
   1   8  -7    3.32    5.56   0
   1   9 -10    4.88    6.00   0
   1  10 -15   -0.28    6.94   0
   1  10 -14    5.34    7.79   0
   2  -2 -23    3.70    6.73   0
   2  -2 -22   17.85    7.73   0
   2  -1 -10  238.76    9.28   0
   2   7 -12  203.42    9.53   0
  -8  -7   6   32.61    7.77   0
  -8   2  13   44.65    7.92   0
  -8   3  13    7.05    6.36   0
  -7  -5   8    1.47    8.44   0
  -7   5  12    5.19    6.06   0
  -7   7  11   12.91    6.25   0
  -6 -10  -3   21.41    5.17   0
  -6  -9   0    7.86    6.08   0
  -6  -5   7   17.12    8.67   0
  -6   0  11  100.38    9.68   0
  -6   5  11   61.83    6.14   0
  -6   7  10  111.84    5.75   0
  -5 -10  -5   -1.98    5.13   0
  -5  -9  -2    0.17    5.78   0
  -5   5  10   12.65    5.97   0
  -5   7   9   11.15    5.89   0
  -5   8   8    4.66    4.69   0
  -5  10   6    2.26    5.10   0
  -5  11   5    0.15    6.49   0
  -4 -10  -9   19.65    5.93   0
  -4 -10  -8   17.93    4.96   0
  -4  -9  -4   43.49    5.19   0
  -4  -8  -1    6.83    4.92   0
  -4  -7   1    9.72    6.18   0
  -4   2   9  559.15   10.74   0
  -4   6   8   18.84    5.67   0
  -4   9   6    6.00    5.99   0
  -3  -9  -7    3.65    4.70   0
  -3  -7  -1   18.07    5.44   0
  -3  -6   1    5.73    4.80   0
  -3   5   7    0.68    6.31   0
  -3   7   6    8.59    6.01   0
  -3   8   5    4.97    4.51   0
  -3   9   4   10.72    4.82   0
  -3  10   3   -1.28    6.31   0
  -2  -9 -16    8.72    5.14   0
  -2  -9 -15    2.82    5.26   0
  -2  -9 -14   15.98    4.99   0
  -2  -9 -13   19.61    5.20   0
  -2  -8  -7   65.84    5.41   0
  -2  -7  -4    1.82    5.22   0
  -2   7   4   17.41    4.95   0
  -2   8   3   17.38    5.11   0
  -2   9   2   87.61    5.60   0
  -2  11  -1  177.50    7.25   0
  -2  12  -3    8.03    6.15   0
  -1  -8 -18   -3.79    4.77   0
  -1  -8 -17    4.11    4.95   0
  -1  -8 -16   13.84    5.30   0
  -1  -8 -15    5.77    5.09   0
  -1  -8 -14    0.54    4.87   0
  -1  -7  -8    4.55    4.67   0
  -1  -6  -5   16.98    5.60   0
  -1  -4  -1    1.52    6.24   0
  -1  10  -2   25.37    6.43   0
  -1  11  -4    4.57    6.30   0
  -1  12  -7   -2.12    6.56   0
   0  -6 -10   55.24    5.79   0
   0   5   0    8.82    5.89   0
   0   9  -4  218.24    7.64   0
   0  10  -6   57.88    6.47   0
   0  11  -9   27.00    6.46   0
   1  -5 -19    4.14    4.93   0
   1  -5 -18    3.44    4.76   0
   1  -5 -17    3.61    5.91   0
   1  -5 -16    4.16    4.82   0
   1  -5 -15   12.97    5.10   0
   1  -4 -10   11.22    6.70   0
   1   6  -4   38.83    6.29   0
   1   7  -5   29.93    6.32   0
   1   9  -9   10.72    6.22   0
   1  10 -13    5.34    6.42   0
   2  -2 -21   55.24    6.75   0
   2  -2 -13   21.29    6.21   0
   2  -1 -24  160.12    8.33   0
   2   0  -9   34.48    8.61   0
   2   8 -16   19.91    8.49   0
  -9  -6   8    1.20    8.01   0
  -8  -8   4    7.23    6.88   0
  -8   1  13   67.12    8.36   0
  -8   4  13    0.62    6.46   0
  -8   5  13   34.58    6.42   0
  -8   7  12   12.48    5.44   0
  -7  -9   1    1.50    5.17   0
  -7  -8   3    3.32    7.05   0
  -7  -7   5   12.49    7.60   0
  -7  -4   9    8.64   10.54   0
  -7   0  12   21.05    8.26   0
  -6 -10  -4   22.02    6.31   0
  -6  -8   2   71.04    7.10   0
  -6  -7   4   33.85    6.35   0
  -6  -4   8   99.81   11.91   0
  -6   6  11  248.03    7.58   0
  -6   9   9   44.49    6.06   0
  -6  10   8   46.25    6.17   0
  -5 -10  -6   -6.23    4.97   0
  -5   0  10    7.71    7.60   0
  -4 -10 -11   35.30    6.31   0
  -4 -10 -10   13.34    5.17   0
  -4  -9  -5   28.29    6.11   0
  -4   4   9   30.50    5.34   0
  -4   7   8   52.27    6.25   0
  -4   8   7   16.34    4.66   0
  -4  10   5   50.61    5.36   0
  -4  11   4   23.22    6.01   0
  -3  -9  -9    8.38    5.71   0
  -3  -9  -8    6.96    4.73   0
  -3  -8  -4   11.85    5.50   0
  -3   0   7   16.66    9.46   0
  -3  11   2    9.79    6.25   0
  -3  12   0   -1.56    5.10   0
  -2  -8  -8   70.04    5.24   0
  -2  -6  -2   12.14    6.70   0
  -2  -5   0  336.55    8.42   0
  -2   6   5  206.12    8.04   0
  -2  10   1   55.54    5.35   0
  -1  -7  -9    2.41    4.64   0
  -1  -5  -3   -1.05    5.56   0
  -1   5   3   45.50    6.24   0
  -1   7   2    9.02    6.78   0
  -1   8   1   11.27    5.34   0
  -1   9   0   43.23    7.03   0
  -1  12  -6   -0.25    6.41   0
   0  -6 -21   26.30    6.20   0
   0  -6 -12   15.76    6.32   0
   0  -6 -11    8.47    5.41   0
   0  -5  -7  127.23    6.77   0
   0  -4  -5  187.17    8.76   0
   0  -3  -3  658.95   13.27   0
   0   8  -2    6.30    6.41   0
   0  11  -8   17.73    6.40   0
   1  -4 -23   -1.12    5.15   0
   1  -4 -22    4.53    6.43   0
   1  -4 -11    6.71    6.19   0
   1  -2  -6    5.65    8.38   0
   1   5  -3   55.87    7.36   0
   1   8  -6    3.80    5.74   0
   1   9  -8    6.05    5.98   0
   1  10 -12    3.87    6.30   0
   2  -2 -20   20.07    6.56   0
   2  -2 -19   11.89    6.21   0
   2  -2 -15  163.03    7.34   0
   2  -2 -14  190.19    7.55   0
   2   5  -8  131.58    8.72   0
   2   6  -9  140.40    8.28   0
   2   7 -11   76.37    8.09   0
   2   8 -15    2.70    6.88   0
   2   8 -14    8.83    8.15   0
  -9  -1  13    2.11   10.43   0
  -9   3  14   -2.73    7.70   0
  -9   4  14    3.22    7.31   0
  -7   6  12    5.37    4.99   0
  -7   8  11   10.38    5.24   0
  -6 -10  -5   46.76    6.48   0
  -6  -9  -1   18.06    5.02   0
  -5 -10  -8    3.35    5.84   0
  -5 -10  -7   -0.79    4.76   0
  -5  -9  -3    2.81    4.80   0
  -5  -8   0    0.47    5.86   0
  -5  -6   4    9.94    6.16   0
  -5   6  10    3.80    4.67   0
  -5   8   9    8.30    5.98   0
  -5   9   8    2.55    4.82   0
  -5  10   7    2.52    5.18   0
  -4  -9  -6   33.98    6.11   0
  -4  -8  -2    6.86    4.82   0
  -4  -5   4   28.19    5.97   0
  -4   1   9  788.75   13.45   0
  -3  -9 -10    0.06    5.00   0
  -3  -8  -5   -0.19    5.07   0
  -3  -7  -2   63.77    6.99   0
  -3  -5   2   44.32    6.26   0
  -3   6   7    4.10    5.09   0
  -3   8   6   10.41    5.71   0
  -3   9   5   11.08    4.89   0
  -3  10   4    1.08    6.28   0
  -3  12   1   14.90    6.43   0
  -2  -8 -10   37.00    6.07   0
  -2  -8  -9   27.66    4.98   0
  -2  -7  -5   61.08    5.79   0
  -2   8   4   67.15    6.06   0
  -2   9   3   41.00    5.83   0
  -2  11   0   51.75    5.44   0
  -2  12  -2    4.89    5.09   0
  -1  -7 -10    9.35    4.59   0
  -1  -6  -6   15.91    5.25   0
  -1  -3   0   11.44    9.56   0
  -1   6   3   10.66    6.82   0
  -1  10  -1   35.75    6.26   0
  -1  11  -3   15.91    5.34   0
   0  -6 -20   11.67    4.72   0
   0  -6 -19    3.25    5.68   0
   0  -6 -18    8.44    6.21   0
   0  -6 -15  189.47    7.05   0
   0  -6 -14   96.29    6.04   0
   0  -6 -13   11.00    4.95   0
   0  -5  -8  255.22    7.26   0
   0   3   1   40.32    8.69   0
   0   4   1  113.68    8.94   0
   0   6   0  358.79    8.47   0
   0   9  -3  143.86    6.43   0
   0  10  -5  125.64    5.96   0
   0  11  -7    7.44    5.87   0
   1  -4 -21   12.42    5.87   0
   1  -4 -12    5.27    5.99   0
   1  -3  -8    6.23    5.35   0
   1  10 -11    4.33    6.34   0
   2  -2 -17   21.59    5.97   0
   2  -2 -16   18.18    5.81   0
   2  -1 -22  103.80    7.45   0
   2   0 -24    4.61    7.01   0
   2   3  -7  287.37   17.10   0
   2   8 -13   12.59    7.10   0
  -9  -7   6    0.21    7.60   0
  -9   2  14    0.22    6.49   0
  -8   0  13   10.58    8.14   0
  -8   6  13    5.68    5.29   0
  -7  -9   0    1.26    4.93   0
  -7   7  12   12.40    6.15   0
  -6  -8   1    3.85    5.74   0
  -6   4  12  137.78    6.76   0
  -6   7  11   37.74    5.12   0
  -5 -10  -9   -0.72    5.04   0
  -5  -9  -4   10.33    6.10   0
  -5  -7   2    8.99    5.66   0
  -5   7  10   -5.34    5.58   0
  -4  -9  -7    5.75    5.84   0
  -4  -7   0   83.66    6.71   0
  -4  -6   2    8.63    5.59   0
  -4   6   9  135.36    7.33   0
  -4   8   8    5.82    5.77   0
  -4   9   7   11.73    4.90   0
  -4  11   5   13.39    6.01   0
  -3  -9 -15    4.55    6.29   0
  -3  -9 -14    6.12    6.19   0
  -3  -9 -13    5.82    4.73   0
  -3  -9 -12    7.00    4.92   0
  -3  -9 -11    7.65    4.84   0
  -3  -8  -6    0.88    5.79   0
  -3  -6   0    8.09    5.98   0
  -3   3   8    9.53    5.93   0
  -3   4   8   11.54    6.81   0
  -3   7   7    4.39    6.34   0
  -3  11   3    4.11    4.77   0
  -2  -8 -12  182.66    7.72   0
  -2  -8 -11  172.47    6.59   0
  -2  -7  -6   55.35    6.78   0
  -2   2   6  129.89    9.14   0
  -2   3   6  245.96    8.03   0
  -2   7   5   45.34    5.30   0
  -2  10   2   17.96    4.73   0
  -2  12  -1   -3.73    5.79   0
  -1  -7 -19    1.98    5.73   0
  -1  -7 -13   -3.57    5.70   0
  -1  -7 -12   13.82    4.68   0
  -1  -7 -11    5.09    4.71   0
  -1  -6  -7    5.67    6.15   0
  -1   8   2    0.87    6.18   0
  -1  12  -5    3.63    5.29   0
   0  -6 -17   59.55    5.47   0
   0  -6 -16   41.08    5.17   0
   0  -5  -9  104.87    7.20   0
   0  -2  -2  728.77   15.71   0
   0   2   1 9728.65   52.11   0
   0   8  -1  135.97    7.41   0
   0  10  -4   79.62    6.48   0
   1  -4 -20    3.63    4.82   0
   1  -4 -19    3.57    5.25   0
   1  -4 -18   -2.13    5.62   0
   1  -4 -14    8.78    6.05   0
   1  -4 -13    2.75    5.27   0
   1  -3  -9    2.60    6.28   0
   1   6  -3   14.51    6.04   0
   1   7  -4    9.93    6.11   0
   1   8  -5    0.15    5.74   0
   1   9  -7    3.82    5.17   0
   1  10 -10   -0.53    6.05   0
   2  -1 -21   31.28    6.60   0
   2  -1 -12  140.14    7.24   0
   2   0 -23    0.44    8.01   0
   2   4  -7  147.71   10.47   0
   2   7 -10   88.96    6.87   0
   2   8 -12    8.22    7.38   0
  -9  -5   9    0.67    8.32   0
  -9   1  14    4.49    7.64   0
  -8  -6   7    1.05    6.72   0
  -7  -9  -1    6.79    6.15   0
  -7  -8   2    1.73    6.27   0
  -7  -6   6   -0.06    7.68   0
  -7   2  13    5.64    6.79   0
  -7   3  13    3.96    6.03   0
  -7   4  13    7.41    6.01   0
  -7   5  13    4.38    5.96   0
  -6  -9  -2    3.77    4.84   0
  -6  -7   3   35.47    6.95   0
  -6  -6   5   58.97    7.34   0
  -6   5  12   32.03    5.72   0
  -6   9  10   36.02    5.14   0
  -6  10   9   14.09    5.03   0
  -5  -8  -1    3.37    5.35   0
  -5   3  11   61.05    6.53   0
  -5   4  11   76.90    6.34   0
  -5   5  11   11.04    5.71   0
  -5   9   9   13.13    6.02   0
  -5  10   8    3.77    4.68   0
  -5  11   7   -4.35    6.09   0
  -4  -9  -8   16.90    5.74   0
  -4  -8  -3   66.07    5.39   0
  -3  -8  -7   -3.82    5.47   0
  -3  -7  -3   50.19    6.79   0
  -3   2   8    3.87    6.38   0
  -3   5   8    4.45    6.00   0
  -3  12   2    0.91    4.86   0
  -2  -8 -17   16.78    4.94   0
  -2  -8 -16   31.29    4.99   0
  -2  -8 -15    9.15    4.60   0
  -2  -8 -14    9.60    4.69   0
  -2  -8 -13   45.36    5.19   0
  -2  -6  -3   50.83    5.55   0
  -2  -5  -1  284.69    8.59   0
  -2  -4   1  399.78   10.88   0
  -2  11   1   26.52    4.93   0
  -1  -7 -18    4.75    4.67   0
  -1  -7 -17    1.53    4.84   0
  -1  -7 -16    3.89    4.71   0
  -1  -7 -15   -1.03    4.67   0
  -1  -7 -14    4.27    4.70   0
  -1  -5  -4   16.45    5.71   0
  -1  -4  -2   11.56    7.20   0
  -1  -2   1    0.32   10.64   0
  -1   3   4   13.59    6.80   0
  -1   4   4   40.01    6.24   0
  -1   7   3    7.69    5.30   0
  -1   9   1   38.69    5.30   0
  -1  10   0   50.59    6.39   0
  -1  11  -2   25.06    5.46   0
  -1  12  -4    2.96    5.08   0
   0  -5 -22   13.79    6.25   0
   0  -5 -10   14.30    6.02   0
   0  -4  -6  302.95    8.08   0
   0   7   0   25.57    5.50   0
   0   9  -2   20.17    5.09   0
   0  11  -6   18.51    4.70   0
   1  -4 -17    5.38    4.74   0
   1  -4 -16    2.34    4.72   0
   1  -4 -15   10.29    4.88   0
   1  -3 -23    1.27    4.83   0
   1  -1  -5    6.16    9.83   0
   1  10  -9   -1.03    5.96   0
   2  -1 -20   30.40    6.43   0
   2  -1 -19  204.99    8.48   0
   2  -1 -13    7.21    5.54   0
   2   0 -22  184.93    8.80   0
   2   0 -10  603.06   13.84   0
   2   1 -24  156.30    9.18   0
   2   6  -8   96.16    7.52   0
  -8  -7   5   35.97    6.40   0
  -8   3  14   79.84    6.98   0
  -8   4  14  105.70    7.28   0
  -8   5  14   14.30    6.08   0
  -7  -7   4    9.22    7.34   0
  -7   6  13    4.35    5.77   0
  -7   8  12   12.62    4.95   0
  -6  -9  -3   22.07    5.58   0
  -6   6  12   48.90    6.04   0
  -6   8  11   37.50    5.13   0
  -5  -9  -5    3.84    4.82   0
  -5   2  11   29.74    5.85   0
  -5   6  11   17.34    5.79   0
  -5   8  10   21.95    5.02   0
  -4  -9 -10   12.27    5.72   0
  -4  -9  -9   29.59    4.93   0
  -4  -8  -4    7.04    5.80   0
  -4  -4   5  147.91    8.89   0
  -4   4  10  164.97    7.14   0
  -4   7   9   32.46    5.10   0
  -4   9   8   11.54    5.45   0
  -4  10   7   30.44    4.88   0
  -4  11   6   41.28    6.13   0
  -3  -8  -8   10.80    5.66   0
  -3   6   8    1.49    6.15   0
  -3   8   7    3.65    4.51   0
  -3   9   6    6.76    4.70   0
  -3  10   5   -4.30    5.12   0
  -3  11   4    7.52    4.76   0
  -2  -7  -7   10.02    5.00   0
  -2   6   6   60.90    5.78   0
  -2   8   5   10.45    4.56   0
  -2   9   4    6.59    4.57   0
  -2  10   3    0.94    4.46   0
  -2  11   2   11.13    5.71   0
  -2  12   0   58.77    5.31   0
  -1  -6  -8    4.37    4.76   0
  -1   2   4   12.88    9.45   0
  -1   5   4   52.18    5.77   0
  -1  11  -1   12.18    6.09   0
  -1  12  -3    9.40    6.00   0
   0  -5 -21   13.48    5.11   0
   0  -5 -20    8.88    6.07   0
   0  -5 -11   -1.03    6.10   0
   0  -3  -4   75.67    7.84   0
   0  10  -3   14.72    4.70   0
   0  12  -8   12.05    6.33   0
   1  -3 -22   -0.62    4.95   0
   1  -3 -21    7.91    5.79   0
   1  -3 -10    4.18    5.08   0
   1  -2  -7    1.51    6.16   0
   1   3  -2    4.11    8.90   0
   1   4  -2   -0.64    6.24   0
   1   5  -2    9.71    6.60   0
   1   9  -6    0.38    4.16   0
   1  10  -8   10.67    5.97   0
   1  11 -12    3.89    6.27   0
   2  -1 -18   72.53    6.33   0
   2  -1 -17   24.21    5.64   0
   2  -1 -16   24.74    5.65   0
   2  -1 -15   76.47    6.18   0
   2  -1 -14   45.31    5.98   0
   2   1 -23   76.79    8.80   0
   2   5  -7  469.53   11.60   0
   2   8 -11   40.47    6.19   0
   2   9 -16   -1.03    8.11   0
   2   9 -15    7.88    7.67   0
  -8   2  14   51.28    7.32   0
  -8   6  14   12.34    6.03   0
  -7  -9  -2    4.45    5.92   0
  -7   1  13    4.29    7.18   0
  -7   7  13    8.45    6.17   0
  -6  -9  -4    5.53    5.77   0
  -6  -8   0    2.97    4.42   0
  -6   1  12   66.85    7.62   0
  -6   7  12   28.59    5.74   0
  -6   9  11   14.94    5.75   0
  -5  -9  -7    2.07    5.69   0
  -5  -9  -6    2.79    4.42   0
  -5  -8  -2    2.95    4.55   0
  -5  -7   1    2.12    5.26   0
  -5  -5   5   11.55    5.51   0
  -5  10   9    6.94    5.74   0
  -4  -9 -13    7.11    5.87   0
  -4  -9 -12    5.97    4.71   0
  -4  -9 -11    1.47    4.67   0
  -4  -8  -5  131.94    6.46   0
  -4  -7  -1  149.22    6.10   0
  -4   0   9    4.50    7.57   0
  -4   5  10   16.23    5.10   0
  -4   8   9   49.79    5.90   0
  -3  -8  -9    0.56    4.42   0
  -3  -7  -4   28.52    5.38   0
  -3  -6  -1   15.58    5.10   0
  -3  -4   3   19.94    6.40   0
  -3   7   8    6.16    5.74   0
  -3  12   3   -1.92    4.82   0
  -2  -7  -9  158.42    6.50   0
  -2  -7  -8   97.49    5.27   0
  -2  -6  -4  471.03    8.44   0
  -2   1   6  119.01   10.73   0
  -2   7   6  215.23    6.93   0
  -2  12   1   15.21    5.65   0
  -1  -6 -20    7.76    5.59   0
  -1  -6 -10    3.69    5.45   0
  -1  -6  -9    3.92    4.77   0
  -1  -5  -5   35.22    5.52   0
  -1  -1   2    4.98   16.39   0
  -1   6   4   34.27    5.59   0
  -1   9   2   17.19    4.77   0
  -1  10   1   21.95    4.67   0
   0  -5 -19   -0.71    4.46   0
   0  -5 -18    4.96    5.85   0
   0  -5 -17    9.84    5.48   0
   0  -5 -14  182.57    7.14   0
   0  -5 -13    0.05    5.94   0
   0  -5 -12   16.34    4.98   0
   0  -4  -7   16.91    5.20   0
   0   8   0   38.42    5.49   0
   0  11  -4   22.40    5.71   0
   0  12  -7   14.66    6.34   0
   1  -3 -20   17.61    5.21   0
   1  -3 -11    3.99    4.75   0
   1   0  -4    1.39   11.62   0
   1   7  -3    9.84    4.72   0
   1   8  -4   10.31    5.04   0
   1   9  -5   10.80    5.43   0
   1  10  -7    7.48    5.53   0
   1  11 -11    1.92    6.35   0
   1  11 -10   10.34    5.98   0
   2   0 -21  111.32    7.20   0
   2   0 -11  226.51    9.41   0
   2   1  -9 1234.22   24.42   0
   2   8 -10   64.95    6.96   0
   2   9 -14   26.07    7.08   0
  -9  -7   5   -2.06    7.30   0
  -9  -6   7    0.89    7.38   0
  -9  -4  10    2.39   10.34   0
  -9   3  15   -1.66    7.17   0
  -8  -8   2    4.41    6.09   0
  -8  -5   8    2.47    7.46   0
  -7  -9  -3    1.52    5.94   0
  -7  -8   1    1.72    5.56   0
  -7  -1  12    3.04    9.73   0
  -6  -9  -5   50.80    6.09   0
  -6  -7   2    5.77    6.25   0
  -6  -1  11  403.17   16.20   0
  -6   8  12    7.22    5.69   0
  -5  -9  -8    3.76    5.45   0
  -5  -6   3    1.17    5.09   0
  -5   1  11   10.80    6.20   0
  -5   7  11    1.55    4.49   0
  -5   9  10    6.44    4.58   0
  -4  -8  -6   77.96    6.01   0
  -4  -6   1   96.85    6.35   0
  -4  -5   3   96.99    7.01   0
  -4  10   8   17.99    5.67   0
  -4  11   7   10.27    5.97   0
  -3  -8 -16   -1.54    5.95   0
  -3  -8 -12    2.00    5.79   0
  -3  -8 -11    2.48    4.68   0
  -3  -8 -10   -2.20    4.33   0
  -3  -7  -5    5.93    6.02   0
  -3  -5   1   23.01    5.72   0
  -3   1   8   16.21    6.53   0
  -3   9   7    2.86    4.42   0
  -3  10   6    1.72    4.75   0
  -3  11   5   -4.76    4.59   0
  -2  -7 -19    8.40    5.64   0
  -2  -7 -10  163.63    5.54   0
  -2  -6  -5   57.12    6.36   0
  -2  -3   2   49.79    9.77   0
  -2   9   5   33.13    4.58   0
  -2  10   4    4.89    4.82   0
  -2  11   3    4.35    5.45   0
  -1  -6 -19   -0.08    4.21   0
  -1  -6 -18    3.44    5.53   0
  -1  -6 -11    2.25    4.54   0
  -1  -5  -6   42.58    6.71   0
  -1  -4  -3   36.52    7.24   0
  -1   0   3    0.42   13.17   0
  -1   7   4   10.32    4.90   0
  -1  11   0   26.80    4.85   0
  -1  12  -2    5.35    4.69   0
   0  -5 -16  281.35    6.50   0
   0  -5 -15  112.17    5.54   0
   0  -4 -22   22.41    6.02   0
   0  -4  -8  230.79    8.13   0
   0   4   2  858.04   13.36   0
   0   5   2  181.66    8.04   0
   0  10  -2   76.73    5.09   0
   0  12  -6   46.40    6.36   0
   1  -3 -19    5.30    4.61   0
   1  -3 -18    1.48    5.40   0
   1  -3 -17    4.59    5.04   0
   1  -3 -13    7.00    5.67   0
   1  -3 -12    3.01    4.52   0
   1  -2 -23    0.98    5.59   0
   1  -2  -8   15.68    7.02   0
   1   6  -2    7.72    4.57   0
   1  11  -9    5.51    5.86   0
   2   0 -20    3.32    6.12   0
   2   1 -22  105.20    8.08   0
   2   7  -8  109.58    6.49   0
   2   9 -12   20.58    7.05   0
  -9   0  14    0.88    7.94   0
  -8  -7   4   -2.08    6.88   0
  -8   1  14    6.24    7.12   0
  -7  -7   3   11.02    6.87   0
  -7   4  14    6.25    5.88   0
  -7   5  14   -2.85    5.71   0
  -6  -9  -6   45.60    5.90   0
  -6  -8  -1    9.60    4.48   0
  -6  -5   6   30.51    6.97   0
  -6   3  13   34.68    6.65   0
  -6   4  13   34.44    5.80   0
  -6   5  13   -0.65    5.50   0
  -6   6  13   74.99    5.67   0
  -5  -9 -11   -2.29    5.79   0
  -5  -9 -10    0.07    5.63   0
  -5  -9  -9    6.15    4.29   0
  -5  -8  -3    9.85    4.48   0
  -5  -7   0    4.24    5.14   0
  -5   4  12  110.98    6.28   0
  -5   5  12    6.51    5.25   0
  -5   8  11    7.12    4.67   0
  -4  -8  -7  129.91    6.32   0
  -4  -7  -2    3.88    4.47   0
  -4  -3   6 1443.08   24.77   0
  -4   7  10   45.54    4.87   0
  -4   9   9   -0.10    4.38   0
  -3  -8 -15   -2.38    4.49   0
  -3  -8 -14    2.99    4.30   0
  -3  -8 -13    4.83    4.40   0
  -3  -6  -2   10.60    5.87   0
  -3   4   9   -0.48    5.53   0
  -3   5   9   13.02    5.63   0
  -3   8   8    7.67    4.39   0
  -3  12   4    6.22    4.86   0
  -2  -7 -18   33.97    5.01   0
  -2  -7 -17   10.23    4.27   0
  -2  -7 -16   21.86    4.71   0
  -2  -7 -15    5.10    5.42   0
  -2  -7 -14  100.12    6.65   0
  -2  -7 -13   10.03    4.27   0
  -2  -7 -12   15.31    4.45   0
  -2  -7 -11  161.70    5.56   0
  -2  -5  -2  245.61    7.37   0
  -2   3   7  293.94    8.45   0
  -2   6   7  213.32    7.45   0
  -2   8   6   16.75    4.58   0
  -2  12   2    9.80    4.71   0
  -1  -6 -17    1.32    4.70   0
  -1  -6 -16    4.80    4.32   0
  -1  -6 -15    7.68    4.57   0
  -1  -6 -14    3.80    4.20   0
  -1  -6 -13    8.80    4.37   0
  -1  -6 -12   -4.82    4.44   0
  -1  -3  -1   90.56    9.56   0
  -1   9   3    9.53    4.56   0
  -1  10   2    2.89    4.48   0
  -1  12  -1   11.26    4.58   0
   0  -4 -21   35.41    5.92   0
   0  -3  -5  652.24   11.15   0
   0   3   2 1566.57   18.65   0
   0   6   2  120.80    7.30   0
   0   8   1  137.85    6.77   0
   0   9   0    2.79    4.75   0
   0  10  -1   23.02    5.75   0
   0  11  -3    4.36    4.38   0
   0  12  -5   17.75    6.16   0
   1  -3 -16    2.42    4.21   0
   1  -3 -15    2.06    4.50   0
   1  -3 -14    4.21    4.78   0
   1  -2 -22    3.33    5.88   0
   1  -1 -24    9.62    6.56   0
   1   2  -2    1.85   11.68   0
   1   7  -2   16.02    5.85   0
   1   8  -3    5.74    4.88   0
   1   9  -4    2.82    5.39   0
   1  10  -6    8.70    4.46   0
   1  11  -8    9.61    5.53   0
   2   0 -19    0.55    5.70   0
   2   0 -18   36.70    6.54   0
   2   0 -12    2.99    6.24   0
   2   2 -23   11.69    7.16   0
   2   4  -6  205.47   10.34   0
   2   5  -6   69.46    7.05   0
   2   9 -11    4.64    6.68   0
  -9   2  15    3.85    7.14   0
  -8  -8   1   -1.76    5.51   0
  -8  -6   6   30.73    6.86   0
  -8   4  15   24.42    7.09   0
  -8   5  15   45.42    6.28   0
  -7  -9  -4    5.93    4.56   0
  -7  -8   0    6.61    5.65   0
  -7  -6   5    4.01    6.43   0
  -7  -5   7    4.79    6.20   0
  -7   6  14    2.56    4.77   0
  -6  -9  -7   22.16    4.64   0
  -6  -8  -2   27.82    5.41   0
  -6  -6   4    9.80    5.42   0
  -6   7  13    6.28    5.25   0
  -6   9  12   13.52    4.73   0
  -5  -8  -4   23.35    4.73   0
  -5   3  12   28.81    5.04   0
  -5   6  12   30.10    4.68   0
  -5   9  11    1.32    5.39   0
  -5  10  10    6.48    4.73   0
  -4  -8  -8    8.62    4.28   0
  -4  -7  -3  173.33    7.09   0
  -4   8  10   98.78    5.23   0
  -4  11   8    5.85    5.93   0
  -3  -7  -6    1.01    4.77   0
  -3   3   9   14.60    5.73   0
  -3   6   9   -1.37    4.84   0
  -3  10   7    8.53    4.74   0
  -3  11   6    8.56    4.45   0
  -3  12   5   -0.01    5.82   0
  -2  -6  -6   19.38    4.95   0
  -2  -4   0   67.94    6.43   0
  -2   7   7  520.49    8.89   0
  -2   9   6   16.29    5.46   0
  -2  10   5    5.42    4.49   0
  -2  11   4   15.20    5.63   0
  -1  -5  -7   11.58    5.25   0
  -1   4   5   57.35    6.26   0
  -1   5   5   38.66    5.39   0
  -1   6   5   92.59    5.81   0
  -1   8   4   15.12    5.02   0
  -1  11   1   13.33    4.67   0
   0  -4 -20   24.37    4.61   0
   0  -4  -9  293.28    7.40   0
   0  -2  -3  122.04    9.18   0
   0  11  -2   15.71    5.89   0
   1  -2 -21    9.91    5.68   0
   1  -2  -9   26.60    6.44   0
   1  -1  -6    6.89    8.42   0
   1   4  -1    9.40    7.63   0
   1   5  -1    5.57    6.22   0
   1  10  -5   -1.66    5.07   0
   1  11  -7   -1.04    5.40   0
   2   0 -17    9.41    6.40   0
   2   0 -16    3.10    5.82   0
   2   0 -15    3.84    5.84   0
   2   0 -14  158.09    7.86   0
   2   0 -13  120.90    7.58   0
   2   1 -21   36.06    6.90   0
   2   6  -6   56.35    6.64   0
   2   8  -8  223.58    7.70   0
  -8   3  15   47.74    7.22   0
  -7  -9  -5    1.52    4.55   0
  -7  -8  -1   11.32    5.40   0
  -7   2  14    9.23    6.57   0
  -7   7  14    1.15    4.93   0
  -6  -9  -9   22.82    4.55   0
  -6  -9  -8   17.25    4.39   0
  -6  -7   1   13.07    5.30   0
  -6   2  13   64.90    6.95   0
  -6   8  13   13.87    5.84   0
  -5  -8  -5   13.72    4.78   0
  -5  -7  -1   10.85    5.37   0
  -5  -6   2   18.88    5.34   0
  -5  -4   6    3.56    6.89   0
  -5  -1  10   18.34   10.01   0
  -5   7  12    8.35    4.66   0
  -4  -8 -11   29.93    5.65   0
  -4  -8 -10   36.18    4.52   0
  -4  -8  -9   38.46    4.52   0
  -4  -6   0  175.43    6.85   0
  -4   1  10    8.63    6.36   0
  -4   4  11  146.78    6.83   0
  -4   9  10   99.42    6.22   0
  -4  10   9   47.74    5.05   0
  -3  -7  -8    7.93    5.45   0
  -3  -7  -7   -1.97    4.59   0
  -3  -6  -3   13.34    5.83   0
  -3  -5   0    5.25    5.83   0
  -3  -3   4   58.23    8.49   0
  -3   7   9    4.81    4.87   0
  -3   9   8    0.09    4.21   0
  -2  -6  -7   65.39    5.26   0
  -2  -5  -3   64.95    6.03   0
  -2   2   7   62.09    7.50   0
  -2  12   3    3.34    4.85   0
  -1  -5 -21    1.24    4.40   0
  -1  -5 -20   -0.72    5.36   0
  -1  -5  -8    6.31    4.97   0
  -1  -4  -4   18.60    5.46   0
  -1   1   4    0.12    9.89   0
  -1   3   5    1.35    5.85   0
  -1   7   5   28.74    4.70   0
  -1   9   4    6.35    5.32   0
  -1  10   3    5.46    4.50   0
  -1  11   2    3.76    5.46   0
  -1  12   0    8.94    4.55   0
   0  -4 -19   10.17    4.49   0
   0  -4 -18   44.92    5.86   0
   0  -4 -11  230.27    7.19   0
   0  -4 -10   45.15    5.37   0
   0  -3 -23   42.43    6.33   0
   0  -3  -6  438.98    9.94   0
   0   9   1   50.24    5.99   0
   0  10   0   98.58    6.17   0
   1  -2 -20    2.13    5.69   0
   1  -2 -19    9.41    5.68   0
   1  -2 -10   16.27    6.03   0
   1  -1 -23    0.56    5.86   0
   1   6  -1    6.85    4.51   0
   1   8  -2    2.17    5.69   0
   1   9  -3    5.33    5.33   0
   2   1 -20   27.22    7.10   0
   2   2 -22   13.20    6.67   0
   2   3 -23   28.40    7.84   0
   2   9  -9   65.22    7.14   0
   2  10 -14   27.99    7.57   0
   2  10 -13    6.31    6.90   0
  -9  -7   4    2.14    6.06   0
  -9   1  15    1.04    7.02   0
  -8  -8   0   11.45    5.79   0
  -8  -7   3    5.87    6.86   0
  -8  -1  13   70.22   11.27   0
  -7  -7   2    1.74    5.81   0
  -7   0  13    5.02    7.66   0
  -6  -8  -3    2.98    4.63   0
  -6   0  12   85.71    9.10   0
  -5  -8  -6    5.52    4.41   0
  -5  -5   4    3.23    5.90   0
  -5   2  12   20.24    5.20   0
  -5   8  12    0.40    4.48   0
  -5  10  11    4.21    4.29   0
  -4  -8 -15   18.56    4.89   0
  -4  -8 -14    9.30    4.44   0
  -4  -8 -13    7.20    4.26   0
  -4  -8 -12    1.66    4.67   0
  -4  -7  -4  108.48    5.67   0
  -4   3  11  178.39    6.96   0
  -3  -7 -18   -4.18    4.75   0
  -3  -7 -17    6.23    5.61   0
  -3  -7  -9   10.38    4.21   0
  -3   2   9   11.92    5.62   0
  -3   8   9   10.11    4.45   0
  -3  10   8   -0.46    5.56   0
  -3  11   7    3.85    4.42   0
  -3  12   6    5.91    5.74   0
  -2  -6 -20   -0.41    4.22   0
  -2  -6 -19    4.48    4.34   0
  -2  -6  -8   38.87    4.77   0
  -2  10   6   11.10    5.72   0
  -2  11   5   30.36    5.59   0
  -1  -5 -19    1.22    4.43   0
  -1  -5 -18   -1.35    5.64   0
  -1  -5  -9   -0.99    4.59   0
  -1   8   5    6.10    5.27   0
  -1  12   1   15.23    5.43   0
   0  -4 -17  127.92    5.39   0
   0  -4 -16  135.46    5.68   0
   0  -4 -15  100.00    6.32   0
   0  -4 -14  249.96    7.35   0
   0  -4 -13   42.43    5.12   0
   0  -4 -12   16.98    4.75   0
   0  -3 -22   98.93    6.62   0
   0   5   3  447.90    9.33   0
   0   6   3  194.52    7.48   0
   0   8   2    3.24    4.91   0
   0  12  -3   34.01    4.96   0
   1  -2 -18   -0.02    4.87   0
   1  -2 -11   13.56    5.48   0
   1  -1 -22    4.15    5.88   0
   1   0 -24    3.27    6.91   0
   1   3  -1    2.50    8.64   0
   1   7  -1    9.97    4.60   0
   1  10  -4    0.01    4.38   0
   1  11  -6    5.73    4.55   0
   1  12  -8    2.01    5.54   0
   2   1 -19  232.46    8.95   0
   2   1 -10  242.89   11.77   0
   2   7  -6  196.83    7.00   0
   2   8  -7  156.08    6.79   0
   2  10 -11    8.87    6.51   0
  -9  -6   6    1.54    6.63   0
  -9  -5   8    2.10    6.84   0
  -8   2  15   68.90    7.63   0
  -7  -8  -2    9.31    5.29   0
  -7   5  15   -0.90    5.74   0
  -7   6  15    5.07    5.83   0
  -6  -8  -4   29.25    4.57   0
  -6  -7   0   -2.60    4.77   0
  -6  -6   3  169.26    6.82   0
  -6   4  14   14.19    5.69   0
  -6   5  14   43.02    5.70   0
  -6   6  14   33.36    5.72   0
  -6   7  14   13.17    5.73   0
  -5  -8  -8    0.37    5.31   0
  -5  -8  -7    5.40    4.45   0
  -5  -7  -2   15.88    5.44   0
  -5   5  13   11.13    5.08   0
  -5   6  13   20.82    5.22   0
  -5   9  12   -4.16    4.22   0
  -4  -7  -5   26.24    4.91   0
  -4  -6  -1   60.16    6.04   0
  -4  -5   2   31.23    5.27   0
  -4   8  11  141.37    5.42   0
  -4  10  10    7.73    4.32   0
  -4  11   9    2.82    4.66   0
  -3  -7 -16    4.79    4.13   0
  -3  -7 -15   -2.03    4.26   0
  -3  -7 -14    4.24    4.46   0
  -3  -7 -13    3.78    4.84   0
  -3  -7 -12    9.93    4.69   0
  -3  -7 -11    9.17    4.53   0
  -3  -7 -10    3.73    4.23   0
  -3  -6  -4    1.81    4.67   0
  -3  -4   2   20.53    6.14   0
  -3   5  10    9.59    4.83   0
  -3   6  10    0.30    5.07   0
  -3   9   9    6.85    4.25   0
  -2  -6 -18   37.77    4.62   0
  -2  -6 -17   15.16    4.45   0
  -2  -6 -16    0.42    4.97   0
  -2  -6 -10   67.11    4.65   0
  -2  -6  -9   48.74    4.60   0
  -2  -5  -4  271.39    7.12   0
  -2  -4  -1   51.17    7.10   0
  -2   4   8   54.28    5.53   0
  -2   9   7   59.38    4.84   0
  -2  12   4   22.51    4.67   0
  -1  -5 -17    6.92    4.34   0
  -1  -5 -16    0.77    5.32   0
  -1  -5 -15    4.86    4.88   0
  -1  -5 -12    1.32    5.73   0
  -1  -5 -11   -0.07    5.64   0
  -1  -5 -10   -1.91    4.71   0
  -1  -4 -22    7.30    5.84   0
  -1  -4  -5   42.17    6.91   0
  -1  10   4   -1.56    4.24   0
  -1  11   3    5.07    5.39   0
   0  -3 -21   52.48    5.76   0
   0  -3  -7  162.23    7.43   0
   0   2   2  787.97   15.25   0
   0   4   3  297.21    8.36   0
   0   7   3  114.33    5.74   0
   0   9   2   26.74    5.98   0
   0  10   1   10.49    5.55   0
   0  12  -2    2.17    4.60   0
   1  -2 -17    5.28    3.97   0
   1  -2 -16    2.92    5.13   0
   1  -2 -15    3.90    5.44   0
   1  -2 -14    2.05    5.22   0
   1  -2 -13    2.69    5.38   0
   1  -2 -12    3.41    5.04   0
   1  -1 -21    0.78    5.81   0
   1  -1  -7    1.60    7.87   0
   1   8  -1    5.01    5.69   0
   1   9  -2    7.95    4.26   0
   1  10  -3    4.70    5.12   0
   1  11  -5    6.23    4.46   0
   1  12  -7   -0.17    5.70   0
   2   1 -18   65.06    6.91   0
   2   2 -21   54.24    6.99   0
   2   3 -22    3.54    7.86   0
   2   3  -6  217.47   13.32   0
   2   5  -5  116.44    6.86   0
   2   6  -5  209.03    7.10   0
   2   8  -6    8.04    5.56   0
   2  10 -10    2.82    6.39   0
 -10  -4  10    2.13    8.27   0
  -9  -7   3    1.57    6.84   0
  -9  -3  11    0.54   11.20   0
  -8  -8  -1    3.71    4.45   0
  -8  -6   5   18.55    6.81   0
  -8  -4   9    8.02    7.38   0
  -8   0  14   92.64    9.38   0
  -8   5  16   13.44    5.82   0
  -7  -8  -3    4.26    5.50   0
  -7  -7   1   -1.12    5.51   0
  -7  -6   4    7.44    6.17   0
  -7   4  15    1.54    5.43   0
  -7   7  15    7.89    5.02   0
  -6  -8  -5    3.22    4.47   0
  -6  -4   7   10.52    8.12   0
  -6   8  14   27.46    5.81   0
  -5  -8 -14    4.85    5.67   0
  -5  -8 -13    1.66    5.88   0
  -5  -8 -12    7.18    5.33   0
  -5  -8 -11    4.91    5.18   0
  -5  -8 -10   -1.02    4.37   0
  -5  -8  -9   -2.93    4.21   0
  -5  -6   1    1.38    5.37   0
  -5   0  11    0.14    6.76   0
  -5   4  13   66.84    5.86   0
  -5   7  13    7.84    4.28   0
  -5  10  12   -0.02    5.58   0
  -4  -7  -6  363.83    6.99   0
  -4   2  11   96.51    6.12   0
  -4   6  12  242.58    6.94   0
  -4   9  11   32.72    4.56   0
  -3  -6  -5    9.09    5.55   0
  -3  -5  -1   34.20    5.59   0
  -3   7  10    5.02    4.45   0
  -3   8  10   13.18    5.32   0
  -3  11   8    1.37    4.36   0
  -2  -6 -15   50.08    4.43   0
  -2  -6 -14   21.08    4.33   0
  -2  -6 -13   15.32    4.18   0
  -2  -6 -12  398.53    6.91   0
  -2  -6 -11  361.81    6.63   0
  -2  -2   3 1924.50   30.08   0
  -2   8   8  224.97    5.79   0
  -2  10   7   53.01    6.00   0
  -2  11   6   12.23    4.41   0
  -2  12   5   20.62    5.75   0
  -1  -5 -14    2.85    4.45   0
  -1  -5 -13   -2.41    4.51   0
  -1  -4 -21    7.25    5.55   0
  -1  -3  -2   96.44    7.65   0
  -1   2   5    4.43    6.65   0
  -1   4   6   46.06    5.69   0
  -1   7   6   17.19    4.42   0
  -1   9   5    9.24    4.04   0
  -1  12   2   -0.40    4.26   0
   0  -3 -20   54.95    4.93   0
   0  -2 -23   21.55    5.70   0
   0  -2  -4  340.95   12.00   0
   0   8   3  232.86    7.22   0
   0  11   0    1.54    4.65   0
   0  12  -1   -0.35    5.29   0
   1  -1 -20    3.92    6.48   0
   1   0 -23    4.23    5.72   0
   1   5   0    4.18    4.82   0
   1   6   0    1.35    5.02   0
   1   7   0   21.44    5.71   0
   1  11  -4   10.08    5.15   0
   1  12  -6   -1.59    5.77   0
   2   1 -17   28.03    6.52   0
   2   4  -5  223.82    9.82   0
   2   7  -5   44.36    5.65   0
   2   9  -7   67.84    5.73   0
   2  10  -9   61.98    6.33   0
  -8  -8  -2    7.84    5.85   0
  -8  -7   2    7.92    5.59   0
  -8  -5   7   17.41    7.27   0
  -8   4  16   31.39    6.69   0
  -7  -8  -4    8.83    5.04   0
  -7  -4   8    4.78    7.84   0
  -7   3  15    4.09    5.70   0
  -6  -8  -7   86.70    5.96   0
  -6  -8  -6   12.08    4.49   0
  -6  -7  -1   25.23    5.19   0
  -6  -5   5  109.23    6.97   0
  -6   1  13   15.32    6.48   0
  -6   3  14   39.74    5.68   0
  -5  -7  -3   25.27    4.82   0
  -5   3  13    0.66    4.89   0
  -5   8  13   -1.86    4.38   0
  -4  -7 -17   12.58    5.60   0
  -4  -7  -8  387.23    7.31   0
  -4  -7  -7   17.20    4.32   0
  -4  -6  -2   13.61    5.82   0
  -4   4  12  144.89    6.54   0
  -4   5  12  818.02    9.51   0
  -4  10  11   12.47    5.34   0
  -3   3  10    9.38    5.20   0
  -2  -5 -21    8.68    4.34   0
  -2  -5 -20   11.11    5.28   0
  -2  -5  -5  244.03    6.78   0
  -2  -3   1 1473.26   18.50   0
  -2   3   8   36.71    5.03   0
  -2   9   8   99.44    5.95   0
  -1  -4 -20    4.87    4.98   0
  -1  -4  -6   30.53    5.29   0
  -1  -2   0   45.83   11.11   0
  -1   8   6   -2.09    3.95   0
  -1  10   5   -4.20    4.96   0
  -1  11   4    6.18    4.17   0
   0  -3 -19  155.03    5.79   0
   0  -3 -18   77.97    6.18   0
   0  -3  -8  289.19    7.54   0
   0   3   3  508.06   11.38   0
   0   9   3  204.70    6.72   0
   0  10   2   71.23    4.79   0
   0  11   1   62.82    5.98   0
   1   4   0    0.19    5.64   0
   1   8   0   20.60    5.89   0
   1   9  -1   48.29    4.77   0
   1  10  -2    2.27    4.14   0
   1  11  -3    2.38    5.35   0
   1  12  -5    2.56    5.83   0
   2   1 -16   23.55    6.70   0
   2   2 -20   21.87    6.42   0
   2   9  -6   14.94    5.07   0
   2  10  -8    9.22    5.47   0
   2  11 -12   10.20    6.87   0
   2  11 -11    4.36    6.58   0
  -9   2  16   -0.74    6.83   0
  -8  -8  -3   -0.16    5.59   0
  -7  -8  -5    6.00    5.50   0
  -7  -7   0    6.90    5.12   0
  -7  -5   6   10.04    6.41   0
  -6  -8 -11    0.35    5.41   0
  -6  -8 -10   -0.27    5.21   0
  -6  -8  -9   20.06    4.44   0
  -6  -8  -8   29.20    4.53   0
  -6  -6   2   60.17    5.79   0
  -5  -7  -4    9.04    4.38   0
  -5  -6   0    6.29    5.29   0
  -5   1  12   19.38    6.73   0
  -5   9  13    1.67    4.20   0
  -4  -7 -16   19.98    4.90   0
  -4  -7 -15   45.05    4.50   0
  -4  -7 -14    5.61    5.20   0
  -4  -7 -13    6.93    5.35   0
  -4  -7 -11    2.74    5.07   0
  -4  -7 -10    2.30    5.08   0
  -4  -7  -9   71.08    4.81   0
  -4  -5   1  176.02    6.65   0
  -4   8  12    6.27    4.51   0
  -3  -6 -19    0.68    4.20   0
  -3  -6 -18    6.89    5.26   0
  -3  -6  -7   20.92    5.79   0
  -3  -6  -6    9.88    4.86   0
  -3   6  11   10.60    5.65   0
  -3   9  10    4.02    4.15   0
  -3  11   9    2.03    4.79   0
  -2  -5 -19   44.50    5.34   0
  -2  -5  -6   74.64    5.26   0
  -2   7   9   52.80    5.88   0
  -2  11   7   12.99    4.38   0
  -2  12   6    8.26    4.33   0
  -1  -4 -19    0.84    4.36   0
  -1  -4  -7   31.42    6.34   0
  -1   3   6    1.35    5.24   0
  -1   9   6    2.83    4.25   0
   0  -3 -17  161.16    6.46   0
   0  -3 -16  207.28    6.98   0
   0  -3  -9  280.17    7.53   0
   0  -2 -22    6.96    4.70   0
   0   5   4  697.68    9.67   0
   0   6   4 1752.58   13.43   0
   0  12   0  101.13    5.23   0
   1  -1 -19    1.42    5.48   0
   1  -1 -18    0.15    5.02   0
   1  -1  -8    1.67    6.97   0
   1   0 -22    3.67    5.64   0
   1   1 -24    3.52    5.97   0
   1  10  -1   15.72    5.47   0
   2   1 -15   73.72    7.24   0
   2   1 -14   49.13    6.65   0
   2   1 -13    8.15    5.88   0
   2   1 -12  124.63    8.06   0
   2   2 -19   14.63    6.89   0
   2   3 -21    3.89    7.01   0
   2   4 -22   17.64    8.24   0
   2   5  -4  152.14    7.08   0
   2   6  -4   70.32    5.63   0
   2   7  -4   22.58    5.01   0
   2  10  -7   54.12    5.95   0
   2  11 -10   11.48    6.13   0
  -9  -7   2   -1.01    5.71   0
  -9  -6   5    0.21    5.96   0
  -8  -8  -4    8.79    4.72   0
  -8  -7   1   15.18    5.46   0
  -8   1  15    1.48    6.96   0
  -7  -8  -7   -3.33    5.45   0
  -7  -8  -6   -1.12    4.46   0
  -7  -6   3   -0.57    5.96   0
  -7   5  16    2.01    5.64   0
  -6  -7  -2   47.28    4.82   0
  -6   2  14   55.85    6.74   0
  -6   5  15   55.15    5.98   0
  -6   6  15   59.95    5.22   0
  -6   7  15   33.25    5.11   0
  -6   8  15   30.57    5.69   0
  -5  -7  -5    5.84    4.38   0
  -5  -5   3    3.70    4.94   0
  -5   5  14    0.59    5.06   0
  -5   6  14    4.65    5.04   0
  -5   7  14   13.70    5.40   0
  -4  -7 -12   22.25    4.59   0
  -4  -6  -3   19.14    4.64   0
  -3  -6 -17    8.56    4.48   0
  -3  -6 -16   10.16    5.21   0
  -3  -6  -8   -2.02    4.25   0
  -3  -5  -2   20.50    5.28   0
  -3  -4   1   13.29    5.97   0
  -3   1   9    9.97    5.63   0
  -3   5  11   17.17    4.83   0
  -3   8  11    9.13    5.33   0
  -3  10  10    8.76    4.42   0
  -2  -5 -18   71.87    5.02   0
  -2  -5 -17   93.87    5.83   0
  -2  -5  -7   77.91    5.28   0
  -2  -4  -2 1675.48   14.98   0
  -2   0   6 2767.65   32.81   0
  -2   1   7  498.35   12.05   0
  -2   4   9   36.16    6.08   0
  -2   8   9  109.18    4.82   0
  -2  10   8    9.79    4.50   0
  -1  -4 -18    0.59    4.28   0
  -1  -4 -17    1.97    5.15   0
  -1  -4  -8    7.54    5.90   0
  -1  -3 -22    9.31    5.95   0
  -1  -3  -3   51.25    7.29   0
  -1   5   7    2.70    4.67   0
  -1   6   7   13.26    4.96   0
  -1   7   7    0.67    4.07   0
  -1  10   6    2.76    5.50   0
  -1  11   5    1.83    4.59   0
  -1  12   4   -3.24    4.31   0
   0  -3 -15  397.83    7.35   0
   0  -3 -14  153.45    6.81   0
   0  -3 -13  119.01    6.18   0
   0  -3 -12   96.71    6.34   0
   0  -3 -11  273.11    7.09   0
   0  -3 -10   82.76    5.75   0
   0  -2 -21   34.75    5.81   0
   0  -2  -5  577.80   12.54   0
   0   4   4  410.87    8.84   0
   0  10   3    8.64    4.31   0
   0  11   2   21.39    4.76   0
   0  12   1    8.60    5.28   0
   1  -1 -17    2.66    4.81   0
   1  -1  -9    1.92    6.25   0
   1   0 -21   -7.30    5.66   0
   1   0  -5    9.16   11.00   0
   1   1 -23    1.84    7.02   0
   1   5   1   24.37    6.27   0
   1   6   1    0.10    5.01   0
   1   7   1   46.98    4.98   0
   1  11  -2    0.82    4.49   0
   1  12  -4    3.99    4.85   0
   2   8  -4   67.69    5.77   0
   2   9  -5   29.35    5.20   0
   2  10  -6    6.56    5.51   0
   2  11  -9   29.63    5.77   0
  -9  -7   1   -1.23    5.40   0
  -8  -8  -5    7.77    4.81   0
  -8  -6   4   19.99    5.97   0
  -7  -8  -9    3.74    4.38   0
  -7  -8  -8   -0.16    4.22   0
  -7  -7  -1    3.99    5.08   0
  -7   2  15    3.87    6.17   0
  -7   4  16    1.51    5.84   0
  -6  -7  -3   47.52    4.66   0
  -6   4  15   10.38    5.49   0
  -5  -7 -15   -2.95    5.50   0
  -5  -7  -7    8.72    5.36   0
  -5  -7  -6    5.48    4.34   0
  -5  -6  -1    8.36    5.38   0
  -5  -4   5    4.68    6.63   0
  -5  -3   7    1.65    8.03   0
  -5   2  13   24.12    6.33   0
  -5   4  14   20.64    5.39   0
  -5   8  14    5.98    4.59   0
  -5   9  14    7.19    5.23   0
  -4  -6  -4  482.06    8.63   0
  -4   7  13  137.88    5.30   0
  -4   8  13   64.74    5.91   0
  -4  10  12    3.22    4.46   0
[truncated: 193,723 more chars]
