# Supplementary material for: 1,3-Bis{(E)-[4-(di­methyl­amino)­benzyl­idene]amino}­propan-2-ol: chain structure formation via an O—H⋯N hydrogen bond
Source: Acta Crystallogr E Crystallogr Commun. 2017 May 5;73(Pt 6):813–6. doi: 10.1107/S2056989017006429 (PMC5458298; doi:10.1107/S2056989017006429)
Supplement: Supplementary file 2 [file e-73-00813-Isup2.hkl]

data_I                                                                          
_shelx_title ' ri27 in P21'                                                     
_shelx_refln_list_code          4                                               
_shelx_F_calc_maximum      186.77                                               
_exptl_crystal_F_000       760.00                                               
_reflns_d_resolution_high  0.8206                                               
                                                                                
loop_                                                                           
 _space_group_symop_operation_xyz                                               
 'x, y, z'                                                                      
 '-x, y+1/2, -z'                                                                
                                                                                
_cell_length_a     9.1456                                                       
_cell_length_b    10.5860                                                       
_cell_length_c    19.9740                                                       
_cell_angle_alpha  90.000                                                       
_cell_angle_beta   97.110                                                       
_cell_angle_gamma  90.000                                                       
                                                                                
_shelx_F_squared_multiplier     1.000                                           
                                                                                
loop_                                                                           
 _refln_index_h                                                                 
 _refln_index_k                                                                 
 _refln_index_l                                                                 
 _refln_F_squared_calc                                                          
 _refln_F_squared_meas                                                          
 _refln_F_squared_sigma                                                         
 _refln_observed_status                                                         
   5 -10   0          0.36         10.06        21.18 o                         
   6 -10   0        190.82        185.39        24.53 o                         
   4  -9   0        210.33        191.81        22.62 o                         
   5  -9   0         20.03         11.81        20.30 o                         
   6  -9   0         44.64         24.63        19.05 o                         
   7  -9   0          2.88          3.95        15.45 o                         
   3  -8   0         55.87         56.84        18.86 o                         
   4  -8   0        342.41        319.11        21.68 o                         
   5  -8   0          5.70          1.47        18.36 o                         
   6  -8   0         22.24          9.31        13.85 o                         
   7  -8   0          8.22         20.71        17.70 o                         
   8  -8   0         31.98         35.87        18.14 o                         
   3  -7   0         28.59         30.02        21.87 o                         
   4  -7   0        324.13        262.12        21.02 o                         
   5  -7   0          9.48         13.28        16.10 o                         
   6  -7   0          2.74         -8.15        14.95 o                         
   7  -7   0          5.87         20.66        13.64 o                         
   8  -7   0         36.55         48.28        13.51 o                         
   9  -7   0          1.92          5.42        15.14 o                         
   2  -6   0        487.91        409.35        22.28 o                         
   3  -6   0         29.31         25.35        18.74 o                         
   4  -6   0        522.78        553.09        18.69 o                         
   5  -6   0          9.81         19.06        12.66 o                         
   6  -6   0         90.90         96.95        11.25 o                         
   7  -6   0          0.66         -9.37        10.15 o                         
   8  -6   0        183.62        172.56        14.63 o                         
   9  -6   0          1.34          8.48        12.89 o                         
   2  -5   0       1124.02       1054.46        26.38 o                         
   3  -5   0          8.82          7.04        15.72 o                         
   4  -5   0        256.22        289.26        14.32 o                         
   5  -5   0         12.68         16.14        12.58 o                         
   6  -5   0         19.91         27.15        12.56 o                         
   7  -5   0         16.05         17.11        10.29 o                         
   8  -5   0        510.71        545.65        24.87 o                         
   9  -5   0         16.88         24.79        14.01 o                         
  10  -5   0        140.66        126.90        14.26 o                         
   1  -4   0          7.63         -7.52        26.19 o                         
   2  -4   0        229.29        201.80        24.61 o                         
   3  -4   0         15.91         16.23        12.71 o                         
   4  -4   0       1526.53       1572.74        25.71 o                         
   5  -4   0         18.08         29.79        13.33 o                         
   6  -4   0         12.72         28.65        13.38 o                         
   7  -4   0          4.59          1.25        13.43 o                         
   8  -4   0        386.72        464.67        18.63 o                         
   9  -4   0          1.39         13.24        13.90 o                         
  10  -4   0         22.00         35.23        11.84 o                         
   1  -3   0         52.67         27.71        25.89 o                         
   2  -3   0       2588.94       2645.41        97.99 o                         
   3  -3   0          8.38         23.01        16.60 o                         
   4  -3   0        520.64        580.02        18.42 o                         
   5  -3   0         75.22         65.89        14.52 o                         
   6  -3   0         15.14         14.03        14.79 o                         
   7  -3   0          0.28         18.08        13.61 o                         
   8  -3   0        541.99        625.32        19.13 o                         
   9  -3   0          3.51         15.69        12.84 o                         
  10  -3   0         46.84         23.47        13.56 o                         
   1  -2   0        243.90        158.77        27.44 o                         
   2  -2   0       3946.36       3856.75        51.97 o                         
   3  -2   0          8.21          8.39        17.31 o                         
   4  -2   0        153.17        129.59        18.40 o                         
   5  -2   0         21.04         31.80        15.15 o                         
   6  -2   0        642.30        689.84        23.04 o                         
   7  -2   0         10.73         19.03        15.73 o                         
   8  -2   0        102.03         99.25        14.29 o                         
   9  -2   0          4.45          3.34        14.27 o                         
  10  -2   0         64.15         66.47        14.65 o                         
   2  -1   0       2527.70       2570.15        51.60 o                         
   3  -1   0         56.89         34.35        23.19 o                         
   4  -1   0       2131.26       1850.13        38.00 o                         
   5  -1   0         30.62         34.45        17.21 o                         
   6  -1   0       1407.60       1499.29        33.61 o                         
   7  -1   0         57.72         57.34        16.33 o                         
   8  -1   0        115.45        118.23        17.33 o                         
   9  -1   0          1.03          9.95        14.54 o                         
  10  -1   0          9.04         10.01        14.11 o                         
   2   0   0        925.24        867.48        95.95 o                         
   3   0   0          1.18          7.10        26.60 o                         
   4   0   0        736.95        681.10        49.50 o                         
   5   0   0         17.62         20.60        16.95 o                         
   6   0   0        203.05        230.22        21.34 o                         
   7   0   0          0.20         24.93        15.58 o                         
   8   0   0         65.58         85.32        14.37 o                         
   9   0   0          9.59          8.69        13.74 o                         
  10   0   0          0.82         34.67        17.42 o                         
  11   0   0          2.70         41.64        30.05 o                         
   2   1   0       2528.02       2395.96       189.04 o                         
   3   1   0         56.90         41.78        25.07 o                         
   4   1   0       2130.60       2361.49        66.40 o                         
   5   1   0         30.61         38.26        15.84 o                         
   6   1   0       1408.17       1611.97        30.44 o                         
   7   1   0         57.69         73.53        17.57 o                         
   8   1   0        115.62        105.37        20.36 o                         
   9   1   0          1.03          8.27        16.22 o                         
  10   1   0          9.11         25.71        14.85 o                         
   0   2   0      17809.34      16005.27       576.03 o                         
   1   2   0        243.86        195.38        29.27 o                         
   2   2   0       3942.08       3598.14        57.29 o                         
   3   2   0          8.22         -0.31        22.35 o                         
   4   2   0        153.50        168.95        21.45 o                         
   5   2   0         21.01         14.66        13.73 o                         
   6   2   0        642.72        657.62        17.99 o                         
   7   2   0         10.71         15.27        12.18 o                         
   8   2   0        102.24         89.13        14.73 o                         
   9   2   0          4.45         11.97        14.98 o                         
  10   2   0         64.28         58.09        17.19 o                         
   1   3   0         52.77         43.69        21.65 o                         
   2   3   0       2590.50       2898.56        39.55 o                         
   3   3   0          8.39         13.62        19.37 o                         
   4   3   0        520.67        608.98        30.27 o                         
   5   3   0         75.17         60.48        17.24 o                         
   6   3   0         15.07         29.70        14.82 o                         
   7   3   0          0.28          9.15        16.35 o                         
   8   3   0        541.71        536.79        22.83 o                         
   9   3   0          3.51          6.01        18.82 o                         
  10   3   0         46.88         48.63        17.44 o                         
   0   4   0        788.38        781.83        32.07 o                         
   1   4   0          7.63         -4.66        13.89 o                         
   2   4   0        230.31        275.17        19.19 o                         
   3   4   0         15.93          3.81        14.57 o                         
   4   4   0       1526.95       1492.82        24.83 o                         
   5   4   0         18.05         14.24        16.59 o                         
   6   4   0         12.80         32.22        16.57 o                         
   7   4   0          4.58         16.17        17.62 o                         
   8   4   0        386.97        424.91        26.94 o                         
   9   4   0          1.39         -2.85        14.28 o                         
  10   4   0         22.10         15.53        19.83 o                         
   1   5   0         24.40         19.37        12.88 o                         
   2   5   0       1124.91       1141.33        38.87 o                         
   3   5   0          8.81          3.32        12.64 o                         
   4   5   0        256.14        283.81        18.10 o                         
   5   5   0         12.69         17.60        14.07 o                         
   6   5   0         19.88         18.36        16.25 o                         
   7   5   0         16.08         35.14        14.62 o                         
   8   5   0        509.99        504.28        37.16 o                         
   9   5   0         16.88         19.01        12.63 o                         
  10   5   0        140.55        108.69        16.56 o                         
   0   6   0        896.05       1057.45       173.26 o                         
   1   6   0          3.72          8.41        11.24 o                         
   2   6   0        488.75        501.84        23.29 o                         
   3   6   0         29.30         36.29        12.93 o                         
   4   6   0        522.64        588.59        21.63 o                         
   5   6   0          9.81         13.43        16.13 o                         
   6   6   0         90.91         87.98        17.87 o                         
   7   6   0          0.66         17.88        16.29 o                         
   8   6   0        183.87        166.30        18.84 o                         
   9   6   0          1.34         39.01        13.20 o                         
   1   7   0         69.57         70.65        10.61 o                         
   2   7   0        263.42        251.46        13.58 o                         
   3   7   0         28.54         30.48        15.40 o                         
   4   7   0        324.03        256.29        19.20 o                         
   5   7   0          9.47         16.59        13.48 o                         
   6   7   0          2.75         21.30        16.08 o                         
   7   7   0          5.88         26.78        18.20 o                         
   8   7   0         36.53         49.15        17.18 o                         
   9   7   0          1.91        -11.56        15.14 o                         
   0   8   0         94.61        132.75        25.71 o                         
   1   8   0         39.84         59.03        11.03 o                         
   2   8   0        566.77        578.78        24.51 o                         
   3   8   0         55.85         75.10        15.77 o                         
   4   8   0        342.95        321.47        15.58 o                         
   5   8   0          5.72         10.40        16.03 o                         
   6   8   0         22.38         25.58        14.97 o                         
   7   8   0          8.24         12.28        17.90 o                         
   8   8   0         31.94         46.87        17.46 o                         
   1   9   0        108.26        133.18        13.36 o                         
   2   9   0        452.23        433.47        15.10 o                         
   3   9   0         23.96         22.55         9.52 o                         
   4   9   0        210.13        218.84        15.31 o                         
   5   9   0         20.03         21.27        16.50 o                         
   6   9   0         44.79         29.68        18.03 o                         
   7   9   0          2.89        -15.19        17.98 o                         
   0  10   0        345.04        308.61        17.40 o                         
   1  10   0        147.90        156.47        12.87 o                         
   2  10   0         34.75         26.50         9.32 o                         
   3  10   0         32.49         25.72        10.35 o                         
   4  10   0         30.05         28.53        10.55 o                         
   5  10   0          0.36          5.81        13.27 o                         
   6  10   0        191.09        186.99        30.13 o                         
   1  11   0         72.60         75.47        10.42 o                         
   2  11   0        152.18        168.91        10.64 o                         
   3  11   0         17.72         24.05        10.50 o                         
   4  11   0         85.71         92.65        14.69 o                         
   5  11   0         18.95         45.95        20.09 o                         
   0  12   0        393.56        308.17        15.87 o                         
   1  12   0         38.72         26.52         9.35 o                         
   2  12   0        174.23        182.28        11.45 o                         
   3  12   0          6.09         -4.60        10.19 o                         
  -7 -10   1         14.73         33.87        21.62 o                         
  -6 -10   1         12.14         32.43        22.53 o                         
   5 -10   1          8.69         18.80        22.56 o                         
   6 -10   1         43.48         18.33        22.18 o                         
  -7  -9   1          1.38          4.70        16.20 o                         
  -6  -9   1        103.29        107.97        16.89 o                         
  -5  -9   1          0.47         19.33        20.58 o                         
   4  -9   1        253.44        197.95        21.65 o                         
   5  -9   1          3.28         18.86        17.70 o                         
   6  -9   1         56.81         56.58        15.73 o                         
   7  -9   1          8.29         21.27        19.27 o                         
  -8  -8   1          0.39         -5.51        17.26 o                         
  -7  -8   1          0.34          5.39        17.42 o                         
  -6  -8   1          9.63         12.06        17.98 o                         
  -5  -8   1         14.83         31.17        17.70 o                         
  -4  -8   1          0.51         -6.14        19.80 o                         
   3  -8   1        145.16        163.83        23.91 o                         
   4  -8   1         19.91         21.40        15.42 o                         
   5  -8   1         11.84         10.56        16.76 o                         
   6  -8   1         39.36         30.08        14.04 o                         
   7  -8   1         21.76         35.47        16.92 o                         
   8  -8   1         19.40         11.62        13.94 o                         
  -9  -7   1          2.47          5.31        12.88 o                         
  -8  -7   1         63.24         56.31        12.62 o                         
  -7  -7   1          9.48          2.99        14.58 o                         
  -6  -7   1         34.60         37.93        12.02 o                         
  -5  -7   1         10.39         -0.24        14.77 o                         
  -4  -7   1         37.66         32.76        15.92 o                         
  -3  -7   1          5.49         13.50        17.61 o                         
   2  -7   1        294.98        274.75        20.15 o                         
   3  -7   1         52.42         56.62        17.04 o                         
   4  -7   1        421.31        467.53        19.11 o                         
   5  -7   1         19.78         33.99        16.82 o                         
   6  -7   1         78.86         79.05        16.26 o                         
   7  -7   1          7.94         12.50        15.92 o                         
   8  -7   1        163.03        139.42        16.09 o                         
   9  -7   1          1.02         -0.26        15.13 o                         
  -9  -6   1         26.80         15.77        13.75 o                         
  -8  -6   1         80.63        121.84        13.86 o                         
  -7  -6   1          4.14         16.17        12.45 o                         
  -6  -6   1         50.15         35.69        12.28 o                         
  -5  -6   1         17.55         12.34        12.54 o                         
  -4  -6   1        245.10        301.71        16.72 o                         
  -3  -6   1         12.75         19.12        13.21 o                         
  -2  -6   1        363.26        355.42        25.79 o                         
   2  -6   1        420.29        366.14        23.87 o                         
   3  -6   1         66.98         48.81        15.98 o                         
   4  -6   1        145.45        188.49        18.92 o                         
   5  -6   1          2.71         26.19        16.86 o                         
   6  -6   1         24.97         35.25        14.17 o                         
   7  -6   1          4.46         12.21        13.89 o                         
   8  -6   1          0.76         10.07        14.12 o                         
   9  -6   1          0.42          1.51        12.99 o                         
 -10  -5   1        111.31        123.92        16.67 o                         
  -9  -5   1          7.62          9.25        13.23 o                         
  -8  -5   1        261.17        268.90        15.73 o                         
  -7  -5   1          6.99          5.13        11.97 o                         
  -6  -5   1        145.78        119.75        13.38 o                         
  -5  -5   1          1.72         20.28        12.09 o                         
  -4  -5   1        446.85        541.79        17.70 o                         
  -3  -5   1         65.83         68.75        15.60 o                         
  -2  -5   1       1807.82       2013.43        89.22 o                         
   1  -5   1         73.36         80.80        24.09 o                         
   2  -5   1        727.03        891.98        26.91 o                         
   3  -5   1         98.45        107.15        17.51 o                         
   4  -5   1        711.44        699.93        26.58 o                         
   5  -5   1         23.22         26.56        12.46 o                         
   6  -5   1          3.64         -4.92        13.45 o                         
   7  -5   1          3.88         11.75        11.80 o                         
   8  -5   1        165.39        175.14        14.16 o                         
   9  -5   1          2.69         -4.18        12.37 o                         
  10  -5   1        207.94        215.65        17.50 o                         
 -10  -4   1         46.69         63.04        15.24 o                         
  -9  -4   1          5.08          8.74        14.06 o                         
  -8  -4   1        126.26        118.38        13.56 o                         
  -7  -4   1         12.70         15.07        12.19 o                         
  -6  -4   1         44.43         49.65        14.82 o                         
  -5  -4   1         36.05         38.33        13.74 o                         
  -4  -4   1        855.76       1003.57        29.29 o                         
  -3  -4   1         36.91         33.54        14.15 o                         
  -2  -4   1       1243.31       1281.79        40.09 o                         
  -1  -4   1         36.02         34.46        45.43 o                         
   1  -4   1          8.10          4.76        19.55 o                         
   2  -4   1        148.17        160.32        22.25 o                         
   3  -4   1         39.87         44.68        15.19 o                         
   4  -4   1        354.20        313.80        16.96 o                         
   5  -4   1         12.39         15.28        11.56 o                         
   6  -4   1         17.62         23.15        13.68 o                         
   7  -4   1          5.63          9.35        11.41 o                         
   8  -4   1        225.72        196.20        21.81 o                         
   9  -4   1          6.06         10.51        11.61 o                         
  10  -4   1        120.96        112.56        16.18 o                         
 -10  -3   1         32.11         18.25        20.35 o                         
  -9  -3   1          6.12          6.51        14.32 o                         
  -8  -3   1        186.93        189.38        13.99 o                         
  -7  -3   1          0.02          9.16        13.69 o                         
  -6  -3   1        368.13        387.45        24.14 o                         
  -5  -3   1         87.51         89.09        13.11 o                         
  -4  -3   1        737.73        630.29        28.53 o                         
  -3  -3   1         27.08         30.51        16.50 o                         
  -2  -3   1       5482.81       4625.15        46.85 o                         
  -1  -3   1         25.02         16.54        26.44 o                         
   1  -3   1        330.68        283.74        29.95 o                         
   2  -3   1       3163.09       3806.69       262.10 o                         
   3  -3   1         56.23         52.85        17.09 o                         
   4  -3   1        182.92        193.16        16.06 o                         
   5  -3   1         34.04         33.71        14.32 o                         
   6  -3   1        123.21        138.09        16.43 o                         
   7  -3   1          5.16         24.55        14.25 o                         
   8  -3   1        155.33        172.69        14.92 o                         
   9  -3   1         17.11         21.23        11.45 o                         
  10  -3   1         95.35         99.11        20.58 o                         
 -10  -2   1          1.27         10.01        14.73 o                         
  -9  -2   1         11.80         -0.48        16.90 o                         
  -8  -2   1        138.10        116.50        14.61 o                         
  -7  -2   1         21.11         -0.65        16.96 o                         
  -6  -2   1         19.59         18.74        14.50 o                         
  -5  -2   1         36.74         36.99        16.90 o                         
  -4  -2   1        438.97        433.58        19.76 o                         
  -3  -2   1         14.17          4.29        20.11 o                         
  -2  -2   1        184.73        165.19        23.30 o                         
  -1  -2   1         20.72          0.70        22.86 o                         
   0  -2   1      34881.28      30698.18       921.68 o                         
   1  -2   1        260.57        157.50        27.98 o                         
   2  -2   1       5067.80       5008.78       119.25 o                         
   3  -2   1         10.28         12.32        18.99 o                         
   4  -2   1         21.66         12.64        16.60 o                         
   5  -2   1         12.04         20.85        13.80 o                         
   6  -2   1        378.23        397.14        30.81 o                         
   7  -2   1          7.33         12.17        13.09 o                         
   8  -2   1        193.42        200.45        16.66 o                         
   9  -2   1          2.28         15.48        13.07 o                         
  10  -2   1         21.74         36.06        15.64 o                         
 -11  -1   1          4.34          9.45        15.30 o                         
 -10  -1   1          2.92         -7.91        15.38 o                         
  -9  -1   1          2.40          3.76        13.81 o                         
  -8  -1   1         19.08         27.74        16.66 o                         
  -7  -1   1         36.93         24.74        16.07 o                         
  -6  -1   1        468.90        393.82        16.07 o                         
  -5  -1   1         83.60         77.22        15.83 o                         
  -4  -1   1        244.95        254.21        20.96 o                         
  -3  -1   1          5.96         -6.35        22.85 o                         
  -2  -1   1       2245.50       2147.55        44.41 o                         
   2  -1   1      17522.99      17852.77       471.57 o                         
   3  -1   1        122.47         79.61        37.35 o                         
   4  -1   1         99.33         89.32        17.30 o                         
   5  -1   1         31.21         24.24        16.81 o                         
   6  -1   1        454.35        540.81        28.84 o                         
   7  -1   1         38.43         52.44        16.32 o                         
   8  -1   1         70.27         56.78        17.01 o                         
   9  -1   1          0.38         15.21        14.30 o                         
  10  -1   1         11.00         22.04        15.98 o                         
 -11   0   1         12.04         23.99        15.92 o                         
 -10   0   1         50.19         74.40        13.44 o                         
  -9   0   1          0.21          1.02        15.84 o                         
  -8   0   1          4.72         21.84        13.58 o                         
  -7   0   1          0.02          2.64        14.91 o                         
  -6   0   1        802.04        948.01        28.40 o                         
  -5   0   1         51.64         56.23        17.53 o                         
  -4   0   1         75.24         67.61        19.84 o                         
  -3   0   1         65.92         38.23        23.04 o                         
  -2   0   1        115.21         97.70        35.66 o                         
   2   0   1       5303.74       4749.83        57.61 o                         
   3   0   1        122.21        103.83        21.24 o                         
   4   0   1        149.38        148.93        18.54 o                         
   5   0   1          4.75         18.21        17.13 o                         
   6   0   1         71.84         78.87        15.21 o                         
   7   0   1          1.20          5.87        15.86 o                         
   8   0   1        334.85        244.85        17.95 o                         
   9   0   1         22.70         25.01        13.14 o                         
  10   0   1         52.49         81.55        18.59 o                         
 -11   1   1          4.35         50.53        19.99 o                         
 -10   1   1          2.92         13.53        15.62 o                         
  -9   1   1          2.39         14.57        15.57 o                         
  -8   1   1         19.00         17.66        15.17 o                         
  -7   1   1         36.92         38.07        15.79 o                         
  -6   1   1        468.98        500.37        26.57 o                         
  -5   1   1         83.57         58.94        23.14 o                         
  -4   1   1        244.20        240.57        18.12 o                         
  -3   1   1          5.97          5.48        26.12 o                         
  -2   1   1       2243.56       2096.21        62.97 o                         
   2   1   1      17526.28      17386.12       735.82 o                         
   3   1   1        122.46         75.86        24.72 o                         
   4   1   1        100.06         71.95        14.35 o                         
   5   1   1         31.21         26.11        14.08 o                         
   6   1   1        454.59        437.84        24.47 o                         
   7   1   1         38.39         54.99        18.54 o                         
   8   1   1         70.20         73.09        16.86 o                         
   9   1   1          0.38         15.30        13.99 o                         
  10   1   1         11.07         18.93        13.65 o                         
 -10   2   1          1.29          6.09        14.64 o                         
  -9   2   1         11.82         12.43        14.47 o                         
  -8   2   1        138.15        167.06        20.32 o                         
  -7   2   1         21.11         27.53        16.53 o                         
  -6   2   1         19.68         17.84        12.96 o                         
  -5   2   1         36.72         50.22        17.43 o                         
  -4   2   1        438.97        441.98        26.80 o                         
  -3   2   1         14.16          9.59        22.93 o                         
  -2   2   1        184.86        136.60        28.30 o                         
  -1   2   1         20.71          2.66        22.72 o                         
   0   2   1      34883.36      29968.35      1250.44 o                         
   1   2   1        260.54        175.72        74.47 o                         
   2   2   1       5066.73       4219.63       464.44 o                         
   3   2   1         10.31          3.71        23.20 o                         
   4   2   1         21.56         22.46        17.69 o                         
   5   2   1         12.03          8.96        13.89 o                         
   6   2   1        377.75        423.56        28.77 o                         
   7   2   1          7.31         17.22        15.28 o                         
   8   2   1        193.06        198.71        25.48 o                         
   9   2   1          2.27          8.18        16.44 o                         
  10   2   1         21.63         32.01        14.78 o                         
 -10   3   1         32.15         55.20        17.97 o                         
  -9   3   1          6.12         -9.20        17.73 o                         
  -8   3   1        186.83        202.53        17.70 o                         
  -7   3   1          0.02          3.36        13.48 o                         
  -6   3   1        368.31        347.81        20.49 o                         
  -5   3   1         87.49         91.28        17.15 o                         
  -4   3   1        737.32        723.73        22.10 o                         
  -3   3   1         27.05         21.90        19.10 o                         
  -2   3   1       5481.48       4883.69        83.91 o                         
  -1   3   1         25.10         13.04        19.62 o                         
   0   3   1        154.16        116.58        25.36 o                         
   1   3   1        330.89        234.93        42.60 o                         
   2   3   1       3162.41       3337.21        67.54 o                         
   3   3   1         56.22         41.06        20.72 o                         
   4   3   1        183.10        168.81        16.74 o                         
   5   3   1         34.02         29.19        15.15 o                         
   6   3   1        123.71        153.27        16.40 o                         
   7   3   1          5.16         14.82        12.76 o                         
   8   3   1        155.05        173.27        14.82 o                         
   9   3   1         17.12          8.80        16.37 o                         
  10   3   1         95.22         89.87        16.68 o                         
 -10   4   1         46.84         78.29        18.82 o                         
  -9   4   1          5.09         23.26        20.94 o                         
  -8   4   1        126.46        136.78        13.62 o                         
  -7   4   1         12.70          5.48        16.72 o                         
  -6   4   1         44.37         52.25        16.32 o                         
  -5   4   1         36.00         47.41        16.66 o                         
  -4   4   1        856.27        975.74        77.76 o                         
  -3   4   1         36.88         30.24        16.37 o                         
  -2   4   1       1243.80       1393.91        25.04 o                         
  -1   4   1         35.99         30.67        16.60 o                         
   0   4   1        352.44        350.44        19.79 o                         
   1   4   1          8.09          1.07        17.98 o                         
   2   4   1        148.26        147.64        16.59 o                         
   3   4   1         39.92         39.10        15.19 o                         
   4   4   1        354.26        287.02        17.05 o                         
   5   4   1         12.39         12.54        17.19 o                         
   6   4   1         17.68         25.57        15.64 o                         
   7   4   1          5.64         22.85        14.10 o                         
   8   4   1        225.64        218.92        15.29 o                         
   9   4   1          6.07         22.02        14.50 o                         
  10   4   1        120.97        151.82        26.71 o                         
 -10   5   1        111.18        108.00        16.54 o                         
  -9   5   1          7.63         20.88        12.40 o                         
  -8   5   1        261.66        254.63        26.62 o                         
  -7   5   1          7.00         50.83        23.56 o                         
  -6   5   1        145.81        102.60        14.94 o                         
  -5   5   1          1.72         13.68        15.32 o                         
  -4   5   1        445.79        477.13        20.75 o                         
  -3   5   1         65.82         57.55        14.75 o                         
  -2   5   1       1806.77       1828.85        24.36 o                         
  -1   5   1         10.77         15.24        12.39 o                         
   0   5   1       1410.51       1455.49        28.64 o                         
   1   5   1         73.39         61.50        16.50 o                         
   2   5   1        726.29        739.66        33.19 o                         
   3   5   1         98.47         97.63        16.82 o                         
   4   5   1        711.97        753.64        21.06 o                         
   5   5   1         23.21         27.79        16.79 o                         
   6   5   1          3.69          5.56        16.38 o                         
   7   5   1          3.88         12.04        14.88 o                         
   8   5   1        165.03        152.40        12.73 o                         
   9   5   1          2.69          3.23        13.70 o                         
  10   5   1        207.81        169.46        17.86 o                         
  -9   6   1         26.77         28.22        13.82 o                         
  -8   6   1         80.75        119.28        19.05 o                         
  -7   6   1          4.15         12.01        17.39 o                         
  -6   6   1         50.11         52.14        16.64 o                         
  -5   6   1         17.55         17.20        14.86 o                         
  -4   6   1        245.44        286.76        26.26 o                         
  -3   6   1         12.77         12.50        13.22 o                         
  -2   6   1        363.69        441.26        18.26 o                         
  -1   6   1          8.15         16.39         9.65 o                         
   0   6   1        136.83        139.61        18.42 o                         
   1   6   1          1.30          0.58        12.98 o                         
   2   6   1        420.04        381.46        16.58 o                         
   3   6   1         66.93         60.43        15.76 o                         
   4   6   1        145.22        149.75        19.81 o                         
   5   6   1          2.70          4.24        13.81 o                         
   6   6   1         24.92         20.43        16.87 o                         
   7   6   1          4.46          6.07        16.74 o                         
   8   6   1          0.75         18.50        12.69 o                         
   9   6   1          0.42         14.26        14.22 o                         
  -9   7   1          2.47         -4.99        22.39 o                         
  -8   7   1         63.16         52.95        22.04 o                         
  -7   7   1          9.50         17.11        17.98 o                         
  -6   7   1         34.61         32.84        16.07 o                         
  -5   7   1         10.39         10.82        14.50 o                         
  -4   7   1         37.70         51.89        15.48 o                         
  -3   7   1          5.50          9.11        14.72 o                         
  -2   7   1         23.85         23.40        10.24 o                         
  -1   7   1         31.62         34.37        10.56 o                         
   0   7   1        907.08        893.31        34.73 o                         
   1   7   1        132.17        133.12        11.25 o                         
   2   7   1        294.91        300.89        21.79 o                         
   3   7   1         52.42         51.54        15.68 o                         
   4   7   1        421.82        380.75        28.10 o                         
   5   7   1         19.75         27.09        18.33 o                         
   6   7   1         79.06         66.73        15.98 o                         
   7   7   1          7.94         14.87        15.28 o                         
   8   7   1        163.00        205.36        21.46 o                         
   9   7   1          1.01         13.42        14.43 o                         
  -8   8   1          0.40         11.66        18.10 o                         
  -7   8   1          0.34          4.82        17.25 o                         
  -6   8   1          9.67         42.29        19.26 o                         
  -5   8   1         14.86         32.02        15.76 o                         
  -4   8   1          0.51          1.54        12.11 o                         
  -3   8   1         55.22         50.86        12.83 o                         
  -2   8   1         99.05        107.77        10.06 o                         
  -1   8   1         17.58         22.45         9.23 o                         
   0   8   1        410.30        428.92        14.79 o                         
   1   8   1         67.95         66.10         9.57 o                         
   2   8   1        482.41        455.18        30.40 o                         
   3   8   1        145.18        146.09        14.54 o                         
   4   8   1         19.90         41.76        33.10 o                         
   5   8   1         11.83          8.51        15.42 o                         
   6   8   1         39.22         55.45        15.02 o                         
   7   8   1         21.75         18.75        15.96 o                         
   8   8   1         19.36         24.79        20.67 o                         
  -7   9   1          1.38         26.45        25.11 o                         
  -6   9   1        103.41        126.88        17.70 o                         
  -5   9   1          0.47          1.35        15.80 o                         
  -4   9   1         32.85         41.90        13.58 o                         
  -3   9   1         12.96         18.73         9.83 o                         
  -2   9   1        395.66        437.42        11.56 o                         
  -1   9   1        124.73        133.01         9.76 o                         
   0   9   1        139.84        157.41        15.17 o                         
   1   9   1        164.27        194.85        12.03 o                         
   2   9   1        699.43        675.80        18.52 o                         
   3   9   1         83.07         86.71        12.60 o                         
   4   9   1        253.20        237.10        16.90 o                         
   5   9   1          3.28          3.19        16.67 o                         
   6   9   1         56.83         48.90        14.73 o                         
   7   9   1          8.29         36.82        40.54 o                         
  -6  10   1         12.19         33.62        17.09 o                         
  -5  10   1          0.41         26.81        15.48 o                         
  -4  10   1        469.95        434.00        17.00 o                         
  -3  10   1          5.24         -1.23        10.93 o                         
  -2  10   1        121.39        166.53        10.44 o                         
  -1  10   1         54.48         58.91         9.31 o                         
   0  10   1         49.10         54.67        11.34 o                         
   1  10   1        118.20        124.76        11.54 o                         
   2  10   1       1162.07       1195.26        29.98 o                         
   3  10   1         72.43         74.73        11.02 o                         
   4  10   1         18.52         22.74        13.90 o                         
   5  10   1          8.72         30.77        16.49 o                         
   6  10   1         43.53         27.90        31.47 o                         
  -5  11   1         14.31         11.65        12.26 o                         
  -4  11   1         67.95         48.82        10.50 o                         
  -3  11   1          1.91          6.16        11.45 o                         
  -2  11   1         41.76         83.82        12.22 o                         
  -1  11   1         28.70         41.09        10.02 o                         
   0  11   1        183.10        189.82        13.68 o                         
   1  11   1         61.62         55.79        10.72 o                         
   2  11   1        621.58        555.95        13.22 o                         
   3  11   1          8.91         12.02        10.90 o                         
   4  11   1        149.96        181.08        14.60 o                         
   5  11   1         11.41         32.17        14.41 o                         
  -3  12   1          0.82         21.46        11.14 o                         
  -2  12   1          8.97         23.35        10.12 o                         
  -1  12   1         35.98         38.46        10.59 o                         
   0  12   1          1.22         10.47         8.48 o                         
   1  12   1         31.60         37.97        11.51 o                         
   2  12   1          0.67         -2.42        11.07 o                         
   3  12   1          1.75          6.06        11.00 o                         
  -7 -10   2          0.72         19.36        22.62 o                         
   4 -10   2         78.46         93.71        17.83 o                         
   5 -10   2          7.14         15.98        20.08 o                         
   6 -10   2          0.32          1.72        21.02 o                         
  -7  -9   2          1.77          3.26        20.15 o                         
  -6  -9   2         21.18         14.51        21.27 o                         
  -5  -9   2          5.09         10.87        22.28 o                         
   3  -9   2         60.09         39.60        17.83 o                         
   4  -9   2          2.39         14.35        20.43 o                         
   5  -9   2          3.32          0.53        18.11 o                         
   6  -9   2         25.91         11.81        15.16 o                         
   7  -9   2          7.11         13.94        18.55 o                         
  -8  -8   2         11.62         26.96        15.32 o                         
  -7  -8   2          3.27          4.40        15.53 o                         
  -6  -8   2        286.63        254.48        34.26 o                         
  -5  -8   2         16.37          6.44        16.67 o                         
  -4  -8   2        485.24        444.44        24.63 o                         
   2  -8   2       1161.87        998.82        26.76 o                         
   3  -8   2        241.76        257.42        20.37 o                         
   4  -8   2         17.02         21.49        15.10 o                         
   5  -8   2         27.77          9.24        14.26 o                         
   6  -8   2         88.49         87.16        16.95 o                         
   7  -8   2          1.84         29.17        16.57 o                         
   8  -8   2         23.80         24.56        18.33 o                         
  -9  -7   2          0.94          3.49        13.34 o                         
  -8  -7   2         18.23         17.99        14.91 o                         
  -7  -7   2         15.99          9.61        12.59 o                         
  -6  -7   2         10.92         17.39        13.72 o                         
  -5  -7   2         37.00         35.73        15.07 o                         
  -4  -7   2        253.53        236.62        18.45 o                         
  -3  -7   2         28.40         75.38        35.91 o                         
   2  -7   2         51.39         37.54        17.73 o                         
   3  -7   2        160.28        199.80        21.90 o                         
   4  -7   2         13.55         12.16        14.01 o                         
   5  -7   2         51.45         49.75        17.04 o                         
   6  -7   2        182.02        148.14        15.10 o                         
   7  -7   2          1.33          2.54        15.63 o                         
   8  -7   2          3.31         24.34        16.54 o                         
   9  -7   2          5.88         20.79        15.93 o                         
  -9  -6   2         10.70          3.91        13.37 o                         
  -8  -6   2         77.80         66.34        13.79 o                         
  -7  -6   2         12.08         15.64        13.17 o                         
  -6  -6   2        175.25        188.04        15.36 o                         
  -5  -6   2         57.32         53.15        12.36 o                         
  -4  -6   2         23.40         32.18        12.03 o                         
  -3  -6   2         33.50         20.73        14.55 o                         
  -2  -6   2        450.74        341.45        29.11 o                         
   1  -6   2          9.06         29.55        20.33 o                         
   2  -6   2         48.21         38.04        20.99 o                         
   3  -6   2         44.98         33.21        18.39 o                         
   4  -6   2         25.57         42.64        18.23 o                         
   5  -6   2         71.81         59.78        17.95 o                         
   6  -6   2        214.50        200.58        22.04 o                         
   7  -6   2          2.83         -1.56        14.26 o                         
   8  -6   2         24.26         14.85        12.25 o                         
   9  -6   2          9.72         11.83        15.75 o                         
 -10  -5   2         22.97         43.43        14.79 o                         
  -9  -5   2         32.05         34.80        14.24 o                         
  -8  -5   2          5.96         13.88        14.97 o                         
  -7  -5   2          3.30         18.99        12.64 o                         
  -6  -5   2         12.29         11.93        11.18 o                         
  -5  -5   2          6.21          2.26        13.52 o                         
  -4  -5   2         85.84         98.36        12.97 o                         
  -3  -5   2        145.86        138.62        13.47 o                         
  -2  -5   2        851.11        909.65       137.73 o                         
  -1  -5   2         25.47         35.81        36.94 o                         
   1  -5   2         17.33         10.43        17.98 o                         
   2  -5   2        703.09        769.53        23.09 o                         
   3  -5   2         70.81         64.23        16.54 o                         
   4  -5   2        700.08        735.76        22.40 o                         
   5  -5   2         18.07         12.01        13.71 o                         
   6  -5   2         18.57         28.87        15.24 o                         
   7  -5   2          3.74          8.49        14.72 o                         
   8  -5   2         31.67         31.94        12.13 o                         
   9  -5   2          9.24          8.95        31.80 o                         
 -10  -4   2        298.15        261.43        16.73 o                         
  -9  -4   2          4.59         18.55        13.39 o                         
  -8  -4   2         32.55         43.45        15.00 o                         
  -7  -4   2          0.78          7.86        13.60 o                         
  -6  -4   2          2.84          4.08        12.57 o                         
  -5  -4   2         38.78         46.28        12.94 o                         
  -4  -4   2        962.50       1018.25        27.25 o                         
  -3  -4   2         62.18         63.64        14.46 o                         
  -2  -4   2       1439.53       1320.43        56.66 o                         
  -1  -4   2          2.27          8.02        46.81 o                         
   0  -4   2       2755.00       2575.85        47.92 o                         
   1  -4   2         28.34         36.22        22.56 o                         
   2  -4   2       4953.18       5249.52        46.93 o                         
   3  -4   2         80.60        100.79        15.98 o                         
   4  -4   2        728.16        827.02        22.93 o                         
   5  -4   2         39.99         32.19        12.06 o                         
   6  -4   2        407.36        438.48        19.20 o                         
   7  -4   2         19.87         18.57        13.22 o                         
   8  -4   2         26.92         46.01        11.48 o                         
   9  -4   2          0.66         -3.15        14.04 o                         
  10  -4   2        128.82        128.54        17.44 o                         
 -10  -3   2         67.38         46.09        13.69 o                         
  -9  -3   2          8.02          7.66        14.92 o                         
  -8  -3   2         54.51         55.99        11.96 o                         
  -7  -3   2          1.05         -0.05        13.34 o                         
  -6  -3   2         73.20         69.39        13.84 o                         
  -5  -3   2         68.72         69.44        13.85 o                         
  -4  -3   2        317.85        346.00        24.99 o                         
  -3  -3   2        130.16        144.97        18.90 o                         
  -2  -3   2        172.37        167.41        20.04 o                         
  -1  -3   2         13.81         10.81        56.93 o                         
   0  -3   2       5482.42       3837.94      1122.73 o                         
   1  -3   2        385.38        302.16        23.97 o                         
   2  -3   2       2109.25       2172.65        35.47 o                         
   3  -3   2         22.67         10.11        19.13 o                         
   4  -3   2       1101.70       1187.90        26.22 o                         
   5  -3   2         42.74         33.48        14.83 o                         
   6  -3   2        383.66        433.21        17.45 o                         
   7  -3   2         15.42         14.55        13.40 o                         
   8  -3   2         93.74        121.94        16.55 o                         
   9  -3   2          1.60          3.72        12.11 o                         
  10  -3   2          9.66         -1.49        25.79 o                         
 -10  -2   2        114.67        101.99        14.63 o                         
  -9  -2   2          5.47         12.21        14.60 o                         
  -8  -2   2        114.87        103.53        17.17 o                         
  -7  -2   2          7.40          5.58        13.17 o                         
  -6  -2   2        111.12        127.41        15.51 o                         
  -5  -2   2         39.73         25.93        15.05 o                         
  -4  -2   2        234.58        254.00        19.27 o                         
  -3  -2   2        116.58        111.32        22.57 o                         
  -2  -2   2      13536.13      11464.74        96.09 o                         
  -1  -2   2          1.59          7.24        32.56 o                         
   0  -2   2       2612.81       2273.62        45.36 o                         
   1  -2   2        143.28        111.20        25.88 o                         
   2  -2   2      13341.02      13329.57        82.41 o                         
   3  -2   2         26.25          3.48        19.31 o                         
   4  -2   2        378.19        447.46        20.44 o                         
   5  -2   2         34.66         29.38        16.32 o                         
   6  -2   2        139.71        158.25        17.50 o                         
   7  -2   2         19.87         33.86        14.21 o                         
   8  -2   2        103.13        107.19        16.09 o                         
   9  -2   2          6.01         13.98        14.14 o                         
  10  -2   2         79.24         68.02        13.71 o                         
 -11  -1   2          1.12         38.81        15.39 o                         
 -10  -1   2         29.77         62.67        20.84 o                         
  -9  -1   2          1.89        -13.39        20.43 o                         
  -8  -1   2         34.35         25.59        12.60 o                         
  -7  -1   2          1.12         -9.48        15.17 o                         
  -6  -1   2        497.95        393.86        17.92 o                         
  -5  -1   2         82.27         69.43        17.96 o                         
  -4  -1   2        552.99        557.74        30.72 o                         
  -3  -1   2          1.90         11.51        23.27 o                         
  -2  -1   2       8644.99       8312.01       286.79 o                         
  -1  -1   2         20.52         26.64        29.19 o                         
   1  -1   2         35.84          7.64        27.79 o                         
   2  -1   2      27877.69      28185.04       147.62 o                         
   3  -1   2        113.32         91.12        23.89 o                         
   4  -1   2        948.05       1037.12        26.61 o                         
   5  -1   2         12.43         15.79        15.76 o                         
   6  -1   2        502.18        574.20        24.11 o                         
   7  -1   2         18.16         25.72        17.36 o                         
   8  -1   2        479.56        419.52        22.81 o                         
   9  -1   2          4.72         16.31        13.84 o                         
  10  -1   2         65.59         37.48        14.39 o                         
 -11   0   2          8.02          1.34        18.26 o                         
 -10   0   2          3.09         23.17        15.33 o                         
  -9   0   2          0.00         18.07        14.14 o                         
  -8   0   2         37.99         42.37        14.28 o                         
  -7   0   2         22.99         37.64        16.66 o                         
  -6   0   2          6.67         21.30        14.82 o                         
  -5   0   2          9.18         13.55        18.24 o                         
  -4   0   2       1145.14       1217.00        33.82 o                         
  -3   0   2         93.33         52.49        23.89 o                         
  -2   0   2        484.13        370.28        42.46 o                         
   1   0   2          0.23         50.19        35.12 o                         
   2   0   2       1305.07       1174.22        43.69 o                         
   3   0   2        276.35        226.87        57.33 o                         
   4   0   2       1734.27       1784.79        33.52 o                         
   5   0   2         92.93        118.72        19.76 o                         
   6   0   2        855.05       1031.09        23.80 o                         
   7   0   2          3.56         15.59        15.43 o                         
   8   0   2         12.11         11.77        15.99 o                         
   9   0   2         17.12         19.06        13.17 o                         
  10   0   2          0.12         19.57        16.83 o                         
 -11   1   2          1.12         11.65        15.80 o                         
 -10   1   2         29.70         -8.25        18.30 o                         
  -9   1   2          1.89          9.68        19.12 o                         
  -8   1   2         34.27         43.82        15.89 o                         
  -7   1   2          1.12          2.89        15.19 o                         
  -6   1   2        497.54        527.29        23.64 o                         
  -5   1   2         82.26         49.80        22.75 o                         
  -4   1   2        553.04        553.33        84.03 o                         
  -3   1   2          1.89         12.84        24.65 o                         
  -2   1   2       8645.13       9638.98        99.27 o                         
  -1   1   2         20.52         45.67        38.28 o                         
   1   1   2         35.84         17.73        30.86 o                         
   2   1   2      27881.33      27371.40       620.99 o                         
   3   1   2        113.30        116.04        19.64 o                         
   4   1   2        947.21        954.55        25.08 o                         
   5   1   2         12.44         18.95        13.43 o                         
   6   1   2        502.26        493.73        35.49 o                         
   7   1   2         18.15         26.67        16.04 o                         
   8   1   2        479.35        378.85        41.95 o                         
   9   1   2          4.74         15.80        14.83 o                         
  10   1   2         65.57         60.58        14.14 o                         
 -10   2   2        114.57         91.85        16.40 o                         
  -9   2   2          5.48          3.52        16.44 o                         
  -8   2   2        114.67        141.48        22.54 o                         
  -7   2   2          7.38         -2.82        17.43 o                         
  -6   2   2        111.50        117.56        24.63 o                         
  -5   2   2         39.73         37.16        22.43 o                         
  -4   2   2        234.08        258.76        31.98 o                         
  -3   2   2        116.50         69.72        24.47 o                         
  -2   2   2      13536.78      13467.32       725.09 o                         
  -1   2   2          1.59          2.09        25.51 o                         
   0   2   2       2611.25       2432.28       140.66 o                         
   1   2   2        143.29         90.70        25.85 o                         
   2   2   2      13347.55      10044.86       231.24 o                         
   3   2   2         26.28          6.94        19.44 o                         
   4   2   2        377.50        420.87        22.39 o                         
   5   2   2         34.68         35.15        13.06 o                         
   6   2   2        139.82        128.52        15.12 o                         
   7   2   2         19.87          3.93        13.74 o                         
   8   2   2        103.07        103.49        17.13 o                         
   9   2   2          6.00         11.11        16.33 o                         
  10   2   2         79.26        118.06        20.06 o                         
 -10   3   2         67.18         59.70        15.50 o                         
  -9   3   2          8.04          8.37        16.67 o                         
  -8   3   2         54.53         56.66        16.21 o                         
  -7   3   2          1.05         24.53        16.68 o                         
  -6   3   2         72.97         83.51        17.32 o                         
  -5   3   2         68.74         70.79        17.08 o                         
  -4   3   2        317.88        354.45        19.76 o                         
  -3   3   2        130.01        105.22        20.58 o                         
  -2   3   2        172.21        181.82        20.94 o                         
  -1   3   2         13.83         10.36        17.46 o                         
   0   3   2       5480.49       4885.09        66.92 o                         
   1   3   2        385.42        270.46        94.71 o                         
   2   3   2       2108.46       1937.82       320.71 o                         
   3   3   2         22.65         11.73        16.14 o                         
   4   3   2       1101.91       1296.83        40.95 o                         
   5   3   2         42.78         34.38        17.63 o                         
   6   3   2        383.58        361.83        25.99 o                         
   7   3   2         15.40         11.19        14.50 o                         
   8   3   2         93.89        102.20        15.60 o                         
   9   3   2          1.60          9.73        17.42 o                         
  10   3   2          9.67         19.30        16.96 o                         
 -10   4   2        297.88        283.51        25.43 o                         
  -9   4   2          4.59          3.38        17.61 o                         
  -8   4   2         32.49         33.69        12.74 o                         
  -7   4   2          0.78         15.24        16.66 o                         
  -6   4   2          2.86          1.97        15.46 o                         
  -5   4   2         38.75         39.04        16.11 o                         
  -4   4   2        962.90       1076.79        33.74 o                         
  -3   4   2         62.17         57.11        15.91 o                         
  -2   4   2       1437.66       1498.48        28.07 o                         
  -1   4   2          2.27          2.57        12.35 o                         
   0   4   2       2753.71       2764.41       204.14 o                         
   1   4   2         28.36         27.29        14.85 o                         
   2   4   2       4949.07       5278.11       188.55 o                         
   3   4   2         80.64         63.77        17.52 o                         
   4   4   2        728.78        755.87        24.32 o                         
   5   4   2         39.96         27.07        16.94 o                         
   6   4   2        408.29        450.35        20.82 o                         
   7   4   2         19.87         26.41        12.61 o                         
   8   4   2         27.01         45.23        14.06 o                         
   9   4   2          0.66         11.75        12.74 o                         
  10   4   2        128.71        117.88        19.92 o                         
 -10   5   2         23.02         34.31        18.29 o                         
  -9   5   2         32.10         24.85        15.05 o                         
  -8   5   2          5.92          5.78        16.63 o                         
  -7   5   2          3.30          7.09        15.70 o                         
  -6   5   2         12.28         24.62        15.74 o                         
  -5   5   2          6.21         -5.73        19.89 o                         
  -4   5   2         85.85         91.81        15.15 o                         
  -3   5   2        145.84        133.63        15.48 o                         
  -2   5   2        850.57       1015.38        29.82 o                         
  -1   5   2         25.46         27.01        11.37 o                         
   0   5   2        550.55        578.66        18.30 o                         
   1   5   2         17.32          6.50        13.26 o                         
   2   5   2        703.33        721.85        38.92 o                         
   3   5   2         70.81         75.23        16.87 o                         
   4   5   2        699.64        781.30        31.02 o                         
   5   5   2         18.03          8.28        15.71 o                         
   6   5   2         18.61         37.70        14.96 o                         
   7   5   2          3.74          9.67        12.34 o                         
   8   5   2         31.79         28.66        12.46 o                         
   9   5   2          9.24          3.65        12.48 o                         
  -9   6   2         10.71          1.73        22.41 o                         
  -8   6   2         77.74        100.81        18.73 o                         
  -7   6   2         12.07         26.46        16.87 o                         
  -6   6   2        175.36        200.42        17.89 o                         
  -5   6   2         57.38         46.14        17.87 o                         
  -4   6   2         23.53         35.31        14.35 o                         
  -3   6   2         33.51         38.97        13.52 o                         
  -2   6   2        450.63        441.56        13.93 o                         
  -1   6   2         22.62         21.84         9.72 o                         
   0   6   2        396.72        374.93        17.08 o                         
   1   6   2          9.09          8.48        13.38 o                         
   2   6   2         48.00         59.50        14.68 o                         
   3   6   2         44.94         62.79        20.88 o                         
   4   6   2         25.78         26.74        15.36 o                         
   5   6   2         71.81         64.22        26.68 o                         
   6   6   2        214.73        262.98        18.12 o                         
   7   6   2          2.82         10.76        32.15 o                         
   8   6   2         24.28         40.09        13.03 o                         
   9   6   2          9.72          9.87        14.92 o                         
  -9   7   2          0.94         22.19        19.09 o                         
  -8   7   2         18.32         44.40        19.97 o                         
  -7   7   2         15.97         24.08        16.36 o                         
  -6   7   2         10.90         13.97        15.75 o                         
  -5   7   2         37.01         38.52        15.93 o                         
  -4   7   2        253.43        274.87        18.00 o                         
  -3   7   2         28.40         37.41        13.57 o                         
  -2   7   2        234.46        286.55        19.68 o                         
  -1   7   2         50.36         42.96        10.62 o                         
   0   7   2        392.14        414.92        20.94 o                         
   1   7   2         32.02         28.78        14.51 o                         
   2   7   2         51.41         42.35        11.60 o                         
   3   7   2        160.42        172.84        17.75 o                         
   4   7   2         13.50         24.79        14.41 o                         
   5   7   2         51.41         61.51        14.26 o                         
   6   7   2        181.72        163.87        16.14 o                         
   7   7   2          1.33         27.97        17.19 o                         
   8   7   2          3.30          0.13        19.75 o                         
   9   7   2          5.88         -2.63        14.65 o                         
  -8   8   2         11.60         31.92        17.97 o                         
  -7   8   2          3.26         12.54        17.70 o                         
  -6   8   2        286.67        242.57        26.48 o                         
  -5   8   2         16.38         32.41        15.08 o                         
  -4   8   2        484.98        463.57        18.52 o                         
  -3   8   2          2.67          6.12        10.74 o                         
  -2   8   2         16.50         18.11         9.89 o                         
  -1   8   2          1.03          2.31         9.60 o                         
   0   8   2          9.98         17.07        11.05 o                         
   1   8   2         23.92         32.70        12.78 o                         
   2   8   2       1162.78       1182.19        19.64 o                         
   3   8   2        241.72        277.06        18.13 o                         
   4   8   2         17.01         25.50        13.48 o                         
   5   8   2         27.77          2.27        16.26 o                         
   6   8   2         88.55         81.89        18.16 o                         
   7   8   2          1.84         32.26        19.05 o                         
   8   8   2         23.72         40.63        17.54 o                         
  -7   9   2          1.77         27.53        17.64 o                         
  -6   9   2         21.22         11.28        16.51 o                         
  -5   9   2          5.08          3.94        17.91 o                         
  -4   9   2        141.50        118.12        11.42 o                         
  -3   9   2         12.75         15.65         9.71 o                         
  -2   9   2        359.62        374.96        25.25 o                         
  -1   9   2         42.12         40.51         8.33 o                         
   0   9   2         62.40         74.82        11.01 o                         
   1   9   2         73.81         83.25        10.42 o                         
   2   9   2        978.53        921.12        19.48 o                         
   3   9   2         60.07         60.89        24.80 o                         
   4   9   2          2.39         14.40        15.09 o                         
   5   9   2          3.32        -12.42        16.27 o                         
   6   9   2         25.82         38.70        18.03 o                         
   7   9   2          7.10         25.54        20.52 o                         
  -6  10   2         51.80         72.37        18.22 o                         
  -5  10   2          2.62         -0.40        12.43 o                         
  -4  10   2        397.54        394.93        13.47 o                         
  -3  10   2          9.19          9.66        10.50 o                         
  -2  10   2         53.24         55.98         8.76 o                         
  -1  10   2          4.58          7.74         8.09 o                         
   0  10   2        202.36        224.03         9.16 o                         
   1  10   2         81.76         91.47        10.26 o                         
   2  10   2        172.37        177.88        12.71 o                         
   3  10   2         64.76         72.34        12.28 o                         
   4  10   2         78.34        117.15        14.43 o                         
   5  10   2          7.14         -7.42        15.94 o                         
   6  10   2          0.33         -5.96        17.95 o                         
  -5  11   2          9.25         12.21        11.66 o                         
  -4  11   2        196.40        205.53        11.80 o                         
  -3  11   2          1.32         13.73        10.77 o                         
  -2  11   2         25.46         34.79        10.04 o                         
  -1  11   2          6.51         16.09         9.21 o                         
   0  11   2         53.95         65.80         9.42 o                         
   1  11   2         94.04         84.66        10.27 o                         
   2  11   2        128.37        138.83        11.54 o                         
   3  11   2         42.27         37.94        12.34 o                         
   4  11   2         84.88         94.58        12.83 o                         
   5  11   2          3.69         16.82        17.47 o                         
  -3  12   2          1.85          6.24        10.37 o                         
  -2  12   2         15.74         21.88         9.49 o                         
  -1  12   2          6.79          5.90         9.49 o                         
   0  12   2          7.22         12.68         8.25 o                         
   1  12   2         15.67         21.84         9.69 o                         
   2  12   2         15.94         12.54        10.61 o                         
   3  12   2          8.08         21.68        10.28 o                         
   5 -11   3          3.63         11.34        23.03 o                         
   4 -10   3         13.10         24.47        21.27 o                         
   5 -10   3          1.77         -6.14        15.38 o                         
   6 -10   3         30.93         67.08        16.20 o                         
  -7  -9   3         10.94         32.37        16.63 o                         
  -6  -9   3         24.00         27.92        23.28 o                         
   3  -9   3         42.32         26.73        17.33 o                         
   4  -9   3        265.67        230.47        20.90 o                         
   5  -9   3         24.13          8.80        15.04 o                         
   6  -9   3         67.97         69.15        17.48 o                         
   7  -9   3          3.73          4.76        18.61 o                         
  -8  -8   3         73.16         80.59        18.05 o                         
  -7  -8   3          5.14         -8.45        19.97 o                         
  -6  -8   3         32.36         39.58        17.71 o                         
  -5  -8   3         17.80         27.87        16.02 o                         
  -4  -8   3          0.08        -19.68        26.19 o                         
  -3  -8   3          6.27         20.96        25.22 o                         
   2  -8   3        408.81        375.60        25.66 o                         
   3  -8   3        163.76        171.92        19.05 o                         
   4  -8   3        213.47        207.01        16.89 o                         
   5  -8   3         45.60         30.86        14.04 o                         
   6  -8   3         23.63          9.34        14.51 o                         
   7  -8   3          4.31         13.35        17.23 o                         
   8  -8   3         13.87         -0.50        17.51 o                         
  -9  -7   3          4.00          2.17        15.11 o                         
  -8  -7   3         29.42         20.95        16.47 o                         
  -7  -7   3         29.78         30.04        14.70 o                         
  -6  -7   3        111.63        102.98        13.61 o                         
  -5  -7   3          1.86          4.10        16.78 o                         
  -4  -7   3        157.58        156.27        32.71 o                         
  -3  -7   3         64.32         84.97        29.86 o                         
  -2  -7   3         46.54         74.22        32.62 o                         
   1  -7   3         32.14         36.19        19.58 o                         
   2  -7   3        568.95        491.81        20.65 o                         
   3  -7   3        141.83        157.25        21.27 o                         
   4  -7   3        498.06        543.07        22.21 o                         
   5  -7   3         86.77         79.17        15.10 o                         
   6  -7   3        158.28        148.89        14.60 o                         
   7  -7   3          3.65         23.37        16.23 o                         
   8  -7   3         28.26         48.13        17.42 o                         
  -9  -6   3          8.29          8.93        12.94 o                         
  -8  -6   3        224.81        240.06        14.33 o                         
  -7  -6   3          3.63          0.20        15.21 o                         
  -6  -6   3        520.73        523.86        17.60 o                         
  -5  -6   3          7.42          4.65        12.71 o                         
  -4  -6   3         26.21         48.03        13.77 o                         
  -3  -6   3         27.51         47.39        18.42 o                         
  -2  -6   3        689.57        810.98        42.36 o                         
  -1  -6   3         38.38         34.50        32.24 o                         
   1  -6   3          9.47         19.74        18.42 o                         
   2  -6   3        135.41        159.26        17.39 o                         
   3  -6   3         48.93         41.80        18.27 o                         
   4  -6   3         55.27         59.97        14.54 o                         
   5  -6   3        245.48        227.90        21.21 o                         
   6  -6   3        740.64        592.07        18.42 o                         
   7  -6   3          3.74          4.03        14.71 o                         
   8  -6   3         68.19        112.09        15.39 o                         
   9  -6   3         11.89         32.61        16.27 o                         
 -10  -5   3          1.02         11.47        14.76 o                         
  -9  -5   3         24.24          2.52        15.00 o                         
  -8  -5   3        202.94        219.77        14.85 o                         
  -7  -5   3         27.97         19.79        14.24 o                         
  -6  -5   3        362.67        360.86        15.12 o                         
  -5  -5   3         12.10         16.73        11.75 o                         
  -4  -5   3        321.22        308.68        18.68 o                         
  -3  -5   3        204.98        174.66        14.34 o                         
  -2  -5   3        171.88        171.79        38.51 o                         
  -1  -5   3        161.55        157.38        40.61 o                         
   0  -5   3       1357.36       1599.55       144.08 o                         
   1  -5   3          3.06         -3.29        17.42 o                         
   2  -5   3        183.31        203.50        18.89 o                         
   3  -5   3        222.93        224.08        17.89 o                         
   4  -5   3       1239.69       1371.85        24.00 o                         
   5  -5   3         23.62          1.17        14.09 o                         
   6  -5   3       1048.75       1117.03        24.97 o                         
   7  -5   3         22.08         18.38        12.82 o                         
   8  -5   3         30.89         35.32        14.59 o                         
   9  -5   3          1.09          6.92        16.52 o                         
 -10  -4   3         93.35         80.49        17.45 o                         
  -9  -4   3          3.17         -2.89        15.85 o                         
  -8  -4   3        211.00        204.83        14.66 o                         
  -7  -4   3         16.06         20.81        14.90 o                         
  -6  -4   3          5.18          2.41        13.26 o                         
  -5  -4   3          8.20         15.02        12.64 o                         
  -4  -4   3        481.46        566.64        20.60 o                         
  -3  -4   3         56.13         64.73        14.16 o                         
  -2  -4   3       2719.14       3048.98        37.92 o                         
  -1  -4   3        124.20         97.25        47.75 o                         
   0  -4   3       1156.82       1113.97        28.68 o                         
   1  -4   3         81.62        114.42        22.68 o                         
   2  -4   3        743.97        752.68        23.06 o                         
   3  -4   3         92.63         68.30        20.37 o                         
   4  -4   3        861.17        909.74        24.05 o                         
   5  -4   3         51.67         53.13        16.26 o                         
   6  -4   3        922.87        825.60        73.69 o                         
   7  -4   3         15.70         11.63        16.10 o                         
   8  -4   3        220.76        196.75        15.12 o                         
   9  -4   3         11.88         17.09        13.33 o                         
  10  -4   3         20.87         36.26        17.36 o                         
 -10  -3   3        102.16         73.51        17.35 o                         
  -9  -3   3         31.47         17.00        16.11 o                         
  -8  -3   3         76.21         91.19        12.78 o                         
  -7  -3   3          0.65         21.39        12.71 o                         
  -6  -3   3        297.14        272.94        18.24 o                         
  -5  -3   3         40.35         37.50        14.65 o                         
  -4  -3   3        308.01        407.18        18.99 o                         
  -3  -3   3        228.00        287.91        21.64 o                         
  -2  -3   3       5662.46       6013.05        98.67 o                         
  -1  -3   3         28.16          5.89        54.80 o                         
   0  -3   3       2403.32       2112.70       138.94 o                         
   1  -3   3        170.25        151.73        46.26 o                         
   2  -3   3       6012.03       6440.40        52.73 o                         
   3  -3   3          1.61         27.43        18.24 o                         
   4  -3   3       2271.38       2040.84       124.87 o                         
   5  -3   3         57.44         43.60        17.23 o                         
   6  -3   3        238.56        257.53        19.67 o                         
   7  -3   3         27.00         27.88        14.26 o                         
   8  -3   3         15.30          9.74        13.59 o                         
   9  -3   3          4.87         10.87        16.23 o                         
  10  -3   3         57.61         80.48        20.33 o                         
 -10  -2   3        278.82        289.19        16.40 o                         
  -9  -2   3          3.43         -5.61        16.71 o                         
  -8  -2   3         49.05         37.81        14.35 o                         
  -7  -2   3          5.39         14.29        14.37 o                         
  -6  -2   3        227.54        247.80        26.41 o                         
  -5  -2   3         22.76         18.51        14.70 o                         
  -4  -2   3       2475.54       2769.16        38.29 o                         
  -3  -2   3        144.46        126.13        23.36 o                         
  -2  -2   3       7042.23       6084.93        61.74 o                         
  -1  -2   3         46.12         27.99        30.26 o                         
   0  -2   3        468.31        396.23        54.38 o                         
   1  -2   3         98.49         74.84        22.95 o                         
   2  -2   3       5240.98       4010.00       780.50 o                         
   3  -2   3         41.76         25.48        21.20 o                         
   4  -2   3       1717.29       1787.84        29.99 o                         
   5  -2   3         96.83         91.29        14.68 o                         
   6  -2   3        353.07        338.73        26.36 o                         
   7  -2   3         25.55         30.91        14.07 o                         
   8  -2   3        262.43        286.44        16.18 o                         
   9  -2   3          3.65          5.14        14.30 o                         
  10  -2   3         53.48         81.83        18.26 o                         
 -11  -1   3          8.45         -4.61        16.93 o                         
 -10  -1   3         30.76         65.52        15.58 o                         
  -9  -1   3          5.51          0.01        14.75 o                         
  -8  -1   3        403.84        359.63        21.33 o                         
  -7  -1   3          0.70          4.32        15.79 o                         
  -6  -1   3         58.10         39.35        15.59 o                         
  -5  -1   3         48.98         42.26        16.39 o                         
  -4  -1   3        653.03        687.52        28.09 o                         
  -3  -1   3          9.22         17.88        24.13 o                         
  -2  -1   3      28721.01      30486.69       920.53 o                         
  -1  -1   3         17.39         13.31        32.03 o                         
   0  -1   3       2891.13       2182.64        96.53 o                         
   1  -1   3          4.77         -0.98        24.91 o                         
   2  -1   3       2718.71       2740.47        46.59 o                         
   3  -1   3         99.90         91.66        23.08 o                         
   4  -1   3        263.39        225.13        18.20 o                         
   5  -1   3         19.72         23.35        17.34 o                         
   6  -1   3         41.42         45.40        13.99 o                         
   7  -1   3          3.14         14.88        16.77 o                         
   8  -1   3        153.06        125.51        14.40 o                         
   9  -1   3         13.44         27.27        12.64 o                         
  10  -1   3        107.57        101.28        16.67 o                         
 -11   0   3          4.76         15.82        19.28 o                         
 -10   0   3         19.28         36.46        15.23 o                         
  -9   0   3          0.04         20.01        14.92 o                         
  -8   0   3         94.44         98.12        17.45 o                         
  -7   0   3         21.01         21.25        19.24 o                         
  -6   0   3         72.62         91.20        23.36 o                         
  -5   0   3          3.58         -3.79        18.45 o                         
  -4   0   3        103.32        167.50        21.64 o                         
  -3   0   3         67.81         35.30        32.60 o                         
  -2   0   3       2370.31       2410.90       203.31 o                         
  -1   0   3          2.03          0.84        31.58 o                         
   1   0   3          5.54          9.77        25.42 o                         
   2   0   3        398.12        312.17        33.87 o                         
   3   0   3        131.34         75.16        27.50 o                         
   4   0   3        211.67        223.11        18.28 o                         
   5   0   3         19.08         48.51        16.88 o                         
   6   0   3        174.54        185.86        18.18 o                         
   7   0   3          7.05          9.48        18.66 o                         
   8   0   3          1.09          7.02        14.41 o                         
   9   0   3          1.63         13.69        13.71 o                         
  10   0   3         15.61         10.06        20.93 o                         
 -11   1   3          8.45         26.11        18.18 o                         
 -10   1   3         30.81         35.45        16.77 o                         
  -9   1   3          5.52         11.36        18.73 o                         
  -8   1   3        404.20        353.39        17.80 o                         
  -7   1   3          0.70          1.86        17.02 o                         
  -6   1   3         58.23         63.49        16.81 o                         
  -5   1   3         48.97         59.35        16.36 o                         
  -4   1   3        652.94        624.65        29.16 o                         
  -3   1   3          9.23          5.62        33.01 o                         
  -2   1   3      28716.62      25699.85      2216.82 o                         
  -1   1   3         17.41          9.12        24.65 o                         
   0   1   3       2889.97       2935.17        44.11 o                         
   1   1   3          4.77          3.18        23.09 o                         
   2   1   3       2716.58       2942.63       145.36 o                         
   3   1   3         99.91         81.67        19.41 o                         
   4   1   3        263.67        308.69        19.15 o                         
   5   1   3         19.73         29.72        13.04 o                         
   6   1   3         41.30         40.22        12.44 o                         
   7   1   3          3.14          0.98        15.57 o                         
   8   1   3        153.28        144.24        18.32 o                         
   9   1   3         13.43         34.40        21.53 o                         
  10   1   3        107.49         99.50        20.55 o                         
 -10   2   3        278.88        297.21        23.86 o                         
  -9   2   3          3.44         19.77        19.37 o                         
  -8   2   3         49.19         54.95        15.79 o                         
  -7   2   3          5.39          8.56        16.08 o                         
  -6   2   3        227.65        217.11        28.12 o                         
  -5   2   3         22.75         29.87        18.37 o                         
  -4   2   3       2474.92       2165.02       133.72 o                         
  -3   2   3        144.45        134.02        25.86 o                         
  -2   2   3       7043.17       6912.32       171.34 o                         
  -1   2   3         46.12         18.17        21.15 o                         
   0   2   3        468.30        361.95        25.97 o                         
   1   2   3         98.50         99.54        30.89 o                         
   2   2   3       5242.00       5262.06        48.97 o                         
   3   2   3         41.73          9.53        15.45 o                         
   4   2   3       1717.86       2062.31        83.66 o                         
   5   2   3         96.83         86.03        16.68 o                         
   6   2   3        352.74        322.43        15.22 o                         
   7   2   3         25.56         29.60        14.30 o                         
   8   2   3        262.56        262.25        25.60 o                         
   9   2   3          3.65         16.35        16.84 o                         
  10   2   3         53.64        102.25        30.45 o                         
 -10   3   3        102.39         98.67        15.62 o                         
  -9   3   3         31.50         44.47        15.19 o                         
  -8   3   3         76.35         91.42        14.56 o                         
  -7   3   3          0.64         11.89        24.59 o                         
  -6   3   3        297.66        314.96        19.01 o                         
  -5   3   3         40.32         35.02        16.32 o                         
  -4   3   3        307.73        354.90        25.42 o                         
  -3   3   3        227.87        166.76        23.89 o                         
  -2   3   3       5661.30       6299.70        63.50 o                         
  -1   3   3         28.14         15.94        14.86 o                         
   0   3   3       2406.57       1743.49       437.00 o                         
   1   3   3        170.19        116.70        23.92 o                         
   2   3   3       6016.69       6360.13       217.47 o                         
   3   3   3          1.61         21.65        19.92 o                         
   4   3   3       2270.56       2578.65        74.22 o                         
   5   3   3         57.45         61.39        14.23 o                         
   6   3   3        238.90        266.85        17.16 o                         
   7   3   3         26.97         27.61        14.73 o                         
   8   3   3         15.26         27.62        12.59 o                         
   9   3   3          4.87         12.03        30.50 o                         
  10   3   3         57.61         83.00        18.45 o                         
 -10   4   3         93.24         82.43        17.03 o                         
  -9   4   3          3.18         35.04        17.78 o                         
  -8   4   3        210.89        180.68        24.33 o                         
  -7   4   3         16.07         37.81        17.21 o                         
  -6   4   3          5.16          2.31        15.40 o                         
  -5   4   3          8.19         15.17        15.64 o                         
  -4   4   3        482.14        564.47        22.76 o                         
  -3   4   3         56.12         60.40        17.28 o                         
  -2   4   3       2718.31       3027.66       143.44 o                         
  -1   4   3        124.15         90.42        16.33 o                         
   0   4   3       1157.21        954.31        85.44 o                         
   1   4   3         81.67         83.26        34.39 o                         
   2   4   3        743.38        788.09       173.78 o                         
   3   4   3         92.68         92.72        19.45 o                         
   4   4   3        860.92        942.40       159.35 o                         
   5   4   3         51.65         45.19        18.55 o                         
   6   4   3        922.32        909.40        43.08 o                         
   7   4   3         15.69         10.16        13.83 o                         
   8   4   3        220.67        227.93        21.49 o                         
   9   4   3         11.88         19.95        12.65 o                         
  10   4   3         20.85         33.32        16.92 o                         
 -10   5   3          1.01          2.09        17.07 o                         
  -9   5   3         24.26         47.12        15.36 o                         
  -8   5   3        202.89        225.83        19.97 o                         
  -7   5   3         27.98         38.08        17.79 o                         
  -6   5   3        362.66        354.85        23.27 o                         
  -5   5   3         12.09         23.67        16.90 o                         
  -4   5   3        322.11        382.78        20.02 o                         
  -3   5   3        204.92        218.46        25.28 o                         
  -2   5   3        171.99        177.59        12.30 o                         
  -1   5   3        161.56        155.68        14.08 o                         
   0   5   3       1358.76       1422.22        50.46 o                         
   1   5   3          3.07          9.46        13.00 o                         
   2   5   3        183.45        211.50        18.58 o                         
   3   5   3        223.01        241.71        37.35 o                         
   4   5   3       1240.26       1302.58        26.01 o                         
   5   5   3         23.61          8.72        16.40 o                         
   6   5   3       1049.30       1053.43        22.24 o                         
   7   5   3         22.07         17.80        12.57 o                         
   8   5   3         31.01         46.07        14.56 o                         
   9   5   3          1.09        -10.44        15.39 o                         
  -9   6   3          8.30         25.97        22.38 o                         
  -8   6   3        224.68        208.12        20.96 o                         
  -7   6   3          3.64          6.53        18.38 o                         
  -6   6   3        520.74        535.15        22.61 o                         
  -5   6   3          7.43         12.95        15.73 o                         
  -4   6   3         26.21         41.65        13.85 o                         
  -3   6   3         27.49         34.77        13.31 o                         
  -2   6   3        689.49        738.16        20.56 o                         
  -1   6   3         38.40         35.78        10.81 o                         
   0   6   3        546.28        610.27        21.34 o                         
   1   6   3          9.46          8.06        14.82 o                         
   2   6   3        135.29        143.48        44.40 o                         
   3   6   3         48.94         25.75        16.14 o                         
   4   6   3         55.44         35.86        14.12 o                         
   5   6   3        245.60        219.74        45.57 o                         
   6   6   3        740.46        765.32        21.66 o                         
   7   6   3          3.74         -1.04        16.61 o                         
   8   6   3         68.02         73.29        21.01 o                         
   9   6   3         11.87         14.24        14.33 o                         
  -9   7   3          4.00         20.39        19.26 o                         
  -8   7   3         29.35         18.56        19.15 o                         
  -7   7   3         29.79         17.44        18.68 o                         
  -6   7   3        111.59        120.44        19.64 o                         
  -5   7   3          1.87         17.84        14.26 o                         
  -4   7   3        157.47        154.04        15.64 o                         
  -3   7   3         64.37         62.21        13.02 o                         
  -2   7   3         46.80         53.97         9.97 o                         
  -1   7   3         37.24         24.18         9.21 o                         
   0   7   3        387.00        361.47        12.43 o                         
   1   7   3         32.18         19.64        12.77 o                         
   2   7   3        569.57        545.69        30.51 o                         
   3   7   3        141.93        162.42        29.04 o                         
   4   7   3        498.01        373.80        16.74 o                         
   5   7   3         86.70         80.45        18.08 o                         
   6   7   3        158.15        202.64        20.07 o                         
   7   7   3          3.65        -16.26        21.27 o                         
   8   7   3         28.19         22.01        17.46 o                         
  -8   8   3         73.20         81.57        23.67 o                         
  -7   8   3          5.14          8.46        18.44 o                         
  -6   8   3         32.34         35.31        16.56 o                         
  -5   8   3         17.80          4.85        14.47 o                         
  -4   8   3          0.08          4.98        12.79 o                         
  -3   8   3          6.29         11.66        10.85 o                         
  -2   8   3         29.76         45.40         9.66 o                         
  -1   8   3         30.57         12.23        11.67 o                         
   0   8   3        675.71        716.44        15.31 o                         
   1   8   3         46.72         44.97        11.88 o                         
   2   8   3        408.89        380.09        16.44 o                         
   3   8   3        163.69        184.14        37.14 o                         
   4   8   3        213.22        183.11        15.04 o                         
   5   8   3         45.61         43.40        14.18 o                         
   6   8   3         23.56         44.07        17.59 o                         
   7   8   3          4.32          7.28        15.01 o                         
   8   8   3         13.88         12.23        20.75 o                         
  -7   9   3         10.94         -4.53        21.78 o                         
  -6   9   3         24.18         18.07        19.49 o                         
  -5   9   3          1.87         -7.35        16.02 o                         
  -4   9   3        148.60        164.54        12.47 o                         
  -3   9   3          7.05          3.33        10.86 o                         
  -2   9   3        120.34        129.33        10.44 o                         
  -1   9   3          5.73         20.52         8.91 o                         
   0   9   3        631.12        535.07        34.76 o                         
   1   9   3         45.05         46.87        11.01 o                         
   2   9   3        284.83        312.32        27.05 o                         
   3   9   3         42.32         41.77        12.87 o                         
   4   9   3        266.15        312.22        33.13 o                         
   5   9   3         24.11         15.42        14.55 o                         
   6   9   3         67.82         94.59        24.22 o                         
   7   9   3          3.73         18.35        18.92 o                         
  -6  10   3         48.08         61.47        12.30 o                         
  -5  10   3          0.74         13.27        11.72 o                         
  -4  10   3        276.66        279.48        13.90 o                         
  -3  10   3          1.98         10.62        10.68 o                         
  -2  10   3         12.37         14.30         9.16 o                         
  -1  10   3          5.53         17.88         9.13 o                         
   0  10   3         38.01         40.67         8.52 o                         
   1  10   3          2.62          9.04         9.44 o                         
   2  10   3        334.09        344.80        12.93 o                         
   3  10   3         21.49         31.15        17.34 o                         
   4  10   3         13.12         25.12        13.83 o                         
   5  10   3          1.77         24.67        14.71 o                         
   6  10   3         30.88         36.90        15.65 o                         
  -5  11   3          1.74         15.84        12.50 o                         
  -4  11   3        180.95        213.60        12.91 o                         
  -3  11   3          3.26          8.82        10.02 o                         
  -2  11   3          4.95         15.39        10.19 o                         
  -1  11   3          4.50         13.23        10.11 o                         
   0  11   3          1.36          8.67         8.26 o                         
   1  11   3         40.95         40.72         9.20 o                         
   2  11   3        168.14        114.53        10.39 o                         
   3  11   3          7.57         -1.79        10.31 o                         
   4  11   3         92.03        118.91        17.34 o                         
   5  11   3          3.64         13.02        21.87 o                         
  -3  12   3          0.20         -2.46        10.25 o                         
  -2  12   3         11.65         12.18         9.52 o                         
  -1  12   3          1.82        -11.56        11.56 o                         
   0  12   3         80.19         96.14         9.54 o                         
   1  12   3         19.99         19.90         8.21 o                         
   2  12   3         43.91         33.14        10.34 o                         
   3  12   3         39.32         46.14        11.43 o                         
   5 -11   4          7.03          3.35        18.17 o                         
   3 -10   4         19.15         22.84        22.62 o                         
   4 -10   4        111.52        102.70        17.39 o                         
   5 -10   4          0.58         12.53        20.87 o                         
   6 -10   4         59.24         68.99        19.77 o                         
  -7  -9   4          8.59         21.63        17.60 o                         
  -6  -9   4         89.07         57.74        26.10 o                         
  -5  -9   4          1.30         -5.26        32.77 o                         
  -4  -9   4         69.10         61.63        25.47 o                         
   2  -9   4         43.27         65.70        18.30 o                         
   3  -9   4          9.38         27.04        16.39 o                         
   4  -9   4        154.85        136.26        16.26 o                         
   5  -9   4         42.49         32.37        19.11 o                         
   6  -9   4         15.56         17.33        18.08 o                         
   7  -9   4          0.09         18.58        14.29 o                         
  -8  -8   4         14.58         19.32        15.66 o                         
  -7  -8   4          8.99          7.16        13.07 o                         
  -6  -8   4         48.56         42.51        16.97 o                         
  -5  -8   4          4.34         29.76        25.97 o                         
  -4  -8   4        270.45        277.88        29.26 o                         
  -3  -8   4          2.23          5.01        25.79 o                         
   2  -8   4        841.56        786.70        28.14 o                         
   3  -8   4         67.01         37.13        17.23 o                         
   4  -8   4          6.90         22.06        18.17 o                         
   5  -8   4         84.29         73.16        14.82 o                         
   6  -8   4         81.47         91.64        14.32 o                         
   7  -8   4          5.75         27.67        15.79 o                         
   8  -8   4         10.12         27.54        14.79 o                         
  -9  -7   4          3.76          6.31        14.43 o                         
  -8  -7   4          1.55        -10.08        14.14 o                         
  -7  -7   4         35.36         23.83        16.16 o                         
  -6  -7   4        130.56        119.27        13.36 o                         
  -5  -7   4          2.59          6.95        12.93 o                         
  -4  -7   4         69.51         77.67        31.02 o                         
  -3  -7   4         38.78         57.90        37.91 o                         
  -2  -7   4         47.40         80.21        34.28 o                         
  -1  -7   4         41.62         43.27        31.52 o                         
   1  -7   4         14.80         29.33        23.56 o                         
   2  -7   4          5.17          5.70        16.36 o                         
   3  -7   4         97.86         89.36        16.86 o                         
   4  -7   4        454.34        339.88        17.76 o                         
   5  -7   4         39.70         28.32        13.72 o                         
   6  -7   4        285.37        261.84        15.73 o                         
   7  -7   4         30.60         20.49        16.86 o                         
   8  -7   4        158.81        135.10        16.01 o                         
  -9  -6   4         15.43         12.30        13.60 o                         
  -8  -6   4         59.36         64.21        13.29 o                         
  -7  -6   4          9.15         22.02        15.94 o                         
  -6  -6   4         34.46         28.39        13.56 o                         
  -5  -6   4         12.49         30.77        12.66 o                         
  -4  -6   4        242.34        243.29        14.54 o                         
  -3  -6   4          6.37          9.15        34.59 o                         
  -2  -6   4        213.55        222.92        36.85 o                         
  -1  -6   4         98.65        108.22        34.75 o                         
   1  -6   4         71.00         73.35        18.45 o                         
   2  -6   4       1361.14       1475.81        26.44 o                         
   3  -6   4         11.50          5.67        14.63 o                         
   4  -6   4       1309.23       1510.36        27.04 o                         
   5  -6   4        288.62        263.47        22.06 o                         
   6  -6   4        297.10        292.98        18.30 o                         
   7  -6   4         19.67         13.25        13.79 o                         
   8  -6   4        209.69        190.22        15.78 o                         
   9  -6   4          0.67         -6.91        13.91 o                         
 -10  -5   4         17.80          9.40        16.58 o                         
  -9  -5   4         15.07          8.87        16.55 o                         
  -8  -5   4        175.62        164.04        15.09 o                         
  -7  -5   4         30.44         31.81        12.33 o                         
  -6  -5   4        411.55        427.18        17.11 o                         
  -5  -5   4         10.17         12.46        12.77 o                         
  -4  -5   4         66.29         89.16        13.89 o                         
  -3  -5   4        171.25        149.25        15.95 o                         
  -2  -5   4        422.69        498.36        41.55 o                         
  -1  -5   4        180.11        167.56        39.54 o                         
   0  -5   4       2623.24       2791.16       206.66 o                         
   1  -5   4         59.21         51.54        17.89 o                         
   2  -5   4        919.94        850.30        22.31 o                         
   3  -5   4        195.49        175.02        20.30 o                         
   4  -5   4       1326.43       1335.47        23.40 o                         
   5  -5   4         61.53         24.97        15.42 o                         
   6  -5   4        573.83        638.50        37.54 o                         
   7  -5   4         90.62         78.64        16.28 o                         
   8  -5   4        279.81        277.23        17.09 o                         
   9  -5   4         11.31         21.90        14.26 o                         
 -10  -4   4        152.60        136.16        17.39 o                         
  -9  -4   4         19.53        -14.78        17.05 o                         
  -8  -4   4        175.29        171.48        17.07 o                         
  -7  -4   4         27.17         27.21        13.21 o                         
  -6  -4   4        298.02        281.04        16.71 o                         
  -5  -4   4         12.36         18.20        12.37 o                         
  -4  -4   4       1083.50       1286.47        27.69 o                         
  -3  -4   4         64.82         65.15        15.30 o                         
  -2  -4   4       2239.93       2330.34       107.09 o                         
  -1  -4   4        158.29        137.26        46.93 o                         
   0  -4   4       1308.37       1585.20       108.19 o                         
   1  -4   4         56.66         53.86        16.54 o                         
   2  -4   4        159.30        181.88        16.98 o                         
   3  -4   4         95.22         87.92        20.62 o                         
   4  -4   4       1173.45        951.31       156.09 o                         
   5  -4   4         60.09         41.27        14.55 o                         
   6  -4   4       1938.12       1997.59        25.80 o                         
   7  -4   4         56.31         59.94        15.92 o                         
   8  -4   4        938.88        994.88        23.29 o                         
   9  -4   4          6.00         -1.00        14.40 o                         
  10  -4   4         71.06         64.01        18.66 o                         
 -10  -3   4         57.55         62.16        14.19 o                         
  -9  -3   4         47.94         28.39        14.41 o                         
  -8  -3   4        515.64        539.32        20.14 o                         
  -7  -3   4          4.20          7.70        13.67 o                         
  -6  -3   4         59.99         63.88        13.82 o                         
  -5  -3   4         20.83         29.38        13.22 o                         
  -4  -3   4        257.43        253.18        18.63 o                         
  -3  -3   4        239.53        184.18        21.91 o                         
  -2  -3   4        864.32        707.10        62.68 o                         
  -1  -3   4         69.86         73.46        23.23 o                         
   0  -3   4        276.61        241.91        23.13 o                         
   1  -3   4          0.23         -0.11        18.88 o                         
   2  -3   4        907.31       1147.11        29.70 o                         
   3  -3   4         33.45         19.31        15.96 o                         
   4  -3   4        685.30        667.30        20.94 o                         
   5  -3   4         57.07         48.95        14.78 o                         
   6  -3   4       1100.86        953.66        76.39 o                         
   7  -3   4         27.50         27.69        13.79 o                         
   8  -3   4        180.93        155.91        15.16 o                         
   9  -3   4          6.36          2.29        15.89 o                         
  10  -3   4         72.17         85.42        17.73 o                         
 -10  -2   4         63.70         58.12        15.18 o                         
  -9  -2   4         15.48         14.26        17.24 o                         
  -8  -2   4        101.81         88.68        15.22 o                         
  -7  -2   4          7.57         13.58        13.58 o                         
  -6  -2   4        409.00        411.80        17.15 o                         
  -5  -2   4         24.82         17.82        16.00 o                         
  -4  -2   4        655.60        662.99        28.34 o                         
  -3  -2   4         47.79         43.28        19.71 o                         
  -2  -2   4       2827.97       2542.24        45.58 o                         
  -1  -2   4         55.30         25.93        21.34 o                         
   0  -2   4       1109.75       1070.08        34.16 o                         
   1  -2   4         76.70         64.59        21.00 o                         
   2  -2   4        631.68        693.50        26.01 o                         
   3  -2   4         20.69          8.25        17.28 o                         
   4  -2   4       1773.02       1784.50        29.10 o                         
   5  -2   4         50.16         52.52        16.34 o                         
   6  -2   4         37.27         33.58        15.49 o                         
   7  -2   4         39.68         45.03        15.70 o                         
   8  -2   4        234.32        241.26        28.01 o                         
   9  -2   4          1.94          2.87        17.31 o                         
  10  -2   4          2.43         33.41        26.37 o                         
 -11  -1   4          2.16         13.78        15.81 o                         
 -10  -1   4         83.37         63.50        15.73 o                         
  -9  -1   4         12.84         35.78        20.99 o                         
  -8  -1   4        375.54        310.89        18.82 o                         
  -7  -1   4         10.84          7.60        15.82 o                         
  -6  -1   4         79.94         51.84        17.11 o                         
  -5  -1   4          7.70          8.51        16.05 o                         
  -4  -1   4         90.89         89.11        24.37 o                         
  -3  -1   4         48.53         32.67        25.33 o                         
  -2  -1   4      15550.95      12559.62      1474.86 o                         
  -1  -1   4         11.63          7.11        23.51 o                         
   0  -1   4        975.55       1001.92        35.23 o                         
   1  -1   4          2.20          4.77        19.69 o                         
   2  -1   4        792.29        840.56        32.93 o                         
   3  -1   4         29.65         24.30        19.69 o                         
   4  -1   4       6092.93       6896.44       617.03 o                         
   5  -1   4         19.82         15.74        16.69 o                         
   6  -1   4        298.26        301.54        18.31 o                         
   7  -1   4          3.10         -0.46        30.99 o                         
   8  -1   4         87.31         59.18        15.77 o                         
   9  -1   4          6.28         27.99        18.08 o                         
  10  -1   4        116.98        132.79        18.89 o                         
 -11   0   4          1.55         28.46        15.14 o                         
 -10   0   4          1.63         15.31        14.44 o                         
  -9   0   4         19.69         39.81        21.17 o                         
  -8   0   4        471.69        454.51        17.11 o                         
  -7   0   4          7.32         16.10        16.34 o                         
  -6   0   4        178.68        192.63        18.07 o                         
  -5   0   4          7.25         17.89        16.90 o                         
  -4   0   4       1476.80       1368.41        80.51 o                         
  -3   0   4          0.65          5.82        27.26 o                         
  -2   0   4      15281.77      14605.87        94.13 o                         
  -1   0   4         25.40          6.25        19.37 o                         
   0   0   4        311.29        280.36        23.87 o                         
   1   0   4         15.67          8.60        27.00 o                         
   2   0   4        110.63         70.12        23.07 o                         
   3   0   4         47.36         23.35        17.67 o                         
   4   0   4       3346.91       3730.37       163.00 o                         
   5   0   4         73.74         86.27        13.86 o                         
   6   0   4         10.23         15.88        16.83 o                         
   7   0   4          3.03         14.09        16.75 o                         
   8   0   4          0.85          5.71        15.48 o                         
   9   0   4         25.53         15.72        15.08 o                         
  10   0   4         23.35         51.24        18.51 o                         
 -11   1   4          2.16        -15.48        17.52 o                         
 -10   1   4         83.47         75.85        17.07 o                         
  -9   1   4         12.84         16.41        16.20 o                         
  -8   1   4        375.89        390.69        20.10 o                         
  -7   1   4         10.84         25.29        18.16 o                         
  -6   1   4         79.98         68.83        15.74 o                         
  -5   1   4          7.69          3.49        22.33 o                         
  -4   1   4         90.80         77.39        27.03 o                         
  -3   1   4         48.51         10.78        27.99 o                         
  -2   1   4      15549.00      14341.95      1001.21 o                         
  -1   1   4         11.64          0.45        21.19 o                         
   0   1   4        974.65        932.65        24.13 o                         
   1   1   4          2.19         -0.86        27.81 o                         
   2   1   4        792.47        737.50        98.62 o                         
   3   1   4         29.63         22.65        17.08 o                         
   4   1   4       6093.36       6702.17       178.50 o                         
   5   1   4         19.82         22.05        15.57 o                         
   6   1   4        297.91        288.43        19.01 o                         
   7   1   4          3.09         29.45        14.63 o                         
   8   1   4         87.41         75.49        15.39 o                         
   9   1   4          6.27         11.07        23.56 o                         
  10   1   4        117.12        113.60        17.79 o                         
 -10   2   4         63.49         73.07        15.30 o                         
  -9   2   4         15.48         12.19        15.17 o                         
  -8   2   4        101.66         88.95        16.02 o                         
  -7   2   4          7.58         18.25        16.86 o                         
  -6   2   4        409.50        462.38        28.57 o                         
  -5   2   4         24.78         22.07        23.77 o                         
  -4   2   4        655.96        527.49        27.43 o                         
  -3   2   4         47.76         27.57        23.53 o                         
  -2   2   4       2831.44       2468.36        53.01 o                         
  -1   2   4         55.31         28.30        20.38 o                         
   0   2   4       1109.31       1116.45        30.95 o                         
   1   2   4         76.72         58.61        20.41 o                         
   2   2   4        629.04        661.55       177.57 o                         
   3   2   4         20.69          9.16        14.88 o                         
   4   2   4       1773.78       2094.38        48.90 o                         
   5   2   4         50.16         60.95        16.02 o                         
   6   2   4         37.26         54.26        18.49 o                         
   7   2   4         39.68         33.77        16.03 o                         
   8   2   4        234.47        235.13        13.87 o                         
   9   2   4          1.94        -11.53        16.25 o                         
  10   2   4          2.42          6.15        16.23 o                         
 -10   3   4         57.61         57.30        15.57 o                         
  -9   3   4         47.96         64.53        16.40 o                         
  -8   3   4        515.75        457.74        22.05 o                         
  -7   3   4          4.20         16.39        22.77 o                         
  -6   3   4         60.09         46.51        19.49 o                         
  -5   3   4         20.80         15.89        17.81 o                         
  -4   3   4        257.12        281.02        24.73 o                         
  -3   3   4        239.52        257.94        28.35 o                         
  -2   3   4        863.45       1019.53        38.73 o                         
  -1   3   4         69.85         40.32        19.62 o                         
   0   3   4        276.50        267.34        20.78 o                         
   1   3   4          0.23         -4.53        18.83 o                         
   2   3   4        906.41       1054.05        25.08 o                         
   3   3   4         33.47         21.54        19.67 o                         
   4   3   4        685.48        726.60        26.72 o                         
   5   3   4         57.06         63.44        17.69 o                         
   6   3   4       1100.21       1201.83        31.72 o                         
   7   3   4         27.51         33.44        13.68 o                         
   8   3   4        180.90        219.02        20.57 o                         
   9   3   4          6.36          0.23        14.47 o                         
  10   3   4         72.42         88.83        17.37 o                         
 -10   4   4        152.36        195.35        20.95 o                         
  -9   4   4         19.53         31.09        16.32 o                         
  -8   4   4        175.24        192.67        26.00 o                         
  -7   4   4         27.21         31.77        16.38 o                         
  -6   4   4        297.22        299.34        19.71 o                         
  -5   4   4         12.36         29.02        17.06 o                         
  -4   4   4       1082.63        896.09        47.48 o                         
  -3   4   4         64.83         74.24        16.75 o                         
  -2   4   4       2239.51       2420.61        30.17 o                         
  -1   4   4        158.22        139.62        13.32 o                         
   0   4   4       1308.41       1293.09        25.75 o                         
   1   4   4         56.67         48.54        16.49 o                         
   2   4   4        159.17        181.42        36.53 o                         
   3   4   4         95.22        100.46        16.31 o                         
   4   4   4       1174.72       1205.50        44.22 o                         
   5   4   4         60.09         56.47        13.92 o                         
   6   4   4       1937.22       1515.49       149.97 o                         
   7   4   4         56.31         44.38        13.81 o                         
   8   4   4        938.46        956.04        27.71 o                         
   9   4   4          5.99          1.66        18.12 o                         
  10   4   4         70.93         93.00        16.65 o                         
 -10   5   4         17.89         18.99        16.08 o                         
  -9   5   4         15.05         22.38        27.55 o                         
  -8   5   4        175.55        162.32        18.68 o                         
  -7   5   4         30.45          9.30        16.26 o                         
  -6   5   4        411.76        368.18        24.69 o                         
  -5   5   4         10.15         13.92        15.32 o                         
  -4   5   4         66.33         75.83        15.15 o                         
  -3   5   4        171.20        167.01        14.94 o                         
  -2   5   4        422.92        464.20        13.89 o                         
  -1   5   4        179.99        187.33        13.48 o                         
   0   5   4       2623.47       2327.58       435.08 o                         
   1   5   4         59.25         45.73        15.31 o                         
   2   5   4        919.72        991.69       210.52 o                         
   3   5   4        195.59        205.66        16.64 o                         
   4   5   4       1326.10       1028.73       136.01 o                         
   5   5   4         61.52         63.73        19.84 o                         
   6   5   4        573.55        556.85        57.86 o                         
   7   5   4         90.59         99.04        15.06 o                         
   8   5   4        279.31        299.63        21.37 o                         
   9   5   4         11.33         55.60        16.78 o                         
  -9   6   4         15.43          9.91        19.07 o                         
  -8   6   4         59.12         61.64        18.06 o                         
  -7   6   4          9.15         10.37        17.69 o                         
  -6   6   4         34.40         41.12        16.84 o                         
  -5   6   4         12.48         21.02        14.15 o                         
  -4   6   4        241.91        262.81        15.86 o                         
  -3   6   4          6.37         15.29        12.36 o                         
  -2   6   4        213.10        231.55        11.59 o                         
  -1   6   4         98.65        108.27        10.63 o                         
   0   6   4       4400.69       5235.32       841.56 o                         
   1   6   4         70.99         67.56        13.19 o                         
   2   6   4       1361.33       1496.79        22.24 o                         
   3   6   4         11.50         16.23        13.89 o                         
   4   6   4       1309.68       1009.25        20.91 o                         
   5   6   4        288.68        276.19        74.54 o                         
   6   6   4        296.69        279.91        16.76 o                         
   7   6   4         19.64          1.28        13.50 o                         
   8   6   4        209.69        204.59        15.87 o                         
   9   6   4          0.67         27.17        21.44 o                         
  -9   7   4          3.76         -2.66        21.47 o                         
  -8   7   4          1.54          2.21        20.74 o                         
  -7   7   4         35.43         40.71        19.05 o                         
  -6   7   4        130.31        161.37        16.60 o                         
  -5   7   4          2.59         19.97        15.46 o                         
  -4   7   4         69.46         55.06        13.44 o                         
  -3   7   4         38.85         31.58        11.15 o                         
  -2   7   4         47.37         61.66         9.85 o                         
  -1   7   4         41.67         27.31        10.35 o                         
   0   7   4       1105.25       1173.40        77.44 o                         
   1   7   4         14.81         11.29        14.75 o                         
   2   7   4          5.20          3.97        12.99 o                         
   3   7   4         97.86        108.58        26.52 o                         
   4   7   4        454.29        361.80        20.91 o                         
   5   7   4         39.67         28.46        29.17 o                         
   6   7   4        285.77        302.19        19.45 o                         
   7   7   4         30.63         34.67        20.16 o                         
   8   7   4        158.76        128.87        14.83 o                         
  -8   8   4         14.53         31.42        19.30 o                         
  -7   8   4          9.00          5.27        17.33 o                         
  -6   8   4         48.38         33.96        23.93 o                         
  -5   8   4          4.33         18.42        15.18 o                         
  -4   8   4        270.55        252.64        18.60 o                         
  -3   8   4          2.24          8.74         9.91 o                         
  -2   8   4        214.09        211.96        10.80 o                         
  -1   8   4         42.40         41.06         9.54 o                         
   0   8   4        843.52        913.19        23.58 o                         
   1   8   4          0.12          9.95        12.37 o                         
   2   8   4        841.03        787.69        46.34 o                         
   3   8   4         66.99         67.20        14.93 o                         
   4   8   4          6.87         15.85        13.49 o                         
   5   8   4         84.34         79.43        21.01 o                         
   6   8   4         81.52         83.42        15.79 o                         
   7   8   4          5.75          3.36        14.28 o                         
   8   8   4         10.17         -1.47        17.67 o                         
  -7   9   4          8.60         -0.90        17.24 o                         
  -6   9   4         89.01         93.29        18.00 o                         
  -5   9   4          1.31         25.51        12.35 o                         
  -4   9   4         69.24         87.71        11.36 o                         
  -3   9   4         23.03         27.22         9.95 o                         
  -2   9   4         17.27         22.08         9.15 o                         
  -1   9   4          1.72          9.96         9.31 o                         
   0   9   4        836.07        741.37        28.43 o                         
   1   9   4         20.86         28.80        12.67 o                         
   2   9   4         43.23         53.57        12.45 o                         
   3   9   4          9.41         32.80        12.47 o                         
   4   9   4        154.75        189.30        16.19 o                         
   5   9   4         42.48         45.68        17.83 o                         
   6   9   4         15.56         31.31        15.58 o                         
   7   9   4          0.09          7.45        23.59 o                         
  -6  10   4         23.85         24.02        12.24 o                         
  -5  10   4          5.05         14.99        13.14 o                         
  -4  10   4        261.49        281.98        12.99 o                         
  -3  10   4          5.85          6.87        11.54 o                         
  -2  10   4          2.88          6.83         9.51 o                         
  -1  10   4          3.13          3.16         8.30 o                         
   0  10   4        251.19        249.50        13.48 o                         
   1  10   4          5.20         15.81        10.34 o                         
   2  10   4        282.80        228.71        11.45 o                         
   3  10   4         19.15         27.01        13.08 o                         
   4  10   4        111.56        126.22        14.13 o                         
   5  10   4          0.58         26.35        19.38 o                         
   6  10   4         59.23         69.07        18.69 o                         
  -5  11   4          7.66          9.20        13.12 o                         
  -4  11   4         86.53         76.91        11.69 o                         
  -3  11   4          3.05         16.54         9.68 o                         
  -2  11   4         22.41         38.70         9.86 o                         
  -1  11   4         10.46         17.21         8.68 o                         
   0  11   4         71.57         71.22         9.73 o                         
   1  11   4          8.10         21.12        10.62 o                         
   2  11   4         39.60         43.91        12.66 o                         
   3  11   4          0.38         15.84        10.67 o                         
   4  11   4          4.87         24.46        15.82 o                         
   5  11   4          7.02         34.74        25.49 o                         
  -3  12   4          3.08         11.30        10.28 o                         
  -2  12   4         61.19         76.36         9.61 o                         
  -1  12   4          2.34          5.79         8.80 o                         
   0  12   4         60.64         53.28        10.63 o                         
   1  12   4          6.67         14.90         8.92 o                         
   2  12   4         79.75         92.91        17.38 o                         
   3  12   4         15.83         44.09        19.20 o                         
   4 -11   5         19.09         19.08        17.61 o                         
  -6 -10   5         17.25         28.64        24.85 o                         
   3 -10   5          7.36         34.34        16.92 o                         
   4 -10   5        121.20        128.49        20.93 o                         
   5 -10   5          6.00         -6.20        16.07 o                         
   6 -10   5        143.61        146.51        20.30 o                         
  -7  -9   5          3.78          3.79        25.19 o                         
  -6  -9   5         95.39         82.90        26.35 o                         
  -5  -9   5         15.82         41.33        25.00 o                         
  -4  -9   5         80.91        130.84        32.30 o                         
  -3  -9   5          6.82         -4.42        31.05 o                         
   2  -9   5         50.03         74.76        21.15 o                         
   3  -9   5          1.31         13.79        19.36 o                         
   4  -9   5         91.89         88.64        19.14 o                         
   5  -9   5          9.66         12.03        15.10 o                         
   6  -9   5        130.74        159.16        19.08 o                         
   7  -9   5          2.88          4.76        14.26 o                         
  -8  -8   5          0.15          4.60        16.62 o                         
  -7  -8   5          1.78         15.31        13.76 o                         
  -6  -8   5        230.39        178.31        28.67 o                         
  -5  -8   5          3.64         12.85        32.52 o                         
  -4  -8   5        172.53        187.99        32.87 o                         
  -3  -8   5          4.96         39.82        32.08 o                         
  -2  -8   5         59.70         49.57        32.74 o                         
   1  -8   5          0.16         -1.50        18.80 o                         
   2  -8   5        130.47        111.23        18.83 o                         
   3  -8   5          1.86         -0.60        15.89 o                         
   4  -8   5        379.39        413.39        20.24 o                         
   5  -8   5         81.41         42.99        14.98 o                         
   6  -8   5         10.32         10.09        14.01 o                         
   7  -8   5          3.57         18.80        17.23 o                         
   8  -8   5         25.01         24.34        15.07 o                         
  -9  -7   5          0.04         -5.03        15.20 o                         
  -8  -7   5        132.45        116.68        16.42 o                         
  -7  -7   5         46.68         36.19        14.63 o                         
  -6  -7   5         93.19         97.72        14.98 o                         
  -5  -7   5         14.38          4.74        15.75 o                         
  -4  -7   5         39.85         57.78        29.42 o                         
  -3  -7   5         11.76          0.78        29.17 o                         
  -2  -7   5        118.01        140.36        35.12 o                         
  -1  -7   5         74.48         82.72        33.34 o                         
   1  -7   5         57.19         62.10        22.78 o                         
   2  -7   5        225.34        191.37        18.14 o                         
   3  -7   5         16.49         18.58        18.86 o                         
   4  -7   5         79.75         82.21        15.38 o                         
   5  -7   5         23.75         18.30        13.72 o                         
   6  -7   5        129.54         96.72        14.04 o                         
   7  -7   5         38.57         37.22        13.63 o                         
   8  -7   5         88.96         70.56        17.58 o                         
  -9  -6   5          7.09         15.22        13.67 o                         
  -8  -6   5         65.12         73.56        15.12 o                         
  -7  -6   5          9.51         10.80        13.48 o                         
  -6  -6   5        165.11        178.97        16.25 o                         
  -5  -6   5         44.70         41.50        13.46 o                         
  -4  -6   5         62.22         70.05        15.91 o                         
  -3  -6   5         15.30          9.81        28.86 o                         
  -2  -6   5        621.59        557.23        35.25 o                         
  -1  -6   5        278.19        254.07        36.66 o                         
   0  -6   5        299.16        269.67        19.77 o                         
   1  -6   5         43.58         53.20        17.55 o                         
   2  -6   5        161.40        178.97        19.93 o                         
   3  -6   5         10.46         28.48        17.39 o                         
   4  -6   5       1460.49       1845.30        28.07 o                         
   5  -6   5        271.16        223.27        21.02 o                         
   6  -6   5        136.31        118.97        17.14 o                         
   7  -6   5         15.48         23.87        16.89 o                         
   8  -6   5        197.41        212.65        18.23 o                         
   9  -6   5          8.62          1.76        13.36 o                         
 -10  -5   5        138.11        154.09        14.64 o                         
  -9  -5   5          1.54          6.19        14.59 o                         
  -8  -5   5         63.77         67.73        13.57 o                         
  -7  -5   5         24.36         17.20        14.66 o                         
  -6  -5   5        326.02        332.52        14.62 o                         
  -5  -5   5         30.05         44.55        12.93 o                         
  -4  -5   5        133.34        162.66        14.85 o                         
  -3  -5   5         42.70         52.12        17.27 o                         
  -2  -5   5        334.27        402.58        40.26 o                         
  -1  -5   5        134.01        140.40        39.63 o                         
   0  -5   5       1333.23       1381.07        28.20 o                         
   1  -5   5        101.12        105.55        19.79 o                         
   2  -5   5        895.90        764.58        21.24 o                         
   3  -5   5        106.67        107.31        18.89 o                         
   4  -5   5        327.85        397.41        20.18 o                         
   5  -5   5         28.14         23.56        18.67 o                         
   6  -5   5        324.14        289.08        24.38 o                         
   7  -5   5        118.07        122.47        16.76 o                         
   8  -5   5        361.63        403.72        18.33 o                         
   9  -5   5          5.43          7.33        13.42 o                         
 -10  -4   5        117.87        101.68        17.01 o                         
  -9  -4   5         44.73         46.46        18.83 o                         
  -8  -4   5         80.09         63.00        14.36 o                         
  -7  -4   5         16.80         11.27        12.61 o                         
  -6  -4   5        181.16        215.30        15.35 o                         
  -5  -4   5         15.90         17.08        14.64 o                         
  -4  -4   5        492.26        438.02        22.64 o                         
  -3  -4   5         37.29         44.54        28.76 o                         
  -2  -4   5        709.18        629.09        93.82 o                         
  -1  -4   5        219.36        184.57        46.21 o                         
   0  -4   5        490.43        578.75        24.86 o                         
   1  -4   5        152.70        127.86        20.53 o                         
   2  -4   5       1623.69       1895.18        30.14 o                         
   3  -4   5         57.47         62.04        18.77 o                         
   4  -4   5        955.67        930.22        49.79 o                         
   5  -4   5         69.32         19.66        23.81 o                         
   6  -4   5        777.14        731.36        19.77 o                         
   7  -4   5        109.13         85.90        48.17 o                         
   8  -4   5        192.01        160.49        36.77 o                         
   9  -4   5         15.31         12.02        14.13 o                         
 -10  -3   5        349.16        331.66        15.87 o                         
  -9  -3   5          9.86         25.00        15.96 o                         
  -8  -3   5        116.16        124.47        16.00 o                         
  -7  -3   5          1.32         -9.45        16.73 o                         
  -6  -3   5        142.92        136.71        15.66 o                         
  -5  -3   5         63.29         61.00        14.84 o                         
  -4  -3   5        952.10        979.78        27.34 o                         
  -3  -3   5         56.56         61.86        16.43 o                         
  -2  -3   5       1449.13       1435.40       135.62 o                         
  -1  -3   5         14.11         15.17        15.91 o                         
   0  -3   5       2551.12       2150.17       299.04 o                         
   1  -3   5         37.15         48.82        17.25 o                         
   2  -3   5        399.76        484.34        38.15 o                         
   3  -3   5         39.33         41.29        16.44 o                         
   4  -3   5       1466.68       1323.55       199.08 o                         
   5  -3   5         20.85         26.11        14.23 o                         
   6  -3   5         69.30         79.44        17.87 o                         
   7  -3   5         70.88         53.45        22.84 o                         
   8  -3   5        329.39        328.78        18.47 o                         
   9  -3   5         13.82         23.69        14.51 o                         
  10  -3   5          3.76         14.56        15.15 o                         
 -10  -2   5         72.24         57.42        20.05 o                         
  -9  -2   5         21.36         21.98        18.62 o                         
  -8  -2   5        137.06        159.09        15.20 o                         
  -7  -2   5         27.27         28.65        13.46 o                         
  -6  -2   5        225.27        257.71        23.22 o                         
  -5  -2   5         44.36         30.25        16.44 o                         
  -4  -2   5         94.27        122.10        17.42 o                         
  -3  -2   5         31.83         16.33        18.40 o                         
  -2  -2   5       1014.16       1023.78        33.88 o                         
  -1  -2   5         22.25         17.34        17.93 o                         
   0  -2   5       1521.70       1726.15       212.44 o                         
   1  -2   5         30.34         16.44        21.92 o                         
   2  -2   5        570.70        589.79        59.01 o                         
   3  -2   5         21.78          6.02        20.03 o                         
   4  -2   5       2441.48       2680.69        31.40 o                         
   5  -2   5         28.43         27.23        15.81 o                         
   6  -2   5        105.33         89.02        15.93 o                         
   7  -2   5         45.89         56.08        15.40 o                         
   8  -2   5        132.96        114.51        28.89 o                         
   9  -2   5         14.98         31.72        17.56 o                         
  10  -2   5         14.09         23.48        17.05 o                         
 -11  -1   5         34.55         42.19        19.93 o                         
 -10  -1   5         47.40         55.82        16.18 o                         
  -9  -1   5          5.94         18.53        16.50 o                         
  -8  -1   5         80.78         71.15        16.10 o                         
  -7  -1   5         19.98         27.18        17.33 o                         
  -6  -1   5        198.72        218.29        19.48 o                         
  -5  -1   5          9.84         17.39        17.51 o                         
  -4  -1   5       1336.32       1212.57        30.44 o                         
  -3  -1   5         16.65          4.75        24.26 o                         
  -2  -1   5       2478.21       2328.52       265.06 o                         
  -1  -1   5         42.64         21.23        19.80 o                         
   0  -1   5       1211.74       1212.13        42.15 o                         
   1  -1   5          3.97          6.27        17.42 o                         
   2  -1   5        466.74        361.51        78.86 o                         
   3  -1   5         10.37         10.18        22.49 o                         
   4  -1   5        537.14        446.71       103.55 o                         
   5  -1   5         21.67         35.27        16.28 o                         
   6  -1   5        384.36        388.82        34.45 o                         
   7  -1   5          0.47          7.52        16.42 o                         
   8  -1   5        158.00        141.53        18.88 o                         
   9  -1   5          5.56         11.45        17.04 o                         
  10  -1   5         23.05         37.12        18.14 o                         
 -11   0   5          1.95         -3.17        17.46 o                         
 -10   0   5         16.08         22.38        18.74 o                         
  -9   0   5         17.54         31.79        19.56 o                         
  -8   0   5        278.09        254.32        19.20 o                         
  -7   0   5         12.36          8.21        15.84 o                         
  -6   0   5         30.86         44.51        16.56 o                         
  -5   0   5          2.65         12.01        17.34 o                         
  -4   0   5        126.16        182.52        24.72 o                         
  -3   0   5         13.87         16.79        28.08 o                         
  -2   0   5       5672.99       4748.42        83.61 o                         
  -1   0   5         64.84         33.31        18.94 o                         
   0   0   5       3757.34       3981.47       272.21 o                         
   1   0   5          3.31         14.40        20.09 o                         
   2   0   5          2.69          2.81        18.68 o                         
   3   0   5         20.35         10.56        15.28 o                         
   4   0   5       2548.92       2856.05        27.32 o                         
   5   0   5          4.01         13.61        13.26 o                         
   6   0   5        167.90        172.52        18.09 o                         
   7   0   5         11.48         24.42        19.99 o                         
   8   0   5          1.94         19.15        15.07 o                         
   9   0   5          4.65         19.06        15.47 o                         
  10   0   5         94.32         49.65        19.20 o                         
 -11   1   5         34.56         62.20        21.39 o                         
 -10   1   5         47.48         46.28        15.27 o                         
  -9   1   5          5.96          3.12        19.29 o                         
  -8   1   5         80.51         71.23        15.31 o                         
  -7   1   5         19.98         25.25        16.63 o                         
  -6   1   5        199.04        204.64        17.96 o                         
  -5   1   5          9.84          5.91        26.85 o                         
  -4   1   5       1337.47       1081.79        30.44 o                         
  -3   1   5         16.63          2.12        27.49 o                         
  -2   1   5       2479.46       2456.03        67.05 o                         
  -1   1   5         42.66         18.90        18.43 o                         
   0   1   5       1209.22       1045.41       117.22 o                         
   1   1   5          3.97          4.83        21.88 o                         
   2   1   5        467.09        437.39        23.67 o                         
   3   1   5         10.35          2.22        15.87 o                         
   4   1   5        537.20        626.41        24.68 o                         
   5   1   5         21.66         17.88        13.53 o                         
   6   1   5        384.58        344.65        24.58 o                         
   7   1   5          0.46         -7.81        13.12 o                         
   8   1   5        157.95        158.12        19.87 o                         
   9   1   5          5.56         35.09        16.22 o                         
  10   1   5         23.11         35.52        17.98 o                         
 -10   2   5         72.13         64.30        14.98 o                         
  -9   2   5         21.34         20.87        19.64 o                         
  -8   2   5        136.80        152.57        19.56 o                         
  -7   2   5         27.27         42.98        16.43 o                         
  -6   2   5        225.05        228.83        24.61 o                         
  -5   2   5         44.33         32.68        24.17 o                         
  -4   2   5         94.35        115.44        24.28 o                         
  -3   2   5         31.77         32.47        29.09 o                         
  -2   2   5       1014.31        915.65        33.59 o                         
  -1   2   5         22.22         18.41        16.17 o                         
   0   2   5       1522.44       1629.24        32.95 o                         
   1   2   5         30.34         18.63        15.65 o                         
   2   2   5        570.46        524.96        20.15 o                         
   3   2   5         21.78          7.97        15.98 o                         
   4   2   5       2442.19       2838.27        35.09 o                         
   5   2   5         28.42         33.06        17.29 o                         
   6   2   5        105.58        115.82        14.49 o                         
   7   2   5         45.88         44.74        15.15 o                         
   8   2   5        132.96        156.24        14.84 o                         
   9   2   5         14.98          4.48        17.91 o                         
  10   2   5         13.99         25.58        16.81 o                         
 -10   3   5        348.93        343.93        18.85 o                         
  -9   3   5          9.87         26.17        15.93 o                         
  -8   3   5        116.41         98.26        17.40 o                         
  -7   3   5          1.32         13.14        21.85 o                         
  -6   3   5        142.66        131.92        20.93 o                         
  -5   3   5         63.28         51.10        17.07 o                         
  -4   3   5        953.16        897.61        73.62 o                         
  -3   3   5         56.53         57.16        19.60 o                         
  -2   3   5       1450.52       1504.45        94.14 o                         
  -1   3   5         14.11          7.36        14.82 o                         
   0   3   5       2549.92       2730.48        34.58 o                         
   1   3   5         37.19         35.22        20.35 o                         
   2   3   5        399.68        445.38        24.03 o                         
   3   3   5         39.36         29.71        14.23 o                         
   4   3   5       1466.91       1234.82        21.69 o                         
   5   3   5         20.87         27.05        14.23 o                         
   6   3   5         69.56         84.53        14.56 o                         
   7   3   5         70.86         64.48        17.40 o                         
   8   3   5        329.15        338.99        15.37 o                         
   9   3   5         13.82         38.54        13.62 o                         
  10   3   5          3.74         30.10        16.22 o                         
 -10   4   5        117.74        110.80        19.58 o                         
  -9   4   5         44.71         41.78        15.91 o                         
  -8   4   5         79.97         77.54        26.11 o                         
  -7   4   5         16.83         24.43        21.12 o                         
  -6   4   5        181.16        186.96        18.30 o                         
  -5   4   5         15.89         15.59        17.01 o                         
  -4   4   5        492.42        479.99        20.24 o                         
  -3   4   5         37.26         42.93        14.75 o                         
  -2   4   5        709.76        688.93        19.48 o                         
  -1   4   5        219.37        186.63        15.76 o                         
   0   4   5        490.92        507.84        22.42 o                         
   1   4   5        152.71        154.20        17.05 o                         
   2   4   5       1623.69       1602.85        28.14 o                         
   3   4   5         57.42         60.11        17.09 o                         
   4   4   5        955.68        933.28        27.38 o                         
   5   4   5         69.33         75.53        19.08 o                         
   6   4   5        777.48        803.32        27.64 o                         
   7   4   5        109.12        163.74        18.09 o                         
   8   4   5        192.36        211.34        14.88 o                         
   9   4   5         15.31         13.61        14.00 o                         
 -10   5   5        138.02        117.77        18.30 o                         
  -9   5   5          1.54         39.62        22.57 o                         
  -8   5   5         63.99         59.66        24.32 o                         
  -7   5   5         24.39         21.35        16.87 o                         
  -6   5   5        326.33        305.97        20.78 o                         
  -5   5   5         30.06         56.45        16.61 o                         
  -4   5   5        132.96        170.90        16.56 o                         
  -3   5   5         42.71         29.18        11.79 o                         
  -2   5   5        333.55        361.04        15.41 o                         
  -1   5   5        134.00        134.15        11.36 o                         
   0   5   5       1334.47       1298.44        26.74 o                         
   1   5   5        101.17         89.42        18.02 o                         
   2   5   5        894.65       1093.21        27.79 o                         
   3   5   5        106.70        111.94        15.53 o                         
   4   5   5        328.56        287.32        16.13 o                         
   5   5   5         28.13         35.31        16.01 o                         
   6   5   5        323.79        370.35        20.12 o                         
   7   5   5        118.06        123.28        15.59 o                         
   8   5   5        361.54        404.90        16.13 o                         
   9   5   5          5.43         27.06        12.91 o                         
  -9   6   5          7.08         19.88        24.08 o                         
  -8   6   5         65.02         36.22        23.32 o                         
  -7   6   5          9.50          8.58        17.48 o                         
  -6   6   5        164.76        197.17        16.80 o                         
  -5   6   5         44.74         36.13        15.46 o                         
  -4   6   5         62.27         68.47        13.33 o                         
  -3   6   5         15.35         17.24        10.34 o                         
  -2   6   5        621.69        647.39        13.61 o                         
  -1   6   5        278.10        297.94        12.32 o                         
   0   6   5        299.14        346.33        19.55 o                         
   1   6   5         43.57         37.84        14.60 o                         
   2   6   5        161.43        175.08        15.01 o                         
   3   6   5         10.47         16.15        13.77 o                         
   4   6   5       1460.23       1308.27       122.27 o                         
   5   6   5        271.19        281.01        68.65 o                         
   6   6   5        136.28        120.11        16.57 o                         
   7   6   5         15.48         26.87        15.77 o                         
   8   6   5        197.86        238.94        22.00 o                         
   9   6   5          8.62          3.26        14.60 o                         
  -9   7   5          0.04          1.58        20.40 o                         
  -8   7   5        132.73        128.61        18.40 o                         
  -7   7   5         46.70         56.37        24.21 o                         
  -6   7   5         93.22         90.82        18.41 o                         
  -5   7   5         14.40         27.07        15.84 o                         
  -4   7   5         40.07         51.45        11.99 o                         
  -3   7   5         11.78         13.67        10.50 o                         
  -2   7   5        118.35        143.77        10.70 o                         
  -1   7   5         74.44         87.62         9.77 o                         
   0   7   5         16.85         31.64        10.13 o                         
   1   7   5         57.18         68.77        13.22 o                         
   2   7   5        225.76        166.30        17.31 o                         
   3   7   5         16.50         19.98        16.48 o                         
   4   7   5         79.72        100.61        15.10 o                         
   5   7   5         23.76         40.67        37.30 o                         
   6   7   5        129.74        120.34        15.56 o                         
   7   7   5         38.61         61.95        14.48 o                         
   8   7   5         88.79         86.82        14.00 o                         
  -8   8   5          0.15         17.96        27.30 o                         
  -7   8   5          1.79          8.95        17.12 o                         
  -6   8   5        230.12        218.03        17.84 o                         
  -5   8   5          3.64          6.69        11.61 o                         
  -4   8   5        172.60        166.09        11.38 o                         
  -3   8   5          4.96         14.23         8.99 o                         
  -2   8   5         59.78         45.26        11.27 o                         
  -1   8   5          1.03          6.74         9.80 o                         
   0   8   5        585.38        581.34        16.19 o                         
   1   8   5          0.16          1.27        14.13 o                         
   2   8   5        130.60        107.41        13.93 o                         
   3   8   5          1.88          9.81        15.66 o                         
   4   8   5        379.30        364.42        20.73 o                         
   5   8   5         81.47         67.99        16.76 o                         
   6   8   5         10.29         16.86        18.34 o                         
   7   8   5          3.56         19.86        15.84 o                         
   8   8   5         24.98         50.21        14.42 o                         
  -7   9   5          3.79         12.19        19.13 o                         
  -6   9   5         95.27        109.14        12.82 o                         
  -5   9   5         15.81         27.54        12.02 o                         
  -4   9   5         80.80         77.33        12.03 o                         
  -3   9   5          6.83         17.34         9.50 o                         
  -2   9   5         98.66        100.38         9.40 o                         
  -1   9   5         23.03         27.49         8.74 o                         
   0   9   5        535.93        503.92        11.35 o                         
   1   9   5          2.86         12.51        11.56 o                         
   2   9   5         50.01         64.52        13.99 o                         
   3   9   5          1.32         -5.72        14.73 o                         
   4   9   5         92.04        113.35        20.82 o                         
   5   9   5          9.66         16.28        15.25 o                         
   6   9   5        130.94        162.92        18.71 o                         
   7   9   5          2.88         13.06        19.14 o                         
  -6  10   5         17.25         23.96        12.21 o                         
  -5  10   5         12.80         18.70        13.68 o                         
  -4  10   5        161.69        150.08        13.37 o                         
  -3  10   5          2.68          1.67        10.23 o                         
  -2  10   5         30.55         17.72         8.96 o                         
  -1  10   5          1.84         -4.36         9.15 o                         
   0  10   5        353.95        347.32        21.48 o                         
   1  10   5          4.21         -2.87        10.01 o                         
   2  10   5         11.95         20.27        13.99 o                         
   3  10   5          7.36         10.34        13.19 o                         
   4  10   5        121.44        117.80        14.45 o                         
   5  10   5          6.00         36.69        17.16 o                         
   6  10   5        143.44        142.64        16.45 o                         
  -5  11   5          6.21         -0.72        12.90 o                         
  -4  11   5         28.30         39.55        11.54 o                         
  -3  11   5          1.55          4.74         9.55 o                         
  -2  11   5         55.48         80.85         9.46 o                         
  -1  11   5          1.56          5.19         8.68 o                         
   0  11   5        245.47        261.63        12.96 o                         
   1  11   5          0.63          9.40         8.31 o                         
   2  11   5         18.67        -10.52        12.25 o                         
   3  11   5          7.36         19.60        13.37 o                         
   4  11   5         19.11         23.58        15.13 o                         
  -3  12   5         10.17         20.98        11.10 o                         
  -2  12   5         57.21         62.92         9.98 o                         
  -1  12   5          1.58          7.78         9.70 o                         
   0  12   5         40.76         65.34        10.40 o                         
   1  12   5         15.02         13.48         8.68 o                         
   2  12   5         14.61         17.00        10.60 o                         
   3  12   5          6.63         19.77        17.29 o                         
   4 -11   6         72.36         66.20        21.09 o                         
  -6 -10   6        163.85        176.96        28.10 o                         
  -5 -10   6          2.07         28.45        30.08 o                         
  -4 -10   6          5.38         12.31        30.52 o                         
   3 -10   6          0.99         23.40        17.73 o                         
   4 -10   6         29.20         50.76        16.67 o                         
   5 -10   6          0.95        -15.57        15.57 o                         
  -7  -9   6         10.14         26.10        27.60 o                         
  -6  -9   6         17.81         22.56        33.18 o                         
  -5  -9   6          5.63         19.02        28.45 o                         
  -4  -9   6         20.98         39.51        30.96 o                         
  -3  -9   6          7.24          5.30        30.96 o                         
  -2  -9   6         37.17         52.48        30.83 o                         
   2  -9   6         69.80         53.29        17.14 o                         
   3  -9   6          2.13         16.64        19.46 o                         
   4  -9   6        103.77        106.46        19.14 o                         
   5  -9   6          3.34          8.74        13.85 o                         
   6  -9   6        178.44        142.87        18.49 o                         
  -8  -8   6         11.30          5.40        14.65 o                         
  -7  -8   6          5.41          7.24        15.64 o                         
  -6  -8   6         64.42         41.83        36.03 o                         
  -5  -8   6         19.86        -21.05        28.01 o                         
  -4  -8   6         47.72         58.72        32.96 o                         
  -3  -8   6          5.48          9.37        31.80 o                         
  -2  -8   6         31.97         30.27        31.58 o                         
  -1  -8   6         10.96         27.57        30.89 o                         
   1  -8   6         24.38         43.52        18.11 o                         
   2  -8   6        483.08        426.58        23.00 o                         
   3  -8   6         11.29          2.76        18.14 o                         
   4  -8   6        221.69        244.26        18.83 o                         
   5  -8   6         28.57         17.29        13.82 o                         
   6  -8   6         29.43         37.85        14.07 o                         
   7  -8   6          1.13         -3.51        13.97 o                         
  -9  -7   6          3.40         -6.38        17.15 o                         
  -8  -7   6        109.69        108.86        15.46 o                         
  -7  -7   6         17.96          0.71        13.80 o                         
  -6  -7   6          3.77          7.00        15.62 o                         
  -5  -7   6         16.70         14.12        15.36 o                         
  -4  -7   6         71.08         73.47        28.76 o                         
  -3  -7   6          1.52         17.36        36.81 o                         
  -2  -7   6        628.52        724.92        40.76 o                         
  -1  -7   6         35.53         52.67        33.46 o                         
   0  -7   6        218.37        206.38        40.14 o                         
   1  -7   6        102.51        108.72        17.55 o                         
   2  -7   6        176.00        173.42        21.24 o                         
   3  -7   6          8.31          3.16        14.95 o                         
   4  -7   6       1126.77       1139.93        21.90 o                         
   5  -7   6          2.11         17.17        13.60 o                         
   6  -7   6        292.22        370.15        18.80 o                         
   7  -7   6         74.79         69.05        16.95 o                         
   8  -7   6          4.53         -6.27        13.91 o                         
  -9  -6   6          9.68          9.89        13.89 o                         
  -8  -6   6        119.47        103.28        16.55 o                         
  -7  -6   6          0.37          1.78        16.93 o                         
  -6  -6   6        139.16        155.54        14.46 o                         
  -5  -6   6         33.84         36.75        15.03 o                         
  -4  -6   6        156.93        157.88        17.29 o                         
  -3  -6   6         11.22         -8.18        29.67 o                         
  -2  -6   6        220.20        208.64        37.07 o                         
  -1  -6   6        104.76         88.14        34.75 o                         
   0  -6   6        586.84        567.73        23.33 o                         
   1  -6   6         41.48         49.85        16.45 o                         
   2  -6   6         91.53         60.72        15.51 o                         
   3  -6   6         37.80         30.96        15.23 o                         
   4  -6   6        593.18        608.49        22.87 o                         
   5  -6   6        156.56        116.68        15.82 o                         
   6  -6   6        299.07        310.31        18.52 o                         
   7  -6   6         51.40         34.56        17.95 o                         
   8  -6   6        168.91        192.59        18.36 o                         
   9  -6   6         25.94         22.06        14.48 o                         
 -10  -5   6         56.23         59.77        15.03 o                         
  -9  -5   6          1.67          2.17        15.74 o                         
  -8  -5   6         13.90         10.82        14.07 o                         
  -7  -5   6         42.86         35.71        14.02 o                         
  -6  -5   6        108.06         93.59        15.83 o                         
  -5  -5   6          8.36         20.74        16.53 o                         
  -4  -5   6         39.30         37.61        18.64 o                         
  -3  -5   6          4.71          0.62        14.38 o                         
  -2  -5   6        215.09        309.59        38.98 o                         
  -1  -5   6         66.88         76.01        37.91 o                         
   0  -5   6       1351.98       1704.57       137.33 o                         
   1  -5   6        137.74        133.13        19.92 o                         
   2  -5   6        235.48        233.86        16.48 o                         
   3  -5   6         29.15         22.25        17.92 o                         
   4  -5   6        240.93        239.03        16.04 o                         
   5  -5   6          5.45          9.56        14.69 o                         
   6  -5   6       2333.27       2412.46        30.96 o                         
   7  -5   6         72.92         57.79        13.78 o                         
   8  -5   6        115.13        118.42        17.09 o                         
   9  -5   6          9.74          1.40        13.49 o                         
 -10  -4   6        158.09        148.73        18.78 o                         
  -9  -4   6         12.87         16.80        14.36 o                         
  -8  -4   6        237.61        242.08        15.78 o                         
  -7  -4   6         19.17         21.39        15.24 o                         
  -6  -4   6        132.29        117.05        14.77 o                         
  -5  -4   6         10.94          9.23        13.38 o                         
  -4  -4   6        127.99        155.11        17.09 o                         
  -3  -4   6         88.83         79.26        20.21 o                         
  -2  -4   6        623.62        633.43        38.38 o                         
  -1  -4   6        167.39        171.80        49.13 o                         
   0  -4   6       1118.00       1029.86       227.78 o                         
   1  -4   6         89.19         94.56        15.97 o                         
   2  -4   6       1706.89       1961.98        30.02 o                         
   3  -4   6         25.07         19.30        14.76 o                         
   4  -4   6        642.46        707.18        46.42 o                         
   5  -4   6         49.94         41.54        14.90 o                         
   6  -4   6        198.78        169.59        22.42 o                         
   7  -4   6        129.58         82.48        38.49 o                         
   8  -4   6        100.24         86.42        17.36 o                         
   9  -4   6         52.77         50.82        16.96 o                         
 -10  -3   6         75.31        101.58        16.61 o                         
  -9  -3   6         21.44         22.27        14.99 o                         
  -8  -3   6         71.98         87.95        14.20 o                         
  -7  -3   6         13.44         16.64        14.04 o                         
  -6  -3   6        947.79        961.51        23.13 o                         
  -5  -3   6         37.93         34.71        13.97 o                         
  -4  -3   6       4437.39       4748.64       200.22 o                         
  -3  -3   6          0.67          3.65        18.39 o                         
  -2  -3   6        736.32        731.67        38.35 o                         
  -1  -3   6          4.47          2.05        14.92 o                         
   0  -3   6       1160.21       1330.75       146.49 o                         
   1  -3   6         45.15         41.07        16.39 o                         
   2  -3   6        535.41        609.29        19.88 o                         
   3  -3   6         36.19         26.38        15.99 o                         
   4  -3   6        558.01        580.32        19.00 o                         
   5  -3   6         26.16         19.27        17.01 o                         
   6  -3   6        450.38        407.61        35.23 o                         
   7  -3   6         43.18         37.65        14.29 o                         
   8  -3   6        109.84         75.10        14.55 o                         
   9  -3   6          5.33          3.60        16.54 o                         
  10  -3   6         35.74         -2.35        39.07 o                         
 -10  -2   6        786.99        748.62        22.11 o                         
  -9  -2   6         13.24         14.70        14.88 o                         
  -8  -2   6         86.51         81.46        13.48 o                         
  -7  -2   6         12.98          6.13        15.86 o                         
  -6  -2   6        288.54        274.85        25.75 o                         
  -5  -2   6         30.17         29.46        16.36 o                         
  -4  -2   6        678.10        732.60        27.56 o                         
  -3  -2   6         76.39         80.31        20.83 o                         
  -2  -2   6        352.61        364.86        27.31 o                         
  -1  -2   6          4.18         16.92        17.39 o                         
   0  -2   6       1197.42        968.33       103.86 o                         
   1  -2   6         28.30         29.11        16.88 o                         
   2  -2   6       1170.02       1311.12        58.26 o                         
   3  -2   6          9.18         16.05        15.60 o                         
   4  -2   6        384.17        443.74        21.28 o                         
   5  -2   6         11.94         14.95        17.61 o                         
   6  -2   6        301.66        333.93        21.09 o                         
   7  -2   6         28.11         43.09        19.05 o                         
   8  -2   6        202.41        152.97        17.01 o                         
   9  -2   6         20.97         -1.36        15.08 o                         
  10  -2   6         27.74         11.62        16.25 o                         
 -10  -1   6        170.49        178.22        15.95 o                         
  -9  -1   6         26.59         20.96        14.71 o                         
  -8  -1   6         20.06         26.19        14.83 o                         
  -7  -1   6         57.78         46.54        16.32 o                         
  -6  -1   6         96.48         81.04        16.00 o                         
  -5  -1   6         50.01         46.20        20.39 o                         
  -4  -1   6       1690.08       1646.26        31.06 o                         
  -3  -1   6          1.93         -0.32        22.09 o                         
  -2  -1   6        431.04        450.14        27.36 o                         
  -1  -1   6         33.01         18.70        17.24 o                         
   0  -1   6       2154.23       2123.79        41.04 o                         
   1  -1   6          6.29         14.73        16.62 o                         
   2  -1   6        111.28        121.57        20.18 o                         
   3  -1   6         22.16         27.14        14.38 o                         
   4  -1   6        320.81        342.00        44.87 o                         
   5  -1   6         34.99         39.23        19.44 o                         
   6  -1   6         24.82         71.16        18.95 o                         
   7  -1   6          1.15         17.54        14.94 o                         
   8  -1   6         49.42         44.19        25.19 o                         
   9  -1   6          5.13          0.85        31.85 o                         
  10  -1   6          6.47         18.06        15.12 o                         
 -11   0   6          0.19         13.45        18.14 o                         
 -10   0   6        109.92        125.70        22.40 o                         
  -9   0   6         12.63         13.58        17.14 o                         
  -8   0   6         17.78         20.61        15.65 o                         
  -7   0   6         11.71         25.25        15.74 o                         
  -6   0   6         12.66         19.68        19.07 o                         
  -5   0   6          0.03          3.21        18.20 o                         
  -4   0   6       3157.24       3446.93       146.73 o                         
  -3   0   6         35.60         19.64        24.30 o                         
  -2   0   6       8986.37       8640.09       114.89 o                         
  -1   0   6          7.56          8.99        16.57 o                         
   0   0   6       3495.43       3513.39       179.97 o                         
   1   0   6          4.88          1.67        16.64 o                         
   2   0   6          6.08         -0.76        16.35 o                         
   3   0   6         39.08         37.31        15.70 o                         
   4   0   6         36.26         56.92        15.16 o                         
   5   0   6          5.32          7.44        13.96 o                         
   6   0   6        876.19        994.82        54.85 o                         
   7   0   6         21.29         -0.10        22.78 o                         
   8   0   6        189.66        190.77        18.79 o                         
   9   0   6         21.60         -1.68        18.22 o                         
  10   0   6        115.71        119.14        22.14 o                         
 -10   1   6        170.48        191.25        16.76 o                         
  -9   1   6         26.58         27.83        15.53 o                         
  -8   1   6         20.08         18.18        15.36 o                         
  -7   1   6         57.76         59.24        16.80 o                         
  -6   1   6         96.40         55.62        20.73 o                         
  -5   1   6         50.00         61.20        21.99 o                         
  -4   1   6       1691.30       1606.31        90.11 o                         
  -3   1   6          1.93         -0.86        23.06 o                         
  -2   1   6        430.94        381.57        25.85 o                         
  -1   1   6         33.03         19.37        17.00 o                         
   0   1   6       2153.20       2334.65        61.60 o                         
   1   1   6          6.29          7.87        12.60 o                         
   2   1   6        111.14        135.47        21.90 o                         
   3   1   6         22.15         18.10        14.63 o                         
   4   1   6        320.77        301.10        19.98 o                         
   5   1   6         35.00         60.43        14.51 o                         
   6   1   6         24.89         57.25        18.97 o                         
   7   1   6          1.15          2.81        14.31 o                         
   8   1   6         49.48         44.66        15.49 o                         
   9   1   6          5.14         16.85        18.65 o                         
  10   1   6          6.41          9.44        14.71 o                         
 -10   2   6        787.23        769.44        25.02 o                         
  -9   2   6         13.25         21.24        16.06 o                         
  -8   2   6         86.52         58.35        15.32 o                         
  -7   2   6         12.99         12.96        21.45 o                         
  -6   2   6        287.69        301.12        36.02 o                         
  -5   2   6         30.17         26.75        21.50 o                         
  -4   2   6        676.98        768.36        29.77 o                         
  -3   2   6         76.33         49.57        23.19 o                         
  -2   2   6        352.47        403.18        24.10 o                         
  -1   2   6          4.17         12.95        16.21 o                         
   0   2   6       1197.00       1019.26        56.43 o                         
   1   2   6         28.30         25.79        16.92 o                         
   2   2   6       1170.75       1276.80        23.59 o                         
   3   2   6          9.20          1.18        13.35 o                         
   4   2   6        384.25        331.95        23.59 o                         
   5   2   6         11.92         10.84        15.06 o                         
   6   2   6        301.01        319.12        25.37 o                         
   7   2   6         28.14         25.09        13.81 o                         
   8   2   6        202.18        135.37        16.33 o                         
   9   2   6         20.97         32.86        15.92 o                         
  10   2   6         27.69         45.36        19.55 o                         
 -10   3   6         75.30         66.80        20.83 o                         
  -9   3   6         21.44         76.98        21.43 o                         
  -8   3   6         71.89         53.06        24.00 o                         
  -7   3   6         13.41          9.79        20.92 o                         
  -6   3   6        948.06       1057.81        30.27 o                         
  -5   3   6         37.91         37.64        22.20 o                         
  -4   3   6       4436.75       3876.64       176.30 o                         
  -3   3   6          0.66         -1.79        15.20 o                         
  -2   3   6        736.00        750.64        22.27 o                         
  -1   3   6          4.49         -0.44        12.50 o                         
   0   3   6       1160.56       1172.57        24.72 o                         
   1   3   6         45.22         47.17        18.29 o                         
   2   3   6        536.18        592.72        46.86 o                         
   3   3   6         36.21         45.12        14.74 o                         
   4   3   6        557.52        559.54        38.91 o                         
   5   3   6         26.17         48.95        14.64 o                         
   6   3   6        450.43        481.93        22.51 o                         
   7   3   6         43.15         47.85        18.25 o                         
   8   3   6        109.74        127.91        20.27 o                         
   9   3   6          5.32          4.51        13.42 o                         
 -10   4   6        158.05        150.18        17.53 o                         
  -9   4   6         12.85         19.88        15.93 o                         
  -8   4   6        237.91        259.14        50.87 o                         
  -7   4   6         19.17         16.52        21.07 o                         
  -6   4   6        132.52        122.42        17.63 o                         
  -5   4   6         10.97          4.47        22.09 o                         
  -4   4   6        127.61        140.95        19.88 o                         
  -3   4   6         88.76         82.73        14.68 o                         
  -2   4   6        624.89        626.10        25.76 o                         
  -1   4   6        167.40        160.39        24.52 o                         
   0   4   6       1119.77       1174.07        23.14 o                         
   1   4   6         89.22        115.10        15.85 o                         
   2   4   6       1707.22       1791.91        29.48 o                         
   3   4   6         25.04         29.52        18.78 o                         
   4   4   6        642.35        791.81        23.51 o                         
   5   4   6         49.94         51.55        14.01 o                         
   6   4   6        199.14        197.66        17.68 o                         
   7   4   6        129.59        158.77        19.48 o                         
   8   4   6        100.33        106.32        13.02 o                         
   9   4   6         52.78         37.92        12.96 o                         
 -10   5   6         56.13         46.61        24.87 o                         
  -9   5   6          1.66         22.77        29.39 o                         
  -8   5   6         13.96         35.88        25.88 o                         
  -7   5   6         42.89         19.07        17.13 o                         
  -6   5   6        108.12        112.88        17.76 o                         
  -5   5   6          8.38         22.94        16.63 o                         
  -4   5   6         39.20         43.57        15.96 o                         
  -3   5   6          4.70          0.68        11.79 o                         
  -2   5   6        215.32        230.13        17.31 o                         
  -1   5   6         66.92         48.67        19.07 o                         
   0   5   6       1352.40       1631.15        23.82 o                         
   1   5   6        137.71        169.87        19.44 o                         
   2   5   6        235.29        209.07        17.70 o                         
   3   5   6         29.13         38.59        14.19 o                         
   4   5   6        240.77        211.60        25.11 o                         
   5   5   6          5.46         10.80        13.63 o                         
   6   5   6       2332.93       2111.69        20.62 o                         
   7   5   6         72.93         87.24        15.51 o                         
   8   5   6        115.46        111.42        13.32 o                         
   9   5   6          9.74         25.57        14.21 o                         
  -9   6   6          9.67         48.63        24.97 o                         
  -8   6   6        119.43         99.84        18.93 o                         
  -7   6   6          0.37          6.80        20.65 o                         
  -6   6   6        139.36        166.52        18.40 o                         
  -5   6   6         33.87         10.27        20.49 o                         
  -4   6   6        157.22        175.26        13.88 o                         
  -3   6   6         11.25         20.74        11.47 o                         
  -2   6   6        219.91        188.58        11.43 o                         
  -1   6   6        104.77        124.92        15.05 o                         
   0   6   6        587.33        502.46        19.97 o                         
   1   6   6         41.47         56.97        16.91 o                         
   2   6   6         91.84         82.50        13.72 o                         
   3   6   6         37.79         38.31        16.23 o                         
   4   6   6        593.17        590.53        36.23 o                         
   5   6   6        156.62        164.11        20.84 o                         
   6   6   6        298.94        327.61        20.13 o                         
   7   6   6         51.41         58.86        13.74 o                         
   8   6   6        169.10        169.87        14.68 o                         
   9   6   6         25.93          8.02        25.07 o                         
  -9   7   6          3.39         -0.08        25.54 o                         
  -8   7   6        109.67        128.02        24.81 o                         
  -7   7   6         17.95         35.88        17.89 o                         
  -6   7   6          3.82          0.54        21.02 o                         
  -5   7   6         16.72         19.38        19.32 o                         
  -4   7   6         71.08         68.91        14.92 o                         
  -3   7   6          1.53         10.93        10.07 o                         
  -2   7   6        628.98        647.10        28.82 o                         
  -1   7   6         35.46         51.99         9.64 o                         
   0   7   6        218.35        208.69        18.89 o                         
   1   7   6        102.50        111.54        14.78 o                         
   2   7   6        175.92        145.64        26.77 o                         
   3   7   6          8.33         10.76        13.57 o                         
   4   7   6       1126.11       1239.48        58.39 o                         
   5   7   6          2.11          2.09        18.22 o                         
   6   7   6        292.54        323.86        51.40 o                         
   7   7   6         74.78         59.75        17.27 o                         
   8   7   6          4.48         25.89        13.00 o                         
  -8   8   6         11.32         26.34        18.70 o                         
  -7   8   6          5.41         10.63        20.14 o                         
  -6   8   6         64.52         46.60        14.54 o                         
  -5   8   6         19.90         23.89        10.95 o                         
  -4   8   6         47.71         48.46        10.07 o                         
  -3   8   6          5.49         22.56         9.92 o                         
  -2   8   6         31.77         41.89         9.51 o                         
  -1   8   6         10.95          0.11         9.82 o                         
   0   8   6        267.69        256.03        21.70 o                         
   1   8   6         24.34         38.62        14.43 o                         
   2   8   6        483.59        528.96        33.68 o                         
   3   8   6         11.25          9.63        12.42 o                         
   4   8   6        221.29        246.54        19.54 o                         
   5   8   6         28.59         40.23        19.21 o                         
   6   8   6         29.37         41.56        16.12 o                         
   7   8   6          1.13         16.74        13.96 o                         
  -7   9   6         10.15          7.01        13.49 o                         
  -6   9   6         17.80         32.43        12.62 o                         
  -5   9   6          5.63          9.08        11.41 o                         
  -4   9   6         20.98         22.67        11.10 o                         
  -3   9   6          7.23         20.25         9.87 o                         
  -2   9   6         37.19         47.94         9.81 o                         
  -1   9   6          0.04         10.59         8.16 o                         
   0   9   6        266.38        251.81        10.39 o                         
   1   9   6          7.01          3.20        12.84 o                         
   2   9   6         69.62         68.68        13.08 o                         
   3   9   6          2.14          5.42        17.26 o                         
   4   9   6        103.73        109.28        17.42 o                         
   5   9   6          3.35         28.14        18.16 o                         
   6   9   6        178.48        164.01        16.74 o                         
   7   9   6          5.04         -3.26        38.51 o                         
  -6  10   6        164.06        156.03        13.55 o                         
  -5  10   6          2.06          2.28        11.22 o                         
  -4  10   6          5.35         23.92        14.82 o                         
  -3  10   6         11.37         12.04        10.36 o                         
  -2  10   6         21.38         20.42        10.59 o                         
  -1  10   6         11.99         12.13         9.29 o                         
   0  10   6        241.88        178.41         9.45 o                         
   1  10   6          4.86          1.02         8.37 o                         
   2  10   6         58.95         64.80        13.38 o                         
   3  10   6          0.99         25.52        17.67 o                         
   4  10   6         29.26         51.72        14.09 o                         
   5  10   6          0.94         19.69        23.81 o                         
   6  10   6         61.49         19.43        31.68 o                         
  -5  11   6         14.13         -3.26        16.19 o                         
  -4  11   6        140.07        129.03        12.91 o                         
  -3  11   6          3.01         10.42         9.76 o                         
  -2  11   6         41.75         45.85         8.62 o                         
  -1  11   6          5.62         10.64        10.78 o                         
   0  11   6         57.66         61.52        10.78 o                         
   1  11   6          0.65         15.89         8.87 o                         
   2  11   6         16.77         33.16        12.10 o                         
   3  11   6          4.88          0.78        15.66 o                         
   4  11   6         72.26         57.77        23.53 o                         
  -3  12   6          9.36         22.76        11.83 o                         
  -2  12   6          6.86         17.89         9.23 o                         
  -1  12   6          2.06          8.58        10.09 o                         
   0  12   6        198.14        143.77        13.24 o                         
   1  12   6          4.27         14.24         9.26 o                         
   2  12   6          4.25         13.35        10.41 o                         
   3 -11   7          4.11        -15.16        16.61 o                         
   4 -11   7          9.84         45.71        20.74 o                         
  -6 -10   7        189.49        187.33        29.29 o                         
  -5 -10   7          1.58         34.75        32.58 o                         
  -4 -10   7         83.43         84.88        31.21 o                         
  -3 -10   7         30.99         35.28        33.21 o                         
   2 -10   7         74.25         94.53        18.11 o                         
   3 -10   7         18.37          7.33        16.92 o                         
   4 -10   7         91.05        100.57        16.29 o                         
   5 -10   7          4.79         -2.48        14.91 o                         
  -7  -9   7          3.01         34.65        26.69 o                         
  -6  -9   7        195.18        241.38        34.62 o                         
  -5  -9   7         25.07         50.13        34.43 o                         
  -4  -9   7         31.39         31.86        26.60 o                         
  -3  -9   7         15.73          4.10        30.55 o                         
  -2  -9   7        223.56        198.77        33.27 o                         
   2  -9   7        272.20        288.31        21.78 o                         
   3  -9   7          3.84         11.44        14.73 o                         
   4  -9   7         27.60         18.02        18.30 o                         
   5  -9   7          8.38          6.49        17.83 o                         
   6  -9   7         67.25         69.43        14.54 o                         
  -8  -8   7         43.65         45.40        18.65 o                         
  -7  -8   7         12.71         29.98        26.43 o                         
  -6  -8   7         28.98         23.47        29.64 o                         
  -5  -8   7         18.69         48.31        33.71 o                         
  -4  -8   7         39.99         10.84        32.84 o                         
  -3  -8   7          6.65         23.84        32.96 o                         
  -2  -8   7        519.49        470.57        36.09 o                         
  -1  -8   7          2.55         19.86        32.24 o                         
   1  -8   7         54.97         42.80        20.80 o                         
   2  -8   7        183.45        206.29        16.95 o                         
   3  -8   7          4.00        -11.97        17.14 o                         
   4  -8   7        399.34        407.03        19.80 o                         
   5  -8   7         22.86         16.92        13.94 o                         
   6  -8   7        299.59        271.64        18.67 o                         
   7  -8   7         17.34        -10.43        17.08 o                         
  -9  -7   7          3.03         -3.42        16.17 o                         
  -8  -7   7         10.87         12.53        15.01 o                         
  -7  -7   7          9.96         28.75        17.23 o                         
  -6  -7   7         57.96         88.67        16.51 o                         
  -5  -7   7          8.96         23.89        25.69 o                         
  -4  -7   7         39.50         61.47        29.83 o                         
  -3  -7   7          2.60         18.23        35.22 o                         
  -2  -7   7       1592.78       1762.36        49.57 o                         
  -1  -7   7          2.30         14.26        32.18 o                         
   0  -7   7         74.52         78.83        16.42 o                         
   1  -7   7         83.31         83.15        17.42 o                         
   2  -7   7         21.34         31.39        15.67 o                         
   3  -7   7          7.78         -6.17        14.38 o                         
   4  -7   7         57.83         53.89        13.54 o                         
   5  -7   7         11.22         27.32        16.79 o                         
   6  -7   7        357.54        313.57        16.39 o                         
   7  -7   7         46.10         62.04        13.97 o                         
   8  -7   7         90.26         56.21        14.19 o                         
  -9  -6   7          1.89          5.73        18.06 o                         
  -8  -6   7         11.92         19.16        13.75 o                         
  -7  -6   7         27.59         16.07        17.27 o                         
  -6  -6   7        157.36        151.28        15.38 o                         
  -5  -6   7         28.40         15.48        16.95 o                         
  -4  -6   7        104.13        104.47        33.31 o                         
  -3  -6   7          6.42        -20.37        37.28 o                         
  -2  -6   7        679.67        742.87        44.43 o                         
  -1  -6   7         26.55         42.64        35.09 o                         
   0  -6   7        130.21        114.97        23.08 o                         
   1  -6   7         30.51         21.00        17.94 o                         
   2  -6   7        193.46        204.88        16.48 o                         
   3  -6   7         59.24         65.55        18.14 o                         
   4  -6   7        209.36        186.30        15.04 o                         
   5  -6   7         18.85          6.83        16.61 o                         
   6  -6   7         14.65         -6.02        12.85 o                         
   7  -6   7         24.59          2.69        17.67 o                         
   8  -6   7        256.95        259.55        15.67 o                         
 -10  -5   7          3.24         10.86        15.14 o                         
  -9  -5   7          0.87         -8.20        13.71 o                         
  -8  -5   7         66.30         56.56        17.27 o                         
  -7  -5   7         14.48         16.25        13.15 o                         
  -6  -5   7         34.89         51.52        14.97 o                         
  -5  -5   7          0.50         25.11        20.06 o                         
  -4  -5   7         79.04         72.92        18.56 o                         
  -3  -5   7          1.88         11.16        14.49 o                         
  -2  -5   7       1443.04       1207.61        43.11 o                         
  -1  -5   7          7.44         26.28        18.93 o                         
   0  -5   7        303.69        391.20        24.09 o                         
   1  -5   7         31.33         35.48        15.80 o                         
   2  -5   7        215.49        244.10        16.54 o                         
   3  -5   7         19.09         23.47        14.57 o                         
   4  -5   7        894.89       1055.27        24.13 o                         
   5  -5   7          7.69         11.50        14.69 o                         
   6  -5   7          0.07          5.45        13.23 o                         
   7  -5   7         87.94         74.89        14.60 o                         
   8  -5   7        421.80        416.76        18.82 o                         
   9  -5   7         13.29          0.90        15.67 o                         
 -10  -4   7        131.84        149.40        18.44 o                         
  -9  -4   7          2.74         -2.33        12.92 o                         
  -8  -4   7         18.79         33.96        14.82 o                         
  -7  -4   7          0.13          0.75        12.32 o                         
  -6  -4   7         33.39         41.73        15.67 o                         
  -5  -4   7         34.63         31.85        15.88 o                         
  -4  -4   7        563.21        619.28        22.53 o                         
  -3  -4   7        108.43         85.83        19.70 o                         
  -2  -4   7        503.94        535.43        30.25 o                         
  -1  -4   7         91.24         90.65        18.00 o                         
   0  -4   7         62.59         56.51        15.04 o                         
   1  -4   7         97.79         97.69        18.58 o                         
   2  -4   7       1967.76       2120.98        27.69 o                         
   3  -4   7         25.69         10.47        14.24 o                         
   4  -4   7        907.69        919.77        46.11 o                         
   5  -4   7          4.54          9.79        12.10 o                         
   6  -4   7        400.18        423.50        17.29 o                         
   7  -4   7         74.17         76.75        14.24 o                         
   8  -4   7         93.92         98.25        17.63 o                         
   9  -4   7         67.64         22.74        14.57 o                         
 -10  -3   7         29.80         45.53        16.19 o                         
  -9  -3   7         24.88         29.62        14.58 o                         
  -8  -3   7        222.80        247.06        16.46 o                         
  -7  -3   7         22.58         17.00        13.87 o                         
  -6  -3   7        139.19        136.07        18.83 o                         
  -5  -3   7          8.99         18.82        15.62 o                         
  -4  -3   7        289.24        272.44        20.30 o                         
  -3  -3   7          0.25         11.36        28.65 o                         
  -2  -3   7       1066.65        829.16       168.08 o                         
  -1  -3   7         16.72         13.30        12.61 o                         
   0  -3   7        475.79        495.56        45.24 o                         
   1  -3   7         93.00         83.35        15.98 o                         
   2  -3   7       3863.96       4298.45       228.97 o                         
   3  -3   7         75.61         67.78        14.08 o                         
   4  -3   7        225.28        247.39        14.37 o                         
   5  -3   7          0.48          8.93        13.98 o                         
   6  -3   7       1613.86       1756.46        26.54 o                         
   7  -3   7         20.53         24.50        13.78 o                         
   8  -3   7        104.02        109.25        23.15 o                         
   9  -3   7         28.63         16.65        13.93 o                         
 -10  -2   7        139.32        161.55        15.85 o                         
  -9  -2   7         52.89         82.53        21.10 o                         
  -8  -2   7         15.84         29.74        14.73 o                         
  -7  -2   7         15.89         35.73        16.48 o                         
  -6  -2   7        416.57        455.33        25.63 o                         
  -5  -2   7         10.68         23.35        16.58 o                         
  -4  -2   7       1003.12       1064.34        25.14 o                         
  -3  -2   7         60.11         74.74        20.65 o                         
  -2  -2   7        147.39        170.59        41.62 o                         
  -1  -2   7         11.63          8.21        13.48 o                         
   0  -2   7        508.22        600.39        38.99 o                         
   1  -2   7         34.32         33.44        17.77 o                         
   2  -2   7       1033.82       1160.62        29.44 o                         
   3  -2   7         61.32         71.84        14.28 o                         
   4  -2   7        327.64        404.11        20.00 o                         
   5  -2   7          3.38         10.83        17.90 o                         
   6  -2   7        698.16        724.17        25.19 o                         
   7  -2   7         21.76         40.30        18.85 o                         
   8  -2   7          6.77         20.04        14.25 o                         
   9  -2   7         30.96         19.37        23.84 o                         
 -10  -1   7         75.52         53.65        15.77 o                         
  -9  -1   7         28.18         32.56        17.73 o                         
  -8  -1   7        354.90        351.20        20.83 o                         
  -7  -1   7         28.18         44.99        17.53 o                         
  -6  -1   7        162.81        159.62        17.26 o                         
  -5  -1   7         98.25        113.31        19.07 o                         
  -4  -1   7       3601.45       3614.60       106.57 o                         
  -3  -1   7         65.46         51.68        19.66 o                         
  -2  -1   7       1744.86       1764.57        89.95 o                         
  -1  -1   7          4.72          4.31        15.33 o                         
   0  -1   7        702.29        744.91        25.11 o                         
   1  -1   7          3.14          1.93        13.78 o                         
   2  -1   7       4224.55       4669.61       124.54 o                         
   3  -1   7          0.68         13.37        15.76 o                         
   4  -1   7        356.21        304.42        79.63 o                         
   5  -1   7          4.46          2.02        15.26 o                         
   6  -1   7        299.19        291.07        17.06 o                         
   7  -1   7         21.59         21.27        16.84 o                         
   8  -1   7         15.75          7.14        28.07 o                         
   9  -1   7          6.14         25.00        17.72 o                         
  10  -1   7         49.71         36.03        17.94 o                         
 -10   0   7        848.37        935.52        28.61 o                         
  -9   0   7        139.38        154.73        20.74 o                         
  -8   0   7         17.20         19.27        15.75 o                         
  -7   0   7         17.94         26.18        16.31 o                         
  -6   0   7        532.44        519.78        19.30 o                         
  -5   0   7         16.86         10.57        17.99 o                         
  -4   0   7        525.79        523.12        27.63 o                         
  -3   0   7         78.15         60.74        21.46 o                         
  -2   0   7          0.05          7.92        19.13 o                         
  -1   0   7          1.35          3.28        15.61 o                         
   0   0   7        999.27       1079.74        23.01 o                         
   1   0   7         15.29         10.60        13.18 o                         
   2   0   7       3396.72       3993.16        75.60 o                         
   3   0   7         26.37         14.37        16.28 o                         
   4   0   7        474.65        567.36        25.50 o                         
   5   0   7          3.23         14.91        14.71 o                         
   6   0   7         43.31         71.03        13.01 o                         
   7   0   7          1.82         -0.62        37.39 o                         
   8   0   7         77.15         81.47        15.30 o                         
   9   0   7          0.30         -4.23        18.51 o                         
  10   0   7          0.22         -8.61        18.90 o                         
 -10   1   7         75.64         72.49        21.35 o                         
  -9   1   7         28.18         58.05        16.44 o                         
  -8   1   7        354.43        362.84        18.15 o                         
  -7   1   7         28.16         45.79        21.99 o                         
  -6   1   7        162.93        145.69        23.48 o                         
  -5   1   7         98.23         93.96        22.00 o                         
  -4   1   7       3601.20       3575.65        43.06 o                         
  -3   1   7         65.47         34.83        18.74 o                         
  -2   1   7       1744.75       1562.31        24.63 o                         
  -1   1   7          4.73          5.88        15.16 o                         
   0   1   7        701.19        567.82        25.54 o                         
   1   1   7          3.14          5.41        13.04 o                         
   2   1   7       4226.28       4324.93       160.67 o                         
   3   1   7          0.67         15.14        15.01 o                         
   4   1   7        356.55        360.90        24.55 o                         
   5   1   7          4.47         10.19        13.26 o                         
   6   1   7        299.27        303.56        19.62 o                         
   7   1   7         21.60         14.62        14.50 o                         
   8   1   7         15.74         39.98        18.42 o                         
   9   1   7          6.14         14.57        37.32 o                         
  10   1   7         49.72         50.32        17.31 o                         
 -10   2   7        139.29        133.29        22.53 o                         
  -9   2   7         52.89         61.68        16.51 o                         
  -8   2   7         15.82         13.22        15.29 o                         
  -7   2   7         15.88         32.88        24.47 o                         
  -6   2   7        416.26        406.08        45.81 o                         
  -5   2   7         10.66         18.84        20.22 o                         
  -4   2   7       1002.21        937.60       119.47 o                         
  -3   2   7         60.07         54.35        16.20 o                         
  -2   2   7        147.59        195.61        19.93 o                         
  -1   2   7         11.64          9.58        15.02 o                         
   0   2   7        508.93        450.30        21.23 o                         
   1   2   7         34.38         25.31        10.61 o                         
   2   2   7       1033.46       1184.89       130.56 o                         
   3   2   7         61.38         62.10        19.17 o                         
   4   2   7        327.75        301.02        19.78 o                         
   5   2   7          3.37         11.44        13.38 o                         
   6   2   7        698.39        546.28        37.69 o                         
   7   2   7         21.78         46.48        18.89 o                         
   8   2   7          6.71         17.89        11.77 o                         
   9   2   7         30.94         42.31        16.35 o                         
 -10   3   7         29.69         27.68        17.22 o                         
  -9   3   7         24.88          3.04        19.52 o                         
  -8   3   7        223.02        238.10        38.65 o                         
  -7   3   7         22.56          6.67        23.85 o                         
  -6   3   7        139.24        137.99        21.60 o                         
  -5   3   7          8.99          3.49        21.39 o                         
  -4   3   7        289.87        306.31        27.43 o                         
  -3   3   7          0.25         10.32        13.25 o                         
  -2   3   7       1066.42        936.96        17.88 o                         
  -1   3   7         16.76          8.49        12.75 o                         
   0   3   7        475.03        392.20        28.46 o                         
   1   3   7         93.03         89.35        11.81 o                         
   2   3   7       3863.29       3210.52        86.69 o                         
   3   3   7         75.62         60.43        17.01 o                         
   4   3   7        225.25        231.53        22.03 o                         
   5   3   7          0.48          5.33        13.96 o                         
   6   3   7       1613.18       1687.67        24.13 o                         
   7   3   7         20.51          9.35        16.30 o                         
   8   3   7        104.20         85.15        14.37 o                         
   9   3   7         28.64         39.46        15.08 o                         
 -10   4   7        131.78        139.31        17.36 o                         
  -9   4   7          2.74         45.33        59.04 o                         
  -8   4   7         18.62         40.21        31.90 o                         
  -7   4   7          0.14         -9.51        20.78 o                         
  -6   4   7         33.38         60.36        24.16 o                         
  -5   4   7         34.66         38.64        17.24 o                         
  -4   4   7        562.74        598.85        22.32 o                         
  -3   4   7        108.39         87.41        13.12 o                         
  -2   4   7        503.73        457.09        21.85 o                         
  -1   4   7         91.24         73.73        18.06 o                         
   0   4   7         62.43         81.00        11.96 o                         
   1   4   7         97.79        105.56        15.19 o                         
   2   4   7       1967.51       2196.96        32.02 o                         
   3   4   7         25.68         23.47        14.88 o                         
   4   4   7        908.07        979.73        23.22 o                         
   5   4   7          4.53         -0.98        13.77 o                         
   6   4   7        400.30        417.36        16.39 o                         
   7   4   7         74.21         84.32        20.07 o                         
   8   4   7         94.07        108.41        15.69 o                         
   9   4   7         67.64         76.01        20.62 o                         
 -10   5   7          3.28         23.13        20.83 o                         
  -9   5   7          0.88         10.83        21.98 o                         
  -8   5   7         66.46         45.52        23.75 o                         
  -7   5   7         14.48         32.08        21.46 o                         
  -6   5   7         34.87         53.07        18.49 o                         
  -5   5   7          0.50          6.85        18.17 o                         
  -4   5   7         78.93         75.17        12.63 o                         
  -3   5   7          1.89          4.58        10.91 o                         
  -2   5   7       1442.97       1398.55        39.22 o                         
  -1   5   7          7.43         11.60        11.63 o                         
   0   5   7        303.35        281.81        13.40 o                         
   1   5   7         31.32         34.53        14.89 o                         
   2   5   7        216.13        211.77        17.29 o                         
   3   5   7         19.10          6.68        13.88 o                         
   4   5   7        893.89        893.29        35.00 o                         
   5   5   7          7.67         13.78        12.02 o                         
   6   5   7          0.07         13.96        13.96 o                         
   7   5   7         87.96         94.14        14.11 o                         
   8   5   7        421.26        356.80        16.10 o                         
   9   5   7         13.30          4.32        17.77 o                         
  -9   6   7          1.89        -17.46        26.08 o                         
  -8   6   7         11.87          6.15        22.44 o                         
  -7   6   7         27.58         19.11        18.03 o                         
  -6   6   7        157.33        171.84        21.64 o                         
  -5   6   7         28.40         15.47        13.07 o                         
  -4   6   7        104.04         96.46        12.82 o                         
  -3   6   7          6.44          6.87        10.50 o                         
  -2   6   7        680.00        686.89        35.14 o                         
  -1   6   7         26.56         38.82         9.77 o                         
   0   6   7        130.39        140.18        18.17 o                         
   1   6   7         30.46         24.04        13.62 o                         
   2   6   7        193.32        159.70        16.42 o                         
   3   6   7         59.16         60.88        14.18 o                         
   4   6   7        209.50        250.46        36.99 o                         
   5   6   7         18.87         54.81        17.63 o                         
   6   6   7         14.56         21.03        12.43 o                         
   7   6   7         24.58         14.97        12.68 o                         
   8   6   7        257.19        231.81        17.49 o                         
  -9   7   7          3.02         63.38        30.17 o                         
  -8   7   7         10.80         12.87        18.27 o                         
  -7   7   7          9.96         51.21        18.69 o                         
  -6   7   7         57.90         67.82        12.56 o                         
  -5   7   7          8.96          6.27        12.84 o                         
  -4   7   7         39.64         58.69        12.11 o                         
  -3   7   7          2.60          5.51        11.13 o                         
  -2   7   7       1592.00       1624.91        21.92 o                         
  -1   7   7          2.30          4.42         9.17 o                         
   0   7   7         74.61        113.07        18.32 o                         
   1   7   7         83.29        101.66        16.38 o                         
   2   7   7         21.38         23.00        14.13 o                         
   3   7   7          7.79         21.42        15.87 o                         
   4   7   7         57.83         58.07        27.88 o                         
   5   7   7         11.20         32.61        26.63 o                         
   6   7   7        357.08        371.23        20.42 o                         
   7   7   7         46.09         54.40        17.93 o                         
   8   7   7         90.48         80.45        17.96 o                         
  -8   8   7         43.51         30.81        20.62 o                         
  -7   8   7         12.69         21.74        14.77 o                         
  -6   8   7         29.00         25.42        13.75 o                         
  -5   8   7         18.71         22.16        11.45 o                         
  -4   8   7         39.91         52.00         9.95 o                         
  -3   8   7          6.69         11.90         9.37 o                         
  -2   8   7        519.57        497.65        18.48 o                         
  -1   8   7          2.55          7.32        15.17 o                         
   0   8   7         63.39         60.83        10.81 o                         
   1   8   7         54.97         67.85        18.05 o                         
   2   8   7        183.50        246.69        52.67 o                         
   3   8   7          4.00         15.26        13.04 o                         
   4   8   7        399.44        426.20        36.20 o                         
   5   8   7         22.88         15.72        13.68 o                         
   6   8   7        299.76        345.39        17.96 o                         
   7   8   7         17.34         27.80        14.05 o                         
  -7   9   7          3.01         23.87        12.91 o                         
  -6   9   7        195.40        219.32        18.75 o                         
  -5   9   7         25.07         20.18        11.64 o                         
  -4   9   7         31.37         41.99        10.97 o                         
  -3   9   7         15.74         12.10         9.88 o                         
  -2   9   7        223.33        195.21        10.31 o                         
  -1   9   7         15.07         17.68         9.08 o                         
   0   9   7         55.66         51.99         8.95 o                         
   1   9   7          7.34         14.28        10.95 o                         
   2   9   7        272.19        224.48        23.29 o                         
   3   9   7          3.83          4.16        14.82 o                         
   4   9   7         27.65         32.92        14.25 o                         
   5   9   7          8.36         30.00        29.66 o                         
   6   9   7         67.42         56.24        18.09 o                         
  -6  10   7        189.57        188.78        13.22 o                         
  -5  10   7          1.59          4.62        11.20 o                         
  -4  10   7         83.53         91.87        10.91 o                         
  -3  10   7         30.98         28.00        10.94 o                         
  -2  10   7        169.09        170.01        11.25 o                         
  -1  10   7         20.78         20.67        10.15 o                         
   0  10   7         18.51         19.51         8.33 o                         
   1  10   7          3.33         10.44         9.03 o                         
   2  10   7         74.18         92.16        13.26 o                         
   3  10   7         18.37         42.60        13.45 o                         
   4  10   7         91.25         87.79        15.27 o                         
   5  10   7          4.77          8.24        23.33 o                         
  -5  11   7          3.60        -17.26        17.26 o                         
  -4  11   7         14.53         36.47        12.21 o                         
  -3  11   7          8.06          7.65         9.80 o                         
  -2  11   7         35.99         42.51         9.07 o                         
  -1  11   7          3.83         11.15         8.93 o                         
   0  11   7         24.40         24.92        11.87 o                         
   1  11   7          6.81          3.32         9.52 o                         
   2  11   7         56.34         70.22        11.76 o                         
   3  11   7          4.11         -1.30        12.78 o                         
   4  11   7          9.85         19.17        21.13 o                         
  -2  12   7         60.55         57.20         9.53 o                         
  -1  12   7         10.78         -8.16        10.32 o                         
   0  12   7         62.28         56.08         9.88 o                         
   1  12   7          4.40         -5.72        10.04 o                         
   3 -11   8          0.45          4.51        16.36 o                         
   4 -11   8          9.09         14.95        21.37 o                         
  -6 -10   8        165.51        156.50        28.64 o                         
  -5 -10   8         11.39          7.27        34.53 o                         
  -4 -10   8         61.11         61.41        33.37 o                         
  -3 -10   8         15.17         11.62        32.40 o                         
   2 -10   8        106.22        105.90        21.65 o                         
   3 -10   8         21.61          2.79        16.07 o                         
   4 -10   8         51.53         56.18        15.54 o                         
   5 -10   8          8.44         10.50        18.30 o                         
  -7  -9   8          4.05         46.34        27.54 o                         
  -6  -9   8         80.84         76.64        34.43 o                         
  -5  -9   8         29.55         43.64        33.96 o                         
  -4  -9   8         26.13         35.94        32.37 o                         
  -3  -9   8          7.18        -11.22        26.38 o                         
  -2  -9   8        294.94        323.15        34.97 o                         
  -1  -9   8         12.56         15.95        36.66 o                         
   1  -9   8          6.59         24.13        17.36 o                         
   2  -9   8         39.23         36.81        19.64 o                         
   3  -9   8         11.41         21.81        14.82 o                         
   4  -9   8         55.25         52.95        17.98 o                         
   5  -9   8         15.38         11.78        17.08 o                         
   6  -9   8         60.82         54.05        13.75 o                         
  -8  -8   8         79.86        103.33        20.97 o                         
  -7  -8   8         12.02         23.64        16.20 o                         
  -6  -8   8         53.59         62.45        15.55 o                         
  -5  -8   8          7.87         58.62        33.49 o                         
  -4  -8   8         13.97         23.53        27.98 o                         
  -3  -8   8         29.24         78.23        32.84 o                         
  -2  -8   8        674.85        693.80        39.26 o                         
  -1  -8   8          3.35          0.94        38.73 o                         
   0  -8   8        125.44        108.31        42.27 o                         
   1  -8   8         66.56         59.97        16.32 o                         
   2  -8   8        217.02        219.45        16.42 o                         
   3  -8   8         31.42         33.84        17.73 o                         
   4  -8   8         18.88         27.01        13.41 o                         
   5  -8   8          5.08          1.16        16.64 o                         
   6  -8   8        115.37         91.49        14.19 o                         
   7  -8   8         12.82         -0.50        13.22 o                         
  -8  -7   8         50.07         37.83        20.82 o                         
  -7  -7   8          5.74         20.28        16.96 o                         
  -6  -7   8         32.26         61.07        26.35 o                         
  -5  -7   8         14.02         19.84        13.85 o                         
  -4  -7   8        139.31        158.98        35.59 o                         
  -3  -7   8         10.40         28.10        29.42 o                         
  -2  -7   8        378.22        362.85        39.76 o                         
  -1  -7   8          7.15          9.27        32.11 o                         
   0  -7   8        109.40        119.33        18.74 o                         
   1  -7   8          2.31         15.54        13.98 o                         
   2  -7   8        276.47        305.45        16.51 o                         
   3  -7   8         14.81         24.85        17.08 o                         
   4  -7   8       1075.55       1213.25        22.90 o                         
   5  -7   8         30.25         25.60        12.97 o                         
   6  -7   8         40.50         42.45        16.98 o                         
   7  -7   8         12.86          0.09        13.03 o                         
   8  -7   8         78.21         86.00        16.61 o                         
  -9  -6   8          2.96         -0.39        14.83 o                         
  -8  -6   8        300.50        293.04        19.78 o                         
  -7  -6   8         11.26         16.05        17.07 o                         
  -6  -6   8         17.52         16.19        16.56 o                         
  -5  -6   8         26.55         12.33        16.38 o                         
  -4  -6   8         35.96         40.35        17.24 o                         
  -3  -6   8          6.17         19.77        30.80 o                         
  -2  -6   8        293.32        315.04        38.98 o                         
  -1  -6   8          0.25          3.32        33.99 o                         
   0  -6   8        614.36        634.88        49.32 o                         
   1  -6   8         15.90         12.98        14.27 o                         
   2  -6   8        128.94        121.79        14.95 o                         
   3  -6   8          4.67         -6.33        13.32 o                         
   4  -6   8        541.33        538.27        19.61 o                         
   5  -6   8         20.66         16.48        12.75 o                         
   6  -6   8        631.18        534.92        17.17 o                         
   7  -6   8          0.31          0.13        13.75 o                         
   8  -6   8        158.94        148.82        14.19 o                         
  -9  -5   8          2.37          2.02        14.00 o                         
  -8  -5   8          6.00         17.33        16.76 o                         
  -7  -5   8          1.84          7.81        14.65 o                         
  -6  -5   8        161.55        145.63        18.19 o                         
  -5  -5   8          7.22          1.39        18.27 o                         
  -4  -5   8        135.57        123.55        19.50 o                         
  -3  -5   8         11.21          7.76        14.01 o                         
  -2  -5   8        433.86        411.38        33.40 o                         
  -1  -5   8         31.08         32.16        17.10 o                         
   0  -5   8        760.24        794.60        20.82 o                         
   1  -5   8         32.94         22.99        14.85 o                         
   2  -5   8        259.78        225.60        29.03 o                         
   3  -5   8          7.49         21.27        17.01 o                         
   4  -5   8       1020.27       1063.92        20.58 o                         
   5  -5   8         23.19          7.49        14.29 o                         
   6  -5   8        382.49        343.74        16.29 o                         
   7  -5   8         15.99         18.99        14.51 o                         
   8  -5   8         49.30         62.56        12.23 o                         
   9  -5   8         29.93         20.96        23.36 o                         
 -10  -4   8         64.05         59.31        17.26 o                         
  -9  -4   8          2.79          2.93        13.75 o                         
  -8  -4   8        179.40        194.30        14.86 o                         
  -7  -4   8         10.09         17.12        13.53 o                         
  -6  -4   8        315.29        310.92        17.45 o                         
  -5  -4   8         28.38         19.19        21.01 o                         
  -4  -4   8        350.08        314.47        37.46 o                         
  -3  -4   8         28.23         27.48        19.94 o                         
  -2  -4   8        171.02        172.28        19.57 o                         
  -1  -4   8         22.51         25.13        16.91 o                         
   0  -4   8        577.42        712.84        23.17 o                         
   1  -4   8         20.49         22.75        16.83 o                         
   2  -4   8        220.61        210.87        15.91 o                         
   3  -4   8         13.17         20.02        15.45 o                         
   4  -4   8         75.12         71.60        15.81 o                         
   5  -4   8         41.89         34.66        15.18 o                         
   6  -4   8        722.42        757.70        17.80 o                         
   7  -4   8         13.16         34.13        16.19 o                         
   8  -4   8        277.21        286.16        16.09 o                         
   9  -4   8         30.24         27.56        14.03 o                         
 -10  -3   8          2.75         19.21        15.46 o                         
  -9  -3   8         28.16         40.83        14.48 o                         
  -8  -3   8        254.82        307.37        21.87 o                         
  -7  -3   8          8.47         12.81        15.38 o                         
  -6  -3   8        169.90        115.79        18.52 o                         
  -5  -3   8          8.21         -2.47        18.98 o                         
  -4  -3   8        539.07        527.67        24.82 o                         
  -3  -3   8         27.54         41.30        21.23 o                         
  -2  -3   8         97.80        100.49        17.59 o                         
  -1  -3   8         25.75         18.18        11.48 o                         
   0  -3   8       1181.34       1012.66       231.52 o                         
   1  -3   8         32.63         22.59        14.35 o                         
   2  -3   8       1110.22       1441.90       154.87 o                         
   3  -3   8         51.19         42.63        14.33 o                         
   4  -3   8         78.21         85.46        12.68 o                         
   5  -3   8          1.38         11.50        14.19 o                         
   6  -3   8        230.06        258.70        16.23 o                         
   7  -3   8          3.48         39.58        17.33 o                         
   8  -3   8         33.42         40.78        27.04 o                         
   9  -3   8         29.69          8.84        14.02 o                         
 -10  -2   8        159.64        165.93        16.89 o                         
  -9  -2   8         68.74         55.97        15.80 o                         
  -8  -2   8         38.67         32.00        18.43 o                         
  -7  -2   8         80.93         92.10        16.21 o                         
  -6  -2   8        870.35        932.55        25.50 o                         
  -5  -2   8         41.23         36.59        18.71 o                         
  -4  -2   8       4879.57       4759.58       420.26 o                         
  -3  -2   8         15.90         17.93        20.88 o                         
  -2  -2   8       1206.79       1309.81        27.44 o                         
  -1  -2   8         52.36         47.10        14.29 o                         
   0  -2   8       2434.51       2153.00       165.20 o                         
   1  -2   8         36.38         24.69        16.37 o                         
   2  -2   8       1801.05       1979.85       139.72 o                         
   3  -2   8        132.09        110.02        33.54 o                         
   4  -2   8        389.33        434.33        43.43 o                         
   5  -2   8          0.90          3.77        15.07 o                         
   6  -2   8        227.29        267.52        27.27 o                         
   7  -2   8          4.20         15.11        16.73 o                         
   8  -2   8        199.04        191.52        16.23 o                         
   9  -2   8         29.05         34.47        16.67 o                         
 -10  -1   8        140.70        136.46        16.65 o                         
  -9  -1   8         15.62         11.06        16.24 o                         
  -8  -1   8        769.96        701.07        23.86 o                         
  -7  -1   8         21.39         26.27        17.00 o                         
  -6  -1   8        133.10        129.50        19.75 o                         
  -5  -1   8         22.25         26.74        17.62 o                         
  -4  -1   8       3532.31       3583.08        40.16 o                         
  -3  -1   8         72.47         76.26        25.07 o                         
  -2  -1   8       5017.60       5126.79       178.31 o                         
  -1  -1   8          0.49         10.29        14.30 o                         
   0  -1   8        428.26        409.02        21.32 o                         
   1  -1   8          1.25          0.62        12.43 o                         
   2  -1   8        508.89        386.81        16.84 o                         
   3  -1   8          8.49          8.24        10.97 o                         
   4  -1   8        475.38        460.49        18.44 o                         
   5  -1   8         16.00         12.67        17.21 o                         
   6  -1   8         65.50         62.63        15.22 o                         
   7  -1   8         21.12         45.45        16.71 o                         
   8  -1   8        322.69        323.47        18.94 o                         
   9  -1   8         12.11         16.17        17.64 o                         
 -10   0   8          2.40         -5.46        19.34 o                         
  -9   0   8        199.87        170.58        24.40 o                         
  -8   0   8        166.17        173.67        17.31 o                         
  -7   0   8         77.62         93.89        17.98 o                         
  -6   0   8         79.97         75.96        17.08 o                         
  -5   0   8         62.14         45.32        20.16 o                         
  -4   0   8        272.90        321.82        20.19 o                         
  -3   0   8        309.98        282.87        22.82 o                         
  -2   0   8       6193.68       6449.33        94.65 o                         
  -1   0   8          5.98          6.14        13.38 o                         
   0   0   8        985.39       1016.94        23.38 o                         
   1   0   8          4.11          4.59        13.92 o                         
   2   0   8       1591.84       1555.37        25.04 o                         
   3   0   8         29.21         24.43        14.99 o                         
   4   0   8       1866.44       2125.14        61.74 o                         
   5   0   8          0.43          0.28        13.50 o                         
   6   0   8        519.97        495.27        14.38 o                         
   7   0   8          2.75         13.61        14.66 o                         
   8   0   8         75.83         80.62        19.30 o                         
   9   0   8         20.29         21.44        15.97 o                         
 -10   1   8        140.52        117.22        20.33 o                         
  -9   1   8         15.64         31.30        15.68 o                         
  -8   1   8        770.27        785.97        25.10 o                         
  -7   1   8         21.39          6.16        18.05 o                         
  -6   1   8        132.86        145.75        38.04 o                         
  -5   1   8         22.24         46.03        23.65 o                         
  -4   1   8       3533.11       3401.95        38.12 o                         
  -3   1   8         72.50         50.70        15.40 o                         
  -2   1   8       5016.57       5145.53        53.89 o                         
  -1   1   8          0.48         -2.53        13.12 o                         
   0   1   8        428.51        426.99        34.14 o                         
   1   1   8          1.25          4.32        10.76 o                         
   2   1   8        508.57        470.59        18.21 o                         
   3   1   8          8.50         10.47        14.70 o                         
   4   1   8        475.63        449.70        20.90 o                         
   5   1   8         16.02         29.21        12.69 o                         
   6   1   8         65.60         64.32        12.53 o                         
   7   1   8         21.12         23.54        14.17 o                         
   8   1   8        322.68        261.96        26.35 o                         
   9   1   8         12.10        -16.29        16.29 o                         
 -10   2   8        159.81        179.80        17.61 o                         
  -9   2   8         68.69         69.58        19.04 o                         
  -8   2   8         38.52         35.17        15.05 o                         
  -7   2   8         80.95         96.32        34.50 o                         
  -6   2   8        871.11        794.29       136.15 o                         
  -5   2   8         41.19         29.53        21.79 o                         
  -4   2   8       4881.13       5115.02        47.12 o                         
  -3   2   8         15.87         13.16        14.48 o                         
  -2   2   8       1204.93       1218.23        23.27 o                         
  -1   2   8         52.36         45.47        13.43 o                         
   0   2   8       2432.84       2468.71        29.65 o                         
   1   2   8         36.43         29.77        11.08 o                         
   2   2   8       1800.85       1895.27        66.20 o                         
   3   2   8        132.11        112.51        27.79 o                         
   4   2   8        388.66        421.28        15.34 o                         
   5   2   8          0.90          2.18        14.57 o                         
   6   2   8        227.16        265.86        21.65 o                         
   7   2   8          4.20         13.49        12.41 o                         
   8   2   8        199.37        200.97        14.22 o                         
   9   2   8         29.07         25.36        16.64 o                         
 -10   3   8          2.75        -13.39        17.30 o                         
  -9   3   8         28.17         14.77        18.58 o                         
  -8   3   8        254.59        269.61        40.50 o                         
  -7   3   8          8.48          8.76        23.09 o                         
  -6   3   8        169.78        168.85        25.10 o                         
  -5   3   8          8.21         -4.67        20.89 o                         
  -4   3   8        539.83        437.58        18.40 o                         
  -3   3   8         27.53         27.93        14.31 o                         
  -2   3   8         97.98        117.34        11.70 o                         
  -1   3   8         25.72         19.01        10.69 o                         
   0   3   8       1180.90       1408.81        26.76 o                         
   1   3   8         32.60         29.64         9.79 o                         
   2   3   8       1110.41       1500.78        48.60 o                         
   3   3   8         51.18         67.50        18.04 o                         
   4   3   8         78.33         97.43        15.06 o                         
   5   3   8          1.38         14.74        12.48 o                         
   6   3   8        230.67        202.96        17.35 o                         
   7   3   8          3.48          3.49        12.54 o                         
   8   3   8         33.37         52.32        13.89 o                         
   9   3   8         29.72         61.76        17.38 o                         
 -10   4   8         64.27         66.74        18.68 o                         
  -9   4   8          2.79         54.08        21.88 o                         
  -8   4   8        179.61        216.39        24.19 o                         
  -7   4   8         10.09          8.82        18.67 o                         
  -6   4   8        315.63        310.14        21.23 o                         
  -5   4   8         28.38         34.09        19.97 o                         
  -4   4   8        349.58        344.41        16.36 o                         
  -3   4   8         28.24         31.28        13.25 o                         
  -2   4   8        170.95        174.89        13.71 o                         
  -1   4   8         22.49         20.73        13.82 o                         
   0   4   8        576.30        531.76        19.36 o                         
   1   4   8         20.52         25.90        11.64 o                         
   2   4   8        220.63        190.22        15.90 o                         
   3   4   8         13.18          3.85        13.10 o                         
   4   4   8         75.18         62.79        13.71 o                         
   5   4   8         41.87         20.89        17.25 o                         
   6   4   8        722.76        786.26        27.89 o                         
   7   4   8         13.17         14.92        15.61 o                         
   8   4   8        277.26        357.96        22.08 o                         
   9   4   8         30.23         50.71        21.22 o                         
  -9   5   8          2.38         17.51        22.45 o                         
  -8   5   8          5.97         53.73        32.33 o                         
  -7   5   8          1.84         18.12        18.99 o                         
  -6   5   8        161.44        142.02        20.57 o                         
  -5   5   8          7.23          9.63        12.96 o                         
  -4   5   8        135.90        127.87        12.89 o                         
  -3   5   8         11.23         17.08        11.58 o                         
  -2   5   8        433.63        430.83        20.10 o                         
  -1   5   8         31.12         35.45        11.13 o                         
   0   5   8        760.12        840.88        16.77 o                         
   1   5   8         32.96         40.71        11.38 o                         
   2   5   8        259.89        210.86        16.45 o                         
   3   5   8          7.50         16.89        12.22 o                         
   4   5   8       1020.72        760.80        46.23 o                         
   5   5   8         23.14         23.19        13.04 o                         
   6   5   8        382.89        364.71        13.57 o                         
   7   5   8         15.98         36.15        16.22 o                         
   8   5   8         49.35         21.76        13.91 o                         
   9   5   8         29.91         53.08        19.74 o                         
  -9   6   8          2.96          7.15        23.28 o                         
  -8   6   8        300.70        276.04        32.82 o                         
  -7   6   8         11.23         11.48        27.90 o                         
  -6   6   8         17.57         22.02        13.44 o                         
  -5   6   8         26.58         13.82        13.59 o                         
  -4   6   8         36.22         50.31        11.35 o                         
  -3   6   8          6.20          4.34        11.12 o                         
  -2   6   8        293.32        312.05        17.66 o                         
  -1   6   8          0.25          7.83        11.40 o                         
   0   6   8        614.04        637.48        21.05 o                         
   1   6   8         15.88         19.93         9.79 o                         
   2   6   8        129.26        102.08        14.48 o                         
   3   6   8          4.65          8.58        15.05 o                         
   4   6   8        541.44        562.74        24.53 o                         
   5   6   8         20.67         24.55        14.39 o                         
   6   6   8        631.16        644.12        24.63 o                         
   7   6   8          0.31        -13.54        13.54 o                         
   8   6   8        158.95        145.40        15.05 o                         
  -8   7   8         49.95         59.37        23.52 o                         
  -7   7   8          5.74          4.69        16.52 o                         
  -6   7   8         32.26         32.68        12.14 o                         
  -5   7   8         13.99          7.31        11.84 o                         
  -4   7   8        139.33        163.58        14.19 o                         
  -3   7   8         10.41         17.62        10.84 o                         
  -2   7   8        378.20        367.47        30.61 o                         
  -1   7   8          7.12         21.93         9.24 o                         
   0   7   8        109.64        129.65        11.91 o                         
   1   7   8          2.30         15.30         9.83 o                         
   2   7   8        276.69        292.67        15.95 o                         
   3   7   8         14.79          6.75        17.06 o                         
   4   7   8       1075.79       1069.34        19.90 o                         
   5   7   8         30.20         21.88        14.28 o                         
   6   7   8         40.64         51.79        15.63 o                         
   7   7   8         12.89         27.35        16.58 o                         
   8   7   8         78.24         97.43        19.50 o                         
  -8   8   8         79.86         81.35        14.18 o                         
  -7   8   8         12.00         20.43        12.68 o                         
  -6   8   8         53.78         55.39        13.93 o                         
  -5   8   8          7.86         18.21        11.31 o                         
  -4   8   8         13.85         10.08        11.34 o                         
  -3   8   8         29.24         24.29         9.46 o                         
  -2   8   8        675.73        695.77        12.43 o                         
  -1   8   8          3.36          1.89         8.73 o                         
   0   8   8        125.42        131.32        10.64 o                         
   1   8   8         66.50         79.28        10.47 o                         
   2   8   8        217.46        230.82        20.13 o                         
   3   8   8         31.43         34.70        31.39 o                         
   4   8   8         19.01         26.10        34.61 o                         
   5   8   8          5.09         11.55        22.31 o                         
   6   8   8        115.08        113.89        13.56 o                         
   7   8   8         12.80         14.98        14.80 o                         
  -7   9   8          4.05         12.99        13.89 o                         
  -6   9   8         80.72         70.34        13.12 o                         
  -5   9   8         29.56         27.10        11.36 o                         
  -4   9   8         26.20         34.00        11.47 o                         
  -3   9   8          7.21          1.65         8.95 o                         
  -2   9   8        294.92        303.11        13.98 o                         
  -1   9   8         12.54         25.18        10.31 o                         
   0   9   8          0.71          7.89         9.35 o                         
   1   9   8          6.60         14.28        10.49 o                         
   2   9   8         39.13         33.11        21.42 o                         
   3   9   8         11.41         12.38        22.46 o                         
   4   9   8         55.19         54.08        17.15 o                         
   5   9   8         15.36         37.07        23.50 o                         
   6   9   8         60.71         60.65        16.82 o                         
  -6  10   8        165.31        151.42        15.20 o                         
  -5  10   8         11.39         13.84        11.02 o                         
  -4  10   8         61.02         78.08        11.37 o                         
  -3  10   8         15.15          9.44        10.58 o                         
  -2  10   8         19.95         27.52         9.83 o                         
  -1  10   8         23.54         25.84         9.84 o                         
   0  10   8         38.30         35.41         9.03 o                         
   1  10   8          3.95          7.59        11.21 o                         
   2  10   8        105.96         80.15        16.10 o                         
   3  10   8         21.62         38.99        15.78 o                         
   4  10   8         51.72         79.06        15.60 o                         
   5  10   8          8.43         10.12        16.67 o                         
  -4  11   8         13.68         19.68        12.73 o                         
  -3  11   8          7.06          5.64        10.43 o                         
  -2  11   8          7.93         25.92         9.55 o                         
  -1  11   8         32.13         27.63         8.95 o                         
   0  11   8         42.97         49.17         9.62 o                         
   1  11   8          6.30         21.80         9.06 o                         
   2  11   8          6.25         -2.08        14.88 o                         
   3  11   8          0.46         21.90        13.66 o                         
  -1  12   8          1.73          6.73         9.31 o                         
   0  12   8         24.73         41.77        11.05 o                         
   1  12   8          1.71          5.89        10.17 o                         
  -4 -11   9         18.52         47.22        31.93 o                         
   3 -11   9          1.77         13.25        17.98 o                         
  -6 -10   9         33.34         19.93        28.86 o                         
  -5 -10   9         17.99         65.33        35.91 o                         
  -4 -10   9        134.25        177.24        35.59 o                         
  -3 -10   9         19.52         33.31        33.84 o                         
  -2 -10   9        184.04        166.62        35.40 o                         
   2 -10   9         43.71         27.60        18.27 o                         
   3 -10   9         19.06         23.44        15.98 o                         
   4 -10   9         68.25         61.57        18.58 o                         
   5 -10   9          2.55         -2.26        15.79 o                         
  -7  -9   9          9.39          1.75        33.15 o                         
  -6  -9   9        134.90        130.03        36.44 o                         
  -5  -9   9         30.06         38.32        28.64 o                         
  -4  -9   9          7.34         27.07        33.24 o                         
  -3  -9   9          3.18         10.93        32.05 o                         
  -2  -9   9        189.12        177.40        37.94 o                         
  -1  -9   9         24.61         37.66        39.85 o                         
   1  -9   9          2.12         20.40        18.83 o                         
   2  -9   9         21.80         28.73        18.55 o                         
   3  -9   9          9.56         26.26        17.89 o                         
   4  -9   9        154.97         92.71        15.45 o                         
   5  -9   9          8.80         19.27        13.44 o                         
   6  -9   9         70.86         71.50        14.26 o                         
  -8  -8   9        227.83        226.05        20.60 o                         
  -7  -8   9          5.46          2.03        15.66 o                         
  -6  -8   9         70.04         74.00        18.69 o                         
  -5  -8   9         29.07         62.51        29.04 o                         
  -4  -8   9        169.76        164.30        35.12 o                         
  -3  -8   9         23.98         54.17        27.82 o                         
  -2  -8   9        357.22        413.07        39.20 o                         
  -1  -8   9         50.84         25.79        39.45 o                         
   0  -8   9         44.71         48.70        15.91 o                         
   1  -8   9         16.23        -14.26        16.32 o                         
   2  -8   9         68.65         86.66        15.60 o                         
   3  -8   9         14.19          1.75        13.85 o                         
   4  -8   9        138.72        120.50        14.16 o                         
   5  -8   9          3.93         -9.18        13.19 o                         
   6  -8   9         63.61         62.85        13.91 o                         
   7  -8   9         18.46         11.72        13.72 o                         
  -8  -7   9         43.69         46.44        17.60 o                         
  -7  -7   9          9.98          6.91        16.70 o                         
  -6  -7   9          6.64         11.18        16.31 o                         
  -5  -7   9         29.07         13.19        13.12 o                         
  -4  -7   9         81.69        101.80        35.81 o                         
  -3  -7   9          6.97         -8.43        33.99 o                         
  -2  -7   9        172.18        171.38        35.97 o                         
  -1  -7   9          0.03          0.34        32.24 o                         
   0  -7   9         99.23        102.91        16.55 o                         
   1  -7   9          5.26          4.14        13.99 o                         
   2  -7   9        448.40        496.35        20.37 o                         
   3  -7   9         32.55         32.52        13.19 o                         
   4  -7   9        250.18        222.70        15.07 o                         
   5  -7   9         12.73         23.28        13.38 o                         
   6  -7   9        120.76        142.56        17.17 o                         
   7  -7   9          7.70         17.86        13.32 o                         
  -9  -6   9          2.17          7.68        17.03 o                         
  -8  -6   9         48.98         47.04        18.39 o                         
  -7  -6   9         12.01         36.60        18.53 o                         
  -6  -6   9         20.03         36.13        23.03 o                         
  -5  -6   9          2.84          4.12        16.39 o                         
  -4  -6   9        401.86        337.60        29.89 o                         
  -3  -6   9          4.79         -2.91        13.78 o                         
  -2  -6   9        485.60        392.52        33.93 o                         
  -1  -6   9          5.54         25.08        16.98 o                         
   0  -6   9         50.36         59.71        15.30 o                         
   1  -6   9         23.73         18.19        14.27 o                         
   2  -6   9        121.27        152.71        14.41 o                         
   3  -6   9         20.83         16.57        12.81 o                         
   4  -6   9        307.48        322.21        15.10 o                         
   5  -6   9          2.71         18.49        13.19 o                         
   6  -6   9          7.84          8.62        13.32 o                         
   7  -6   9          3.98         20.33        16.48 o                         
   8  -6   9         11.20         29.83        16.76 o                         
  -9  -5   9          6.30          5.20        18.52 o                         
  -8  -5   9         88.23        104.88        16.66 o                         
  -7  -5   9         25.72          7.80        18.92 o                         
  -6  -5   9         33.52         34.09        16.06 o                         
  -5  -5   9          3.33         36.76        18.12 o                         
  -4  -5   9        305.09        311.87        20.52 o                         
  -3  -5   9         27.13         39.52        14.26 o                         
  -2  -5   9        203.10        168.31        38.16 o                         
  -1  -5   9         55.23         51.51        16.84 o                         
   0  -5   9        308.54        326.59        19.61 o                         
   1  -5   9          0.50         -0.14        13.73 o                         
   2  -5   9         65.42        108.57        17.61 o                         
   3  -5   9          1.13          3.82        12.41 o                         
   4  -5   9        731.25        740.30        18.89 o                         
   5  -5   9          8.76         13.38        12.91 o                         
   6  -5   9        296.19        242.64        36.63 o                         
   7  -5   9          2.71         15.56        12.48 o                         
   8  -5   9         26.66         13.95        12.29 o                         
 -10  -4   9          4.10         -4.22        18.20 o                         
  -9  -4   9          5.59          7.79        17.69 o                         
  -8  -4   9          4.64         27.07        14.90 o                         
  -7  -4   9         34.69         14.00        17.16 o                         
  -6  -4   9        371.44        329.99        27.24 o                         
  -5  -4   9         17.21         15.43        16.86 o                         
  -4  -4   9        112.22        175.99        33.60 o                         
  -3  -4   9          3.43         -7.61        15.98 o                         
  -2  -4   9        103.89        107.26        16.49 o                         
  -1  -4   9          6.59         16.62        15.79 o                         
   0  -4   9        947.26        928.81        27.57 o                         
   1  -4   9         14.46         21.15        13.70 o                         
   2  -4   9        164.90        152.18        14.62 o                         
   3  -4   9          7.20          9.55        15.22 o                         
   4  -4   9        187.64        192.32        14.26 o                         
   5  -4   9          5.40         16.75        12.58 o                         
   6  -4   9        554.01        543.46        29.24 o                         
   7  -4   9         11.46         18.90        11.90 o                         
   8  -4   9        126.88        125.01        18.25 o                         
   9  -4   9         11.71         21.87        14.05 o                         
 -10  -3   9         34.64         52.98        16.72 o                         
  -9  -3   9         12.80         15.98        17.50 o                         
  -8  -3   9         63.25         64.16        15.81 o                         
  -7  -3   9         45.93         39.85        17.33 o                         
  -6  -3   9        180.86        185.36        32.44 o                         
  -5  -3   9         13.68         46.34        17.95 o                         
  -4  -3   9        822.15        826.72        54.97 o                         
  -3  -3   9         39.52         27.74        18.01 o                         
  -2  -3   9        275.87        213.32        18.28 o                         
  -1  -3   9          0.21          9.89        12.16 o                         
   0  -3   9        887.23        921.66        92.62 o                         
   1  -3   9         18.37         12.52        14.21 o                         
   2  -3   9        346.07        333.05        18.49 o                         
   3  -3   9         26.44         29.14        15.08 o                         
   4  -3   9        120.25        119.33        12.81 o                         
   5  -3   9         56.63         78.60        21.00 o                         
   6  -3   9        248.68        245.57        24.81 o                         
   7  -3   9         12.82          1.66        17.11 o                         
   8  -3   9        116.13        115.21        14.37 o                         
   9  -3   9         21.36         -7.20        17.12 o                         
 -10  -2   9         41.64         57.89        18.25 o                         
  -9  -2   9         41.20         71.56        21.09 o                         
  -8  -2   9        225.02        192.89        15.57 o                         
  -7  -2   9        164.99        188.84        18.86 o                         
  -6  -2   9         59.42         41.33        16.12 o                         
  -5  -2   9          1.77          5.65        19.76 o                         
  -4  -2   9       1680.76       1813.05       100.24 o                         
  -3  -2   9         39.07         51.13        21.61 o                         
  -2  -2   9        378.39        329.91        21.03 o                         
  -1  -2   9         68.36         79.75        16.86 o                         
   0  -2   9        801.90        926.81        30.36 o                         
   1  -2   9         22.99         27.32        15.99 o                         
   2  -2   9        214.90        250.21        17.19 o                         
   3  -2   9         50.24         51.09        13.12 o                         
   4  -2   9        825.93        846.87        38.29 o                         
   5  -2   9         34.30         31.48        14.64 o                         
   6  -2   9         28.43         32.36        13.74 o                         
   7  -2   9          1.46          0.63        16.49 o                         
   8  -2   9         79.50         85.52        15.24 o                         
   9  -2   9         13.68          4.71        20.01 o                         
 -10  -1   9         26.53         44.37        16.26 o                         
  -9  -1   9          7.69         -6.59        19.41 o                         
  -8  -1   9         78.46         56.07        21.24 o                         
  -7  -1   9        110.51        121.71        21.60 o                         
  -6  -1   9         33.52         45.35        17.26 o                         
  -5  -1   9         25.32         24.05        14.93 o                         
  -4  -1   9       2633.70       2711.88        66.07 o                         
  -3  -1   9         42.00         53.17        20.48 o                         
  -2  -1   9       3775.92       3833.55        66.53 o                         
  -1  -1   9         11.89          5.17        12.03 o                         
   0  -1   9        293.29        274.25        21.70 o                         
   1  -1   9          7.79          8.38        12.20 o                         
   2  -1   9        247.23        273.05        17.34 o                         
   3  -1   9          5.18         13.13        11.64 o                         
   4  -1   9       1264.50       1075.10        36.75 o                         
   5  -1   9         18.14          4.43        13.90 o                         
   6  -1   9         47.51         55.69        16.64 o                         
   7  -1   9          6.45         11.11        14.81 o                         
   8  -1   9         74.27         61.81        17.30 o                         
   9  -1   9          6.01         22.12        14.89 o                         
 -10   0   9         71.65         65.94        16.47 o                         
  -9   0   9        104.27        105.62        22.11 o                         
  -8   0   9        531.64        537.37        25.29 o                         
  -7   0   9         76.21        119.71        21.65 o                         
  -6   0   9        471.08        466.59        19.10 o                         
  -5   0   9          0.01         39.88        22.12 o                         
  -4   0   9          9.47          8.29        16.21 o                         
  -3   0   9        121.14        106.99        18.11 o                         
  -2   0   9        111.57        111.75        14.91 o                         
  -1   0   9         61.81         69.61        12.34 o                         
   0   0   9        177.69        228.57        18.08 o                         
   1   0   9          0.61          0.41        12.29 o                         
   2   0   9        739.08        844.68        62.27 o                         
   3   0   9         12.06         16.82        11.43 o                         
   4   0   9        647.69        728.60        19.12 o                         
   5   0   9         24.06         22.67        11.95 o                         
   6   0   9          0.44          7.55        17.18 o                         
   7   0   9          0.04         16.06        16.72 o                         
   8   0   9         47.78         86.93        20.22 o                         
   9   0   9         22.22         19.26        21.45 o                         
 -10   1   9         26.59         11.25        18.17 o                         
  -9   1   9          7.69         28.36        15.55 o                         
  -8   1   9         78.76         66.20        17.95 o                         
  -7   1   9        110.48        110.57        17.64 o                         
  -6   1   9         33.65         22.18        30.38 o                         
  -5   1   9         25.33         12.94        19.36 o                         
  -4   1   9       2633.65       2663.00       103.52 o                         
  -3   1   9         42.02         31.84        15.08 o                         
  -2   1   9       3773.45       3826.64        56.09 o                         
  -1   1   9         11.92          5.41        11.73 o                         
   0   1   9        293.56        305.74        15.26 o                         
   1   1   9          7.79          8.51        10.71 o                         
   2   1   9        247.07        271.99        14.33 o                         
   3   1   9          5.18         -4.16        14.20 o                         
   4   1   9       1263.59       1079.66        22.22 o                         
   5   1   9         18.13         14.25        11.51 o                         
   6   1   9         47.64         48.27        12.54 o                         
   7   1   9          6.45         -5.46        12.64 o                         
   8   1   9         74.24         76.83        15.31 o                         
   9   1   9          6.02         -6.84        19.41 o                         
 -10   2   9         41.73         39.27        19.14 o                         
  -9   2   9         41.18         93.97        21.45 o                         
  -8   2   9        225.37        228.18        23.52 o                         
  -7   2   9        165.04        173.36        34.01 o                         
  -6   2   9         59.37         62.91        20.88 o                         
  -5   2   9          1.76          6.95        14.43 o                         
  -4   2   9       1680.16       1727.96        31.54 o                         
  -3   2   9         39.03         33.40        13.33 o                         
  -2   2   9        378.68        334.76        14.98 o                         
  -1   2   9         68.38         65.28        13.12 o                         
   0   2   9        801.24        828.64        17.17 o                         
   1   2   9         23.01         18.89        10.09 o                         
   2   2   9        214.67        226.20        14.25 o                         
   3   2   9         50.22         42.65        14.74 o                         
   4   2   9        825.98        928.50        68.63 o                         
   5   2   9         34.33         67.40        16.67 o                         
   6   2   9         28.28          5.58        18.70 o                         
   7   2   9          1.46         23.88        12.40 o                         
   8   2   9         79.45         74.70        16.12 o                         
   9   2   9         13.70         31.67        29.42 o                         
 -10   3   9         34.75         54.89        22.54 o                         
  -9   3   9         12.81          5.36        19.50 o                         
  -8   3   9         63.04         38.20        20.24 o                         
  -7   3   9         45.96         54.89        31.07 o                         
  -6   3   9        180.63        175.38        28.98 o                         
  -5   3   9         13.67          6.30        14.93 o                         
  -4   3   9        821.59        830.58        27.44 o                         
  -3   3   9         39.49         36.22        13.80 o                         
  -2   3   9        275.64        278.49        13.48 o                         
  -1   3   9          0.21          9.72        10.42 o                         
   0   3   9        888.82        971.02        44.56 o                         
   1   3   9         18.40         19.54        10.45 o                         
   2   3   9        345.39        366.37        19.24 o                         
   3   3   9         26.49         25.03        13.89 o                         
   4   3   9        120.62        135.78        14.79 o                         
   5   3   9         56.66         85.52        19.23 o                         
   6   3   9        248.55        249.36        17.28 o                         
   7   3   9         12.82          8.80        12.63 o                         
   8   3   9        116.22        119.30        19.26 o                         
   9   3   9         21.36          9.46        16.54 o                         
 -10   4   9          4.07        -11.59        16.28 o                         
  -9   4   9          5.59          8.14        24.24 o                         
  -8   4   9          4.62         13.06        22.19 o                         
  -7   4   9         34.70         40.47        19.02 o                         
  -6   4   9        371.52        355.33        21.20 o                         
  -5   4   9         17.21          8.26        14.69 o                         
  -4   4   9        112.17         99.23        14.56 o                         
  -3   4   9          3.42         -0.75        13.01 o                         
  -2   4   9        103.89        114.38        11.74 o                         
  -1   4   9          6.58         11.79        12.33 o                         
   0   4   9        947.62       1018.01        15.60 o                         
   1   4   9         14.48         18.29         9.77 o                         
   2   4   9        164.71        148.07        49.74 o                         
   3   4   9          7.21         26.21        14.15 o                         
   4   4   9        187.48        153.51        12.53 o                         
   5   4   9          5.40         16.04        14.41 o                         
   6   4   9        553.22        578.04        25.08 o                         
   7   4   9         11.47         39.36        19.35 o                         
   8   4   9        126.90        135.52        17.22 o                         
   9   4   9         11.70          5.34        13.93 o                         
  -9   5   9          6.29         25.78        22.73 o                         
  -8   5   9         88.38         83.71        51.07 o                         
  -7   5   9         25.70         32.77        20.81 o                         
  -6   5   9         33.31         54.51        17.06 o                         
  -5   5   9          3.32          5.32        13.57 o                         
  -4   5   9        304.65        308.06        21.01 o                         
  -3   5   9         27.12         25.78        11.47 o                         
  -2   5   9        203.06        174.76        16.38 o                         
  -1   5   9         55.25         55.33        11.55 o                         
   0   5   9        308.74        311.85        12.09 o                         
   1   5   9          0.51          2.85         9.97 o                         
   2   5   9         65.48         87.78        13.83 o                         
   3   5   9          1.13         12.82        13.27 o                         
   4   5   9        731.68        743.10        25.14 o                         
   5   5   9          8.76         23.51        15.23 o                         
   6   5   9        296.89        313.28        18.23 o                         
   7   5   9          2.70         26.80        17.66 o                         
   8   5   9         26.62         17.50        13.51 o                         
  -9   6   9          2.18          8.27        26.84 o                         
  -8   6   9         49.00         56.39        25.51 o                         
  -7   6   9         11.98         11.21        15.39 o                         
  -6   6   9         20.12         26.88        14.76 o                         
  -5   6   9          2.82         11.66        14.26 o                         
  -4   6   9        401.99        392.01        23.84 o                         
  -3   6   9          4.79         -4.01        10.75 o                         
  -2   6   9        485.71        494.74        30.80 o                         
  -1   6   9          5.55         12.70        11.20 o                         
   0   6   9         50.47         55.61        10.38 o                         
   1   6   9         23.71         18.77        14.99 o                         
   2   6   9        121.31        126.45        14.79 o                         
   3   6   9         20.83         30.62        13.51 o                         
   4   6   9        306.94        314.77        19.53 o                         
   5   6   9          2.71          4.72        12.81 o                         
   6   6   9          7.84         39.46        15.53 o                         
   7   6   9          3.96         -2.92        13.83 o                         
   8   6   9         11.14         18.47        15.50 o                         
  -8   7   9         43.74         55.46        16.86 o                         
  -7   7   9          9.96          1.35        17.52 o                         
  -6   7   9          6.72          9.61        12.34 o                         
  -5   7   9         29.07         30.75        12.81 o                         
  -4   7   9         81.49         97.37        11.38 o                         
  -3   7   9          6.97         13.88         9.82 o                         
  -2   7   9        171.79        173.08        13.57 o                         
  -1   7   9          0.03         -5.08        10.06 o                         
   0   7   9         99.25        117.20        16.67 o                         
   1   7   9          5.26          9.79         9.75 o                         
   2   7   9        448.18        543.63        17.76 o                         
   3   7   9         32.50         29.93        23.19 o                         
   4   7   9        250.17        262.23        17.70 o                         
   5   7   9         12.70         25.38        16.76 o                         
   6   7   9        120.56        123.21        19.24 o                         
   7   7   9          7.71         23.98        15.67 o                         
  -8   8   9        227.98        259.12        18.71 o                         
  -7   8   9          5.46         31.14        12.94 o                         
  -6   8   9         70.07         54.24        11.73 o                         
  -5   8   9         29.08         28.90        12.17 o                         
  -4   8   9        170.14        171.65        11.66 o                         
  -3   8   9         23.97         26.71         9.71 o                         
  -2   8   9        357.00        353.33        11.75 o                         
  -1   8   9         50.79         44.05        10.41 o                         
   0   8   9         44.74         55.24        11.14 o                         
   1   8   9         16.18         25.45         9.81 o                         
   2   8   9         68.68         78.11        12.72 o                         
   3   8   9         14.19         16.12        13.23 o                         
   4   8   9        138.61        108.59        28.09 o                         
   5   8   9          3.93         12.13        12.16 o                         
   6   8   9         63.67         67.34        15.27 o                         
   7   8   9         18.46          4.37        20.28 o                         
  -7   9   9          9.39         13.49        12.15 o                         
  -6   9   9        134.80        131.98        13.89 o                         
  -5   9   9         30.03         34.33        12.36 o                         
  -4   9   9          7.25         11.69         9.67 o                         
  -3   9   9          3.19         24.53        11.08 o                         
  -2   9   9        188.96        203.68        13.70 o                         
  -1   9   9         24.59         29.16         9.12 o                         
   0   9   9        105.09        118.83        12.13 o                         
   1   9   9          2.12         11.66        10.83 o                         
   2   9   9         21.78          9.80        12.03 o                         
   3   9   9          9.55         23.87        15.71 o                         
   4   9   9        154.73        158.03        16.84 o                         
   5   9   9          8.80         35.00        37.64 o                         
   6   9   9         70.89         65.50        14.75 o                         
  -6  10   9         33.38         37.79        13.23 o                         
  -5  10   9         17.97         26.41        12.46 o                         
  -4  10   9        134.24        152.96        11.91 o                         
  -3  10   9         19.54         36.57        13.65 o                         
  -2  10   9        184.05        178.40        10.79 o                         
  -1  10   9         12.11          5.48         9.32 o                         
   0  10   9         32.32         29.45        10.93 o                         
   1  10   9         23.09         27.48        11.03 o                         
   2  10   9         43.76         42.91        10.62 o                         
   3  10   9         19.09         22.09        13.05 o                         
   4  10   9         68.30        114.13        16.49 o                         
   5  10   9          2.56          7.10        18.45 o                         
  -4  11   9         18.41         16.20        10.37 o                         
  -3  11   9          4.05          3.04        10.19 o                         
  -2  11   9        101.00         99.05        10.78 o                         
  -1  11   9         14.28         20.43         9.49 o                         
   0  11   9        100.30         97.04        10.72 o                         
   1  11   9          1.68          6.28         9.61 o                         
   2  11   9         34.73         54.63        13.69 o                         
   3  11   9          1.76          6.13        12.29 o                         
  -4 -11  10          4.70         28.92        33.37 o                         
  -3 -11  10          3.63         38.35        38.57 o                         
  -5 -10  10         17.84         26.48        36.60 o                         
  -4 -10  10         28.47         41.67        29.42 o                         
  -3 -10  10         22.19         13.57        33.59 o                         
  -2 -10  10         20.80         23.06        34.03 o                         
   2 -10  10         62.09         42.61        17.42 o                         
   3 -10  10          8.30         19.80        16.23 o                         
   4 -10  10         70.42         41.80        16.20 o                         
  -7  -9  10          7.44        -24.25        33.90 o                         
  -6  -9  10        130.12        128.68        38.01 o                         
  -5  -9  10         19.86         26.91        27.38 o                         
  -4  -9  10        308.36        337.57        37.85 o                         
  -3  -9  10          5.39         -0.16        30.05 o                         
  -2  -9  10        256.43        217.50        38.94 o                         
  -1  -9  10         20.61         34.78        35.72 o                         
   0  -9  10         58.34         53.39        39.32 o                         
   1  -9  10         32.71         59.19        21.34 o                         
   2  -9  10         61.77         55.36        15.16 o                         
   3  -9  10         15.60          0.19        15.67 o                         
   4  -9  10         58.76         38.44        17.92 o                         
   5  -9  10         19.23          0.22        17.64 o                         
  -7  -8  10          9.91          8.61        15.82 o                         
  -6  -8  10        271.74        255.14        15.08 o                         
  -5  -8  10         49.39        103.11        28.64 o                         
  -4  -8  10        380.46        401.14        37.75 o                         
  -3  -8  10         44.81         40.04        34.06 o                         
  -2  -8  10        214.87        231.63        35.78 o                         
  -1  -8  10         12.01         24.69        35.15 o                         
   0  -8  10         49.71         49.34        16.55 o                         
   1  -8  10         14.99         26.16        15.54 o                         
   2  -8  10        103.32        115.93        19.02 o                         
   3  -8  10         10.48         -6.89        13.57 o                         
   4  -8  10        127.37        113.36        14.16 o                         
   5  -8  10          8.57         -3.20        13.69 o                         
   6  -8  10          3.11         -0.85        16.32 o                         
  -8  -7  10        125.32        106.31        15.65 o                         
  -7  -7  10         13.02         24.35        16.57 o                         
  -6  -7  10        480.10        433.74        57.13 o                         
  -5  -7  10          4.07         13.81        23.03 o                         
  -4  -7  10        133.31        145.82        36.16 o                         
  -3  -7  10          2.84          6.52        34.59 o                         
  -2  -7  10        307.76        300.06        35.72 o                         
  -1  -7  10          3.83        -11.87        30.64 o                         
   0  -7  10        127.07         96.32        19.77 o                         
   1  -7  10         17.38         24.06        13.84 o                         
   2  -7  10        544.49        512.68        17.36 o                         
   3  -7  10         12.91         11.69        13.25 o                         
   4  -7  10          4.24          7.21        15.92 o                         
   5  -7  10          0.46        -10.34        15.67 o                         
   6  -7  10         15.24         37.41        16.42 o                         
   7  -7  10          7.74          1.32        13.19 o                         
  -9  -6  10          4.78          7.25        19.10 o                         
  -8  -6  10         70.43         92.39        20.48 o                         
  -7  -6  10         19.34         27.59        16.80 o                         
  -6  -6  10         70.33         53.61        15.01 o                         
  -5  -6  10         18.34         16.96        15.99 o                         
  -4  -6  10        648.90        690.49        53.26 o                         
  -3  -6  10         23.80          8.94        13.28 o                         
  -2  -6  10        237.08        233.54        39.54 o                         
  -1  -6  10         28.75         27.03        19.47 o                         
   0  -6  10        223.95        192.58        38.27 o                         
   1  -6  10         13.02         12.55        16.11 o                         
   2  -6  10        216.04        210.44        14.30 o                         
   3  -6  10         10.36         10.31        12.47 o                         
   4  -6  10         43.85         41.14        12.13 o                         
   5  -6  10          1.90          5.26        12.97 o                         
   6  -6  10         36.05         37.47        13.82 o                         
   7  -6  10          1.01        -13.44        16.10 o                         
   8  -6  10         49.24         86.29        17.86 o                         
  -9  -5  10          6.58         21.11        18.17 o                         
  -8  -5  10         35.98         49.21        19.64 o                         
  -7  -5  10         40.11         56.22        20.43 o                         
  -6  -5  10        361.39        348.07        43.44 o                         
  -5  -5  10         15.93         28.41        32.24 o                         
  -4  -5  10         49.74         78.96        18.12 o                         
  -3  -5  10         25.53         32.70        17.41 o                         
  -2  -5  10          8.07         11.09        29.89 o                         
  -1  -5  10         14.72         11.33        18.83 o                         
   0  -5  10         33.91         41.03        17.05 o                         
   1  -5  10          6.71         -2.54        14.02 o                         
   2  -5  10        243.25        173.92        31.97 o                         
   3  -5  10         16.86         15.56        12.35 o                         
   4  -5  10        199.67        224.65        14.57 o                         
   5  -5  10          2.54        -12.50        15.54 o                         
   6  -5  10         89.12         99.62        15.84 o                         
   7  -5  10          1.95         -1.50        12.22 o                         
   8  -5  10         35.95         54.37        15.34 o                         
 -10  -4  10         10.25          6.67        25.91 o                         
  -9  -4  10          5.62         18.38        17.24 o                         
  -8  -4  10          1.32         -4.42        20.95 o                         
  -7  -4  10         56.69         66.36        20.39 o                         
  -6  -4  10        277.15        275.85        26.40 o                         
  -5  -4  10        128.29        125.89        23.06 o                         
  -4  -4  10        497.45        462.52        20.28 o                         
  -3  -4  10          1.31         15.92        25.38 o                         
  -2  -4  10        237.04        224.47        41.37 o                         
  -1  -4  10         26.22         42.70        17.87 o                         
   0  -4  10        152.90        138.63        15.05 o                         
   1  -4  10          3.70          5.75        13.62 o                         
   2  -4  10         59.27         50.24        13.14 o                         
   3  -4  10          2.00         -1.44        12.66 o                         
   4  -4  10        561.61        573.62        36.08 o                         
   5  -4  10         24.77         29.31        14.25 o                         
   6  -4  10         67.35         83.32        12.58 o                         
   7  -4  10          1.72         -0.33        11.21 o                         
   8  -4  10         39.46         30.19        12.18 o                         
 -10  -3  10         19.37         40.43        16.48 o                         
  -9  -3  10          1.10         -4.46        18.79 o                         
  -8  -3  10          8.50         16.63        15.42 o                         
  -7  -3  10         66.87         64.74        20.99 o                         
  -6  -3  10       2023.33       2057.55        29.63 o                         
  -5  -3  10         45.19         30.95        18.48 o                         
  -4  -3  10        478.00        484.28        24.22 o                         
  -3  -3  10         12.22         16.35        18.59 o                         
  -2  -3  10        404.57        384.49        34.32 o                         
  -1  -3  10          1.46         15.43        11.72 o                         
   0  -3  10        268.03        264.52        16.04 o                         
   1  -3  10         55.23         56.10        16.49 o                         
   2  -3  10         70.39         74.85        13.67 o                         
   3  -3  10          8.44         22.55        13.27 o                         
   4  -3  10        350.51        374.31        15.34 o                         
   5  -3  10          4.77          6.37        10.88 o                         
   6  -3  10        328.41        327.82        14.10 o                         
   7  -3  10          9.88         13.78        13.68 o                         
   8  -3  10         43.67         36.72        14.87 o                         
   9  -3  10          1.96          1.54        17.51 o                         
 -10  -2  10         21.93         40.49        19.26 o                         
  -9  -2  10         14.61         18.37        14.29 o                         
  -8  -2  10        141.90        142.96        16.32 o                         
  -7  -2  10        195.79        221.15        17.51 o                         
  -6  -2  10        512.47        463.81        45.62 o                         
  -5  -2  10         58.89         61.73        23.03 o                         
  -4  -2  10       1217.65       1060.20       204.56 o                         
  -3  -2  10         22.36         41.10        18.25 o                         
  -2  -2  10       1074.67       1252.68        39.73 o                         
  -1  -2  10         62.20         54.90        13.28 o                         
   0  -2  10       2986.98       2716.62       467.10 o                         
   1  -2  10          6.15          6.55        13.88 o                         
   2  -2  10        487.82        492.43        17.97 o                         
   3  -2  10         11.01         16.10        12.44 o                         
   4  -2  10        412.77        413.93        20.18 o                         
   5  -2  10         10.24          9.13        10.37 o                         
   6  -2  10        113.21        132.11        13.78 o                         
   7  -2  10          0.88         15.22        17.21 o                         
   8  -2  10         55.17         59.52        17.33 o                         
   9  -2  10         17.34         12.24        17.47 o                         
 -10  -1  10          2.02          5.54        16.94 o                         
  -9  -1  10         14.22         42.44        19.33 o                         
  -8  -1  10        180.43        185.57        17.25 o                         
  -7  -1  10         83.88         79.37        17.67 o                         
  -6  -1  10        720.23        665.86        22.63 o                         
  -5  -1  10         76.05         73.26        15.56 o                         
  -4  -1  10         12.65         25.36        18.93 o                         
  -3  -1  10          5.99         12.51        16.81 o                         
  -2  -1  10        735.07        747.20        25.02 o                         
  -1  -1  10         88.70         76.41        12.81 o                         
   0  -1  10       1055.74       1131.24        53.66 o                         
   1  -1  10          6.80          9.33        10.72 o                         
   2  -1  10         36.10         35.41        13.50 o                         
   3  -1  10          4.90         16.05        13.03 o                         
   4  -1  10        163.55        176.67        12.64 o                         
   5  -1  10         57.90         45.35        16.31 o                         
   6  -1  10        476.72        411.61        16.94 o                         
   7  -1  10         31.73         40.68        15.77 o                         
   8  -1  10         30.69         23.34        15.36 o                         
   9  -1  10          0.71         10.67        15.25 o                         
 -10   0  10          2.11          5.56        20.09 o                         
  -9   0  10         49.32         26.85        16.38 o                         
  -8   0  10          7.25         49.19        20.80 o                         
  -7   0  10         31.15         30.95        21.15 o                         
  -6   0  10        292.87        294.45        22.33 o                         
  -5   0  10          0.06         21.79        16.41 o                         
  -4   0  10        640.72        585.60        24.64 o                         
  -3   0  10          0.00         -0.90        15.38 o                         
  -2   0  10       1807.35       1907.34        26.25 o                         
  -1   0  10         73.12         81.31        12.76 o                         
   0   0  10       1272.39       1232.99        84.58 o                         
   1   0  10          4.00         17.94        12.14 o                         
   2   0  10         31.45         36.77        11.94 o                         
   3   0  10         17.24         19.79        11.08 o                         
   4   0  10          5.23          0.27        13.11 o                         
   5   0  10         29.66         12.08        11.92 o                         
   6   0  10        247.19        263.11        19.70 o                         
   7   0  10         16.01         38.24        15.97 o                         
   8   0  10         62.58         65.65        15.28 o                         
   9   0  10         15.60         -6.75        21.81 o                         
 -10   1  10          2.03          8.37        16.37 o                         
  -9   1  10         14.21         -8.21        16.20 o                         
  -8   1  10        180.15        194.90        18.47 o                         
  -7   1  10         83.88         94.76        20.58 o                         
  -6   1  10        719.88        724.56       115.36 o                         
  -5   1  10         76.06         69.40        14.29 o                         
  -4   1  10         12.59         22.66        13.88 o                         
  -3   1  10          5.98         13.43        13.86 o                         
  -2   1  10        735.50        727.43        33.38 o                         
  -1   1  10         88.74         95.06        12.07 o                         
   0   1  10       1056.77       1172.43        22.84 o                         
   1   1  10          6.80          9.63         8.91 o                         
   2   1  10         36.17         41.92        12.16 o                         
   3   1  10          4.91         -0.70        11.82 o                         
   4   1  10        163.43        192.88        14.55 o                         
   5   1  10         57.88         63.97        13.75 o                         
   6   1  10        477.25        524.44        20.18 o                         
   7   1  10         31.73         24.01        13.02 o                         
   8   1  10         30.80         22.05        15.66 o                         
   9   1  10          0.70         14.71        15.98 o                         
 -10   2  10         22.01         31.01        17.35 o                         
  -9   2  10         14.62         19.71        21.58 o                         
  -8   2  10        142.09        116.10        24.26 o                         
  -7   2  10        195.78        191.08        21.34 o                         
  -6   2  10        512.73        503.83        25.47 o                         
  -5   2  10         58.90         64.32        14.39 o                         
  -4   2  10       1216.68       1210.22        29.05 o                         
  -3   2  10         22.33         18.74        12.71 o                         
  -2   2  10       1073.37       1266.45        21.87 o                         
  -1   2  10         62.26         70.31        12.22 o                         
   0   2  10       2988.57       2730.69       142.87 o                         
   1   2  10          6.16          5.28        10.80 o                         
   2   2  10        488.97        534.60        14.58 o                         
   3   2  10         11.02         13.82        13.81 o                         
   4   2  10        412.82        360.51        18.53 o                         
   5   2  10         10.24         22.92        12.38 o                         
   6   2  10        113.14        144.35        19.13 o                         
   7   2  10          0.88          6.96        12.09 o                         
   8   2  10         55.33         82.35        13.84 o                         
   9   2  10         17.34         21.53        20.95 o                         
 -10   3  10         19.38         73.15        22.51 o                         
  -9   3  10          1.10          4.91        16.36 o                         
  -8   3  10          8.42         21.19        18.18 o                         
  -7   3  10         66.88         58.86        20.91 o                         
  -6   3  10       2023.86       1907.13        31.41 o                         
  -5   3  10         45.22         54.31        12.76 o                         
  -4   3  10        477.36        501.83        25.79 o                         
  -3   3  10         12.22         30.00        14.55 o                         
  -2   3  10        404.48        384.23        19.27 o                         
  -1   3  10          1.46         -0.01        10.43 o                         
   0   3  10        267.95        254.22        19.64 o                         
   1   3  10         55.28         51.46        10.49 o                         
   2   3  10         70.35         59.13        14.57 o                         
   3   3  10          8.46         16.79        13.79 o                         
   4   3  10        350.65        335.47        20.74 o                         
   5   3  10          4.78         28.10        17.20 o                         
   6   3  10        328.77        271.59        17.14 o                         
   7   3  10          9.88         -0.28        14.03 o                         
   8   3  10         43.75         50.32        14.91 o                         
   9   3  10          1.96          4.27        17.46 o                         
 -10   4  10         10.26        -17.23        25.91 o                         
  -9   4  10          5.61         16.90        20.82 o                         
  -8   4  10          1.35        -15.96        21.81 o                         
  -7   4  10         56.70         61.10        14.62 o                         
  -6   4  10        277.46        294.12        19.18 o                         
  -5   4  10        128.28        121.52        14.57 o                         
  -4   4  10        496.62        504.67        18.06 o                         
  -3   4  10          1.30         26.81        20.92 o                         
  -2   4  10        237.19        229.13        17.20 o                         
  -1   4  10         26.25         36.78        10.63 o                         
   0   4  10        152.68        143.46        11.82 o                         
   1   4  10          3.70         11.02        10.28 o                         
   2   4  10         59.07         38.16        12.98 o                         
   3   4  10          2.01         13.98        13.79 o                         
   4   4  10        561.20        528.40        46.67 o                         
   5   4  10         24.79         41.51        16.51 o                         
   6   4  10         67.08         66.31        13.59 o                         
   7   4  10          1.72         19.82        15.89 o                         
   8   4  10         39.28         42.43        12.65 o                         
  -9   5  10          6.57         23.36        22.51 o                         
  -8   5  10         35.91          4.98        24.51 o                         
  -7   5  10         40.09         34.69        13.58 o                         
  -6   5  10        361.66        345.11        18.54 o                         
  -5   5  10         15.95         26.05        13.63 o                         
  -4   5  10         49.77         62.81        12.10 o                         
  -3   5  10         25.50         30.17        11.58 o                         
  -2   5  10          8.12         14.78        10.17 o                         
  -1   5  10         14.72         16.58        11.80 o                         
   0   5  10         33.82         39.68         9.81 o                         
   1   5  10          6.71         -0.74        10.05 o                         
   2   5  10        243.09        259.70        10.55 o                         
   3   5  10         16.83         13.36        12.52 o                         
   4   5  10        199.95        235.71        19.30 o                         
   5   5  10          2.54         14.62        11.05 o                         
   6   5  10         89.04        100.66        16.11 o                         
   7   5  10          1.95          3.96        16.40 o                         
   8   5  10         35.93         48.88        15.49 o                         
  -9   6  10          4.79          7.51        16.36 o                         
  -8   6  10         70.44         56.60        15.88 o                         
  -7   6  10         19.34         22.69        14.02 o                         
  -6   6  10         70.11         66.14        14.19 o                         
  -5   6  10         18.34         11.38        11.63 o                         
  -4   6  10        648.91        689.97        27.92 o                         
  -3   6  10         23.81         10.78        10.89 o                         
  -2   6  10        236.57        250.48        14.27 o                         
  -1   6  10         28.73         29.73        10.94 o                         
   0   6  10        224.04        215.99        17.17 o                         
   1   6  10         13.00         16.47        12.00 o                         
   2   6  10        215.68        228.27        10.50 o                         
   3   6  10         10.35         22.94        13.48 o                         
   4   6  10         43.66         48.10        11.73 o                         
   5   6  10          1.91         -6.03        13.46 o                         
   6   6  10         35.87         47.46        14.56 o                         
   7   6  10          1.00         -0.67        16.65 o                         
   8   6  10         49.27         59.19        14.84 o                         
  -8   7  10        125.25         90.50        14.61 o                         
  -7   7  10         13.03          0.51        17.11 o                         
  -6   7  10        480.21        386.25        35.94 o                         
  -5   7  10          4.07         -1.76        12.72 o                         
  -4   7  10        133.16        132.59        11.30 o                         
  -3   7  10          2.83         12.85        10.06 o                         
  -2   7  10        307.76        296.37        11.08 o                         
  -1   7  10          3.81          1.68        15.46 o                         
   0   7  10        127.26        127.93        12.14 o                         
   1   7  10         17.37         20.24        10.84 o                         
   2   7  10        544.79        507.07       101.03 o                         
   3   7  10         12.87         34.56        15.30 o                         
   4   7  10          4.20         19.55        12.36 o                         
   5   7  10          0.46         11.99        13.27 o                         
   6   7  10         15.25         24.70        13.05 o                         
   7   7  10          7.73         22.99        13.21 o                         
  -7   8  10          9.90         19.18        19.19 o                         
  -6   8  10        271.83        271.75        20.24 o                         
  -5   8  10         49.36         52.72        11.66 o                         
  -4   8  10        380.04        320.01        12.93 o                         
  -3   8  10         44.79         33.89        10.67 o                         
  -2   8  10        214.48        226.95        10.68 o                         
  -1   8  10         12.01         15.77         8.84 o                         
   0   8  10         49.76         67.14        12.84 o                         
   1   8  10         14.99         20.55         9.81 o                         
   2   8  10        103.46         87.25        10.83 o                         
   3   8  10         10.48         29.05        14.09 o                         
   4   8  10        127.49        123.89        13.71 o                         
   5   8  10          8.55         -8.40        13.54 o                         
   6   8  10          3.11         23.52        12.40 o                         
  -6   9  10        130.13        117.86        12.67 o                         
  -5   9  10         19.84         10.99        10.92 o                         
  -4   9  10        308.24        310.24        13.01 o                         
  -3   9  10          5.38          8.68         9.24 o                         
  -2   9  10        256.63        258.57        11.95 o                         
  -1   9  10         20.63         17.10        10.41 o                         
   0   9  10         58.22         91.48        14.35 o                         
   1   9  10         32.67         41.12        11.20 o                         
   2   9  10         61.95         61.62        14.04 o                         
   3   9  10         15.56         11.76        13.37 o                         
   4   9  10         58.68         62.11        15.09 o                         
   5   9  10         19.26          0.52        14.31 o                         
  -5  10  10         17.84         33.32        11.44 o                         
  -4  10  10         28.49         28.13        10.13 o                         
  -3  10  10         22.17         21.93         9.56 o                         
  -2  10  10         20.65         10.16        10.06 o                         
  -1  10  10          6.90         15.51         9.03 o                         
   0  10  10        139.78        144.63        10.35 o                         
   1  10  10         18.76         24.23        10.72 o                         
   2  10  10         62.12         61.25        11.52 o                         
   3  10  10          8.31          2.66        11.33 o                         
   4  10  10         70.46         53.45        14.40 o                         
  -4  11  10          4.69         10.68        35.94 o                         
  -3  11  10          3.65          6.54        11.67 o                         
  -2  11  10         39.50         30.29        11.12 o                         
  -1  11  10         11.83         20.49        10.18 o                         
   0  11  10          2.56         11.89         9.44 o                         
   1  11  10          6.07         13.80        10.54 o                         
   2  11  10         34.33         11.35        12.00 o                         
  -3 -11  11          2.94         11.34        33.12 o                         
   2 -11  11         15.53          6.52        18.74 o                         
  -5 -10  11         14.27         29.83        35.78 o                         
  -4 -10  11         41.85         46.97        30.33 o                         
  -3 -10  11         11.47          0.81        35.50 o                         
  -2 -10  11         30.22         59.12        40.61 o                         
  -1 -10  11         13.95          9.05        32.74 o                         
   2 -10  11         19.47         55.46        17.11 o                         
   3 -10  11          3.70         34.53        20.33 o                         
   4 -10  11        135.61        110.60        19.77 o                         
  -6  -9  11         45.64         10.12        28.14 o                         
  -5  -9  11          1.25         -3.04        36.41 o                         
  -4  -9  11        115.69        117.15        28.32 o                         
  -3  -9  11          9.53         45.09        35.44 o                         
  -2  -9  11          2.48         -7.71        36.75 o                         
  -1  -9  11         15.83         18.64        37.03 o                         
   0  -9  11        254.81        226.87        42.33 o                         
   1  -9  11         31.47         27.73        21.46 o                         
   2  -9  11         42.69         54.70        16.89 o                         
   3  -9  11          1.66         23.97        15.16 o                         
   4  -9  11          4.83          4.61        14.63 o                         
   5  -9  11         16.45         -7.17        18.14 o                         
  -7  -8  11         31.46         54.32        29.28 o                         
  -6  -8  11        133.33        144.24        14.43 o                         
  -5  -8  11         37.23         53.11        28.39 o                         
  -4  -8  11        483.13        476.21        33.21 o                         
  -3  -8  11         25.84         19.30        34.65 o                         
  -2  -8  11        138.20        151.77        36.56 o                         
  -1  -8  11          4.28         39.54        41.14 o                         
   0  -8  11         70.48         74.35        16.23 o                         
   1  -8  11         24.24         34.93        17.97 o                         
   2  -8  11        668.14        540.37        20.65 o                         
   3  -8  11         13.63          7.77        14.66 o                         
   4  -8  11         60.15         93.78        17.70 o                         
   5  -8  11          0.80         15.38        16.23 o                         
   6  -8  11          3.88          1.10        16.95 o                         
  -8  -7  11         10.78         26.88        20.02 o                         
  -7  -7  11         10.77         11.65        26.40 o                         
  -6  -7  11        118.23        136.29        22.21 o                         
  -5  -7  11          6.44          4.16        15.73 o                         
  -4  -7  11        618.21        489.49        33.68 o                         
  -3  -7  11         94.89        112.39        33.96 o                         
  -2  -7  11        257.64        249.46        35.91 o                         
  -1  -7  11          8.06         17.64        35.31 o                         
   0  -7  11        240.31        270.98        19.97 o                         
   1  -7  11         43.04         20.33        14.28 o                         
   2  -7  11        460.26        506.63        17.42 o                         
   3  -7  11         26.23         28.73        14.19 o                         
   4  -7  11         19.53          8.58        15.89 o                         
   5  -7  11          5.68         17.51        16.54 o                         
   6  -7  11         17.85         31.52        16.76 o                         
   7  -7  11          1.65          2.57        13.47 o                         
  -9  -6  11         15.54         16.04        31.39 o                         
  -8  -6  11         34.64         46.32        19.01 o                         
  -7  -6  11         45.62         69.48        18.42 o                         
  -6  -6  11        704.88        687.35        59.39 o                         
  -5  -6  11         64.44         58.55        26.16 o                         
  -4  -6  11        164.03        178.96        17.19 o                         
  -3  -6  11         55.27         24.78        24.69 o                         
  -2  -6  11         83.22         81.05        33.93 o                         
  -1  -6  11         31.61         31.72        16.69 o                         
   0  -6  11         11.41         20.01        15.56 o                         
   1  -6  11          2.81          6.95        13.64 o                         
   2  -6  11       1080.97       1126.22        64.57 o                         
   3  -6  11         14.17         30.45        12.85 o                         
   4  -6  11         14.05         -7.17        12.81 o                         
   5  -6  11          1.83         12.66        12.13 o                         
   6  -6  11         30.70         33.71        13.13 o                         
   7  -6  11          1.85         -7.86        13.72 o                         
  -9  -5  11          1.85         25.15        20.22 o                         
  -8  -5  11         74.84         66.49        16.46 o                         
  -7  -5  11         22.58         33.53        16.98 o                         
  -6  -5  11        197.74        207.48        18.58 o                         
  -5  -5  11         33.37         37.78        34.75 o                         
  -4  -5  11        298.30        356.21        20.88 o                         
  -3  -5  11         45.36         65.64        15.62 o                         
  -2  -5  11        989.21        961.34        45.68 o                         
  -1  -5  11         15.38         10.79        17.87 o                         
   0  -5  11          2.88         -6.49        16.45 o                         
   1  -5  11          9.47          8.20        16.19 o                         
   2  -5  11        161.85        169.38        13.70 o                         
   3  -5  11         15.65         10.61        12.39 o                         
   4  -5  11        494.33        547.61        24.53 o                         
   5  -5  11         14.59         13.25        13.02 o                         
   6  -5  11         34.45         47.99        13.01 o                         
   7  -5  11          1.10         13.84        15.39 o                         
   8  -5  11          7.05          8.89        12.94 o                         
  -9  -4  11          1.99         12.39        18.83 o                         
  -8  -4  11         70.87         63.20        16.70 o                         
  -7  -4  11         19.47          7.16        20.17 o                         
  -6  -4  11        965.04        939.82       140.38 o                         
  -5  -4  11        239.43        245.17        44.30 o                         
  -4  -4  11        460.04        485.92        52.48 o                         
  -3  -4  11          5.01         11.25        14.95 o                         
  -2  -4  11        174.76        153.03        13.28 o                         
  -1  -4  11         16.05         19.40        16.81 o                         
   0  -4  11        660.40        732.38        21.96 o                         
   1  -4  11          8.33          8.48        13.45 o                         
   2  -4  11        425.68        415.69        15.62 o                         
   3  -4  11         14.07         11.73        12.36 o                         
   4  -4  11        252.78        262.73        15.45 o                         
   5  -4  11         11.39         23.69        12.11 o                         
   6  -4  11         70.89         74.96        14.80 o                         
   7  -4  11          0.24         19.78        13.78 o                         
   8  -4  11         98.81        111.94        12.92 o                         
 -10  -3  11         27.24         26.71        15.60 o                         
  -9  -3  11          3.98         18.73        17.46 o                         
  -8  -3  11        128.38        139.65        27.35 o                         
  -7  -3  11         40.52         33.19        20.47 o                         
  -6  -3  11        507.19        515.84        22.23 o                         
  -5  -3  11        200.74        234.01        22.51 o                         
  -4  -3  11        580.19        548.53        19.77 o                         
  -3  -3  11         18.16         31.05        21.24 o                         
  -2  -3  11        477.03        368.19        17.90 o                         
  -1  -3  11         25.07         27.36        10.50 o                         
   0  -3  11        852.81        857.27        19.27 o                         
   1  -3  11         57.03         54.34        15.62 o                         
   2  -3  11         67.05         67.26        14.96 o                         
   3  -3  11          7.19         16.28        14.21 o                         
   4  -3  11        949.34        905.82        29.83 o                         
   5  -3  11         26.12         32.04        11.78 o                         
   6  -3  11        126.68        115.18        12.12 o                         
   7  -3  11         20.91          5.80        12.17 o                         
   8  -3  11         58.87         51.90        12.39 o                         
 -10  -2  11          4.67          7.37        16.77 o                         
  -9  -2  11          3.25          0.55        17.11 o                         
  -8  -2  11         22.35         24.14        16.25 o                         
  -7  -2  11        118.77        112.54        19.34 o                         
  -6  -2  11         79.90         81.19        17.88 o                         
  -5  -2  11        119.56        117.59        18.71 o                         
  -4  -2  11        297.61        269.88        28.65 o                         
  -3  -2  11          1.57         19.48        16.99 o                         
  -2  -2  11       1185.51        963.81        22.03 o                         
  -1  -2  11         48.56         43.58        12.50 o                         
   0  -2  11        124.20        110.55        14.45 o                         
   1  -2  11          6.46          9.79        15.02 o                         
   2  -2  11        358.25        273.99        34.92 o                         
   3  -2  11         10.37         20.99        12.55 o                         
   4  -2  11        736.88        784.54        16.47 o                         
   5  -2  11         22.93         26.51        12.22 o                         
   6  -2  11        876.42        825.32        21.83 o                         
   7  -2  11          0.70          5.90        14.69 o                         
   8  -2  11         32.75         34.47        14.62 o                         
   9  -2  11         10.91         10.38        17.55 o                         
 -10  -1  11          7.08          6.95        16.84 o                         
  -9  -1  11         15.29         23.02        16.40 o                         
  -8  -1  11         13.80          9.75        16.06 o                         
  -7  -1  11         39.53         31.49        16.01 o                         
  -6  -1  11       1295.73       1294.02        28.90 o                         
  -5  -1  11         41.59         34.14        19.62 o                         
  -4  -1  11        600.03        546.15        55.05 o                         
  -3  -1  11         12.32         21.34        17.54 o                         
  -2  -1  11       1059.69       1097.96        41.09 o                         
  -1  -1  11         18.48         17.28        10.56 o                         
   0  -1  11         71.22         58.53         9.90 o                         
   1  -1  11         13.44          8.70        11.93 o                         
   2  -1  11        480.79        478.91        18.33 o                         
   3  -1  11          8.23         15.08        12.63 o                         
   4  -1  11        488.05        469.92        14.97 o                         
   5  -1  11          5.91         17.58        10.33 o                         
   6  -1  11         88.13        138.52        17.24 o                         
   7  -1  11         20.47         36.36        16.85 o                         
   8  -1  11         28.46         52.10        14.72 o                         
   9  -1  11         11.91         26.09        14.88 o                         
 -10   0  11         17.68         24.85        15.82 o                         
  -9   0  11          8.63         33.47        17.31 o                         
  -8   0  11         17.90         48.71        15.98 o                         
  -7   0  11         55.03         44.44        14.20 o                         
  -6   0  11        320.77        304.53        17.73 o                         
  -5   0  11          0.00         15.62        14.39 o                         
  -4   0  11         14.16          8.99        18.10 o                         
  -3   0  11          0.00         11.34        13.22 o                         
  -2   0  11        732.07        747.33        45.24 o                         
  -1   0  11          8.56          7.76        11.21 o                         
   0   0  11        805.01        943.19        17.18 o                         
   1   0  11          6.79         10.43        12.53 o                         
   2   0  11         25.84         25.17        12.41 o                         
   3   0  11          0.15         30.29        14.29 o                         
   4   0  11         27.88         30.64        11.73 o                         
   5   0  11         15.88         13.68        12.10 o                         
   6   0  11         18.26         18.77        19.24 o                         
   7   0  11          0.00          5.23        17.88 o                         
   8   0  11        196.24        196.97        15.97 o                         
   9   0  11          9.15         35.55        31.96 o                         
 -10   1  11          7.11          3.96        17.65 o                         
  -9   1  11         15.29         17.59        19.27 o                         
  -8   1  11         13.76         24.63        16.27 o                         
  -7   1  11         39.56         52.75        15.23 o                         
  -6   1  11       1296.03       1179.26        39.52 o                         
  -5   1  11         41.58         47.69        13.73 o                         
  -4   1  11        600.15        578.71        24.28 o                         
  -3   1  11         12.32         14.98        12.96 o                         
  -2   1  11       1059.44       1111.83        18.67 o                         
  -1   1  11         18.47         10.59        10.56 o                         
   0   1  11         70.65         69.53        11.08 o                         
   1   1  11         13.46         16.52         9.41 o                         
   2   1  11        481.42        467.70        15.61 o                         
   3   1  11          8.22         15.66        11.14 o                         
   4   1  11        488.16        518.02        72.49 o                         
   5   1  11          5.92         22.65        11.81 o                         
   6   1  11         87.81        105.68        14.42 o                         
   7   1  11         20.46         25.92        14.62 o                         
   8   1  11         28.52         26.13        19.14 o                         
   9   1  11         11.90         66.80        19.98 o                         
 -10   2  11          4.70        -19.54        19.54 o                         
  -9   2  11          3.26         14.81        20.97 o                         
  -8   2  11         22.50         45.94        27.96 o                         
  -7   2  11        118.72        133.34        21.21 o                         
  -6   2  11         79.96         70.65        14.11 o                         
  -5   2  11        119.57         91.24        16.49 o                         
  -4   2  11        297.83        308.93        16.89 o                         
  -3   2  11          1.58         15.24        11.49 o                         
  -2   2  11       1186.26       1314.62        34.15 o                         
  -1   2  11         48.58         50.15        11.32 o                         
   0   2  11        123.90        154.67        11.71 o                         
   1   2  11          6.46          4.02         9.96 o                         
   2   2  11        358.07        328.58        14.59 o                         
   3   2  11         10.37          3.90         9.80 o                         
   4   2  11        736.34        840.42        47.58 o                         
   5   2  11         22.93         32.95        16.04 o                         
   6   2  11        876.91        883.75        39.84 o                         
   7   2  11          0.70         21.75        13.94 o                         
   8   2  11         32.82         55.63        16.31 o                         
   9   2  11         10.91        -23.12        23.12 o                         
 -10   3  11         27.34         44.24        17.85 o                         
  -9   3  11          3.98         -3.81        23.52 o                         
  -8   3  11        128.59        135.11        25.73 o                         
  -7   3  11         40.51         38.76        15.38 o                         
  -6   3  11        507.30        520.94        20.85 o                         
  -5   3  11        200.77        195.32        16.94 o                         
  -4   3  11        579.69        565.17        15.92 o                         
  -3   3  11         18.18         28.76        12.48 o                         
  -2   3  11        476.73        465.18        23.36 o                         
  -1   3  11         25.07         31.09        11.16 o                         
   0   3  11        852.49        814.33        28.92 o                         
   1   3  11         57.05         53.17         9.97 o                         
   2   3  11         67.11         55.69        12.00 o                         
   3   3  11          7.20          5.03        12.95 o                         
   4   3  11        950.00        706.89        17.56 o                         
   5   3  11         26.09         26.34        17.09 o                         
   6   3  11        126.84        123.90        13.56 o                         
   7   3  11         20.91         26.19        13.57 o                         
   8   3  11         58.91         75.41        14.81 o                         
  -9   4  11          2.00         -4.84        24.76 o                         
  -8   4  11         70.96         82.67        14.75 o                         
  -7   4  11         19.44         19.79        14.59 o                         
  -6   4  11        965.67        801.41        34.78 o                         
  -5   4  11        239.47        251.89        20.55 o                         
  -4   4  11        460.15        460.40        18.30 o                         
  -3   4  11          5.02          9.52        10.83 o                         
  -2   4  11        174.95        184.95        12.56 o                         
  -1   4  11         16.04         10.83        10.70 o                         
   0   4  11        660.36        753.75        25.05 o                         
   1   4  11          8.34         10.83        10.12 o                         
   2   4  11        425.71        453.89        16.41 o                         
   3   4  11         14.08         24.62        14.36 o                         
   4   4  11        253.06        280.77        17.79 o                         
   5   4  11         11.36         36.53        16.14 o                         
   6   4  11         70.74         58.90        11.91 o                         
   7   4  11          0.24         11.52        16.81 o                         
   8   4  11         98.80        102.82        13.12 o                         
  -9   5  11          1.85          3.83        19.08 o                         
  -8   5  11         74.93         54.65        18.60 o                         
  -7   5  11         22.61         12.30        12.40 o                         
  -6   5  11        197.43        197.15        16.68 o                         
  -5   5  11         33.40         31.21        12.95 o                         
  -4   5  11        298.35        332.89        22.88 o                         
  -3   5  11         45.35         50.18        11.01 o                         
  -2   5  11        988.64       1012.86        29.90 o                         
  -1   5  11         15.39         20.38        10.09 o                         
   0   5  11          2.85         10.35         9.25 o                         
   1   5  11          9.46          5.42         9.34 o                         
   2   5  11        162.15        181.11        10.63 o                         
   3   5  11         15.61         12.19        13.69 o                         
   4   5  11        494.95        561.72        18.23 o                         
   5   5  11         14.58          2.55        12.17 o                         
   6   5  11         34.47         48.91        11.65 o                         
   7   5  11          1.10        -13.57        13.57 o                         
   8   5  11          7.07         32.50        14.31 o                         
  -8   6  11         34.63         62.22        16.63 o                         
  -7   6  11         45.63         53.22        15.61 o                         
  -6   6  11        705.27        780.06        19.92 o                         
  -5   6  11         64.42         61.19        14.77 o                         
  -4   6  11        164.15        204.10        20.26 o                         
  -3   6  11         55.29         45.40        12.76 o                         
  -2   6  11         83.19         90.32        11.90 o                         
  -1   6  11         31.58         28.22        11.52 o                         
   0   6  11         11.43         26.60         9.97 o                         
   1   6  11          2.81          9.36         9.26 o                         
   2   6  11       1081.22        923.91        17.54 o                         
   3   6  11         14.18         16.64        12.85 o                         
   4   6  11         14.01         16.38        11.14 o                         
   5   6  11          1.82         34.75        14.32 o                         
   6   6  11         30.69         14.05        13.40 o                         
   7   6  11          1.84          3.37        15.91 o                         
  -8   7  11         10.68         21.65        14.28 o                         
  -7   7  11         10.77         32.40        17.10 o                         
  -6   7  11        118.27        110.34        12.41 o                         
  -5   7  11          6.44         10.06        11.36 o                         
  -4   7  11        618.36        589.32        23.03 o                         
  -3   7  11         94.83         72.99        15.18 o                         
  -2   7  11        257.85        238.64        11.47 o                         
  -1   7  11          8.06         11.31        11.38 o                         
   0   7  11        240.67        259.68        17.54 o                         
   1   7  11         43.01         52.83        10.74 o                         
   2   7  11        460.75        500.96        16.45 o                         
   3   7  11         26.23         26.86        16.38 o                         
   4   7  11         19.46         35.42        12.75 o                         
   5   7  11          5.69         24.99        17.25 o                         
   6   7  11         17.85         23.79        12.23 o                         
   7   7  11          1.66        -17.92        18.54 o                         
  -7   8  11         31.42         19.60        13.05 o                         
  -6   8  11        133.12        117.35        12.43 o                         
  -5   8  11         37.21         28.83        12.43 o                         
  -4   8  11        482.75        451.29        12.14 o                         
  -3   8  11         25.86         29.19        11.41 o                         
  -2   8  11        138.27        126.06         9.59 o                         
  -1   8  11          4.28          8.19        10.50 o                         
   0   8  11         70.46         72.15        10.24 o                         
   1   8  11         24.23         20.78        10.31 o                         
   2   8  11        667.98        537.36        47.37 o                         
   3   8  11         13.60         21.33         9.59 o                         
   4   8  11         60.05         87.53        15.57 o                         
   5   8  11          0.81         11.51        11.50 o                         
   6   8  11          3.84         -6.32        12.46 o                         
  -6   9  11         45.55         50.31        13.41 o                         
  -5   9  11          1.26          9.31        12.44 o                         
  -4   9  11        116.03        103.89        10.65 o                         
  -3   9  11          9.53         16.89         9.54 o                         
  -2   9  11          2.44         15.09         9.92 o                         
  -1   9  11         15.83         24.08        10.86 o                         
   0   9  11        254.80        232.98        12.23 o                         
   1   9  11         31.45         26.34        10.25 o                         
   2   9  11         42.82         50.43        10.07 o                         
   3   9  11          1.65          2.11        10.69 o                         
   4   9  11          4.82         36.03        18.99 o                         
   5   9  11         16.47         37.45        14.19 o                         
  -5  10  11         14.30         15.75        11.40 o                         
  -4  10  11         41.79         41.37        11.60 o                         
  -3  10  11         11.43          8.07        11.49 o                         
  -2  10  11         30.29         36.69        11.46 o                         
  -1  10  11         13.97          8.65        11.27 o                         
   0  10  11         27.41         37.20         9.24 o                         
   1  10  11          2.15         12.73         9.62 o                         
   2  10  11         19.42         23.60        13.16 o                         
   3  10  11          3.70         26.17        14.26 o                         
   4  10  11        135.69        132.78        21.05 o                         
  -3  11  11          2.94         -1.40        11.99 o                         
  -2  11  11          8.73         23.64        10.91 o                         
  -1  11  11          5.67         12.56        10.08 o                         
   0  11  11         14.54          7.73        10.62 o                         
   1  11  11          2.37         13.23        11.68 o                         
   2  11  11         15.52         15.16        10.99 o                         
  -2 -11  12         24.18         20.96        36.03 o                         
  -5 -10  12          1.34         26.32        30.64 o                         
  -4 -10  12         10.55         49.07        34.72 o                         
  -3 -10  12          0.42         35.22        36.28 o                         
  -2 -10  12        239.14        204.25        38.88 o                         
  -1 -10  12          8.62         -7.83        41.92 o                         
   1 -10  12          4.36        -17.33        17.33 o                         
   2 -10  12         44.97         57.52        21.15 o                         
   3 -10  12          0.65          9.59        16.54 o                         
  -6  -9  12         28.16          7.33        35.40 o                         
  -5  -9  12          8.07         15.04        37.97 o                         
  -4  -9  12         23.93         75.29        35.66 o                         
  -3  -9  12         46.95        -13.66        35.15 o                         
  -2  -9  12         75.35         82.43        37.50 o                         
  -1  -9  12          6.01         10.37        37.57 o                         
   0  -9  12          3.78          2.98        41.89 o                         
   1  -9  12          3.82         -3.70        17.67 o                         
   2  -9  12         33.14         41.45        19.27 o                         
   3  -9  12          4.39         21.93        15.42 o                         
   4  -9  12         15.67         18.70        14.76 o                         
  -7  -8  12         11.86         12.68        15.80 o                         
  -6  -8  12          6.07         15.55        16.08 o                         
  -5  -8  12         12.04         40.67        28.98 o                         
  -4  -8  12         20.35         17.98        26.85 o                         
  -3  -8  12          5.51          3.23        36.19 o                         
  -2  -8  12         18.20         50.38        38.13 o                         
  -1  -8  12          7.32          4.20        42.61 o                         
   0  -8  12        310.17        333.42        17.50 o                         
   1  -8  12          5.62         10.93        15.90 o                         
   2  -8  12        628.55        572.30        24.19 o                         
   3  -8  12         12.36          6.27        18.14 o                         
   4  -8  12          3.83          5.20        14.63 o                         
   5  -8  12          1.53         22.50        16.70 o                         
  -8  -7  12         38.30         41.68        17.09 o                         
  -7  -7  12         18.98         31.17        30.78 o                         
  -6  -7  12         98.33         81.00        26.57 o                         
  -5  -7  12         11.63         20.03        23.83 o                         
  -4  -7  12       1797.55       1645.90        42.89 o                         
  -3  -7  12         21.30         67.36        35.37 o                         
  -2  -7  12        660.24        699.00        42.80 o                         
  -1  -7  12         42.78         48.50        16.47 o                         
   0  -7  12        143.47        149.45        17.99 o                         
   1  -7  12         28.39         39.50        14.04 o                         
   2  -7  12         54.43         50.86        13.70 o                         
   3  -7  12         13.33         31.11        14.69 o                         
   4  -7  12         75.38         69.71        14.38 o                         
   5  -7  12          1.20         12.63        16.51 o                         
   6  -7  12         25.75         45.84        17.20 o                         
  -8  -6  12        126.95        185.37        37.83 o                         
  -7  -6  12         32.22         55.60        18.08 o                         
  -6  -6  12        179.34        197.42        28.57 o                         
  -5  -6  12         98.89         96.98        30.33 o                         
  -4  -6  12        660.89        619.13        39.18 o                         
  -3  -6  12        154.89        147.85        35.56 o                         
  -2  -6  12         65.95         60.97        35.34 o                         
  -1  -6  12         11.81         -0.23        18.80 o                         
   0  -6  12         67.81         53.31        17.30 o                         
   1  -6  12         13.56         -7.92        15.45 o                         
   2  -6  12       1860.68       1292.71       248.25 o                         
   3  -6  12         18.51         11.87        12.91 o                         
   4  -6  12          8.72        -11.22        12.91 o                         
   5  -6  12         14.81         16.95        15.95 o                         
   6  -6  12         37.72         37.16        17.14 o                         
   7  -6  12          0.93         45.18        14.79 o                         
  -9  -5  12          7.52          0.53        16.87 o                         
  -8  -5  12         12.95         18.01        28.42 o                         
  -7  -5  12          6.83         29.55        17.75 o                         
  -6  -5  12         95.62         83.22        17.70 o                         
  -5  -5  12         12.55          0.28        18.49 o                         
  -4  -5  12       2762.29       2957.83        29.15 o                         
  -3  -5  12         89.42         74.22        17.54 o                         
  -2  -5  12        119.98        126.74        37.79 o                         
  -1  -5  12         20.46         19.62        17.36 o                         
   0  -5  12         59.12         62.00        17.69 o                         
   1  -5  12         10.38         10.16        16.33 o                         
   2  -5  12        600.52        563.49        18.96 o                         
   3  -5  12         31.36         16.96        12.46 o                         
   4  -5  12         61.40         87.87        12.97 o                         
   5  -5  12          5.32         -4.05        13.52 o                         
   6  -5  12         15.37         30.81        15.42 o                         
   7  -5  12          5.27          6.43        12.75 o                         
  -9  -4  12          2.37          6.12        19.50 o                         
  -8  -4  12         40.21         74.50        16.83 o                         
  -7  -4  12         12.76          1.38        16.17 o                         
  -6  -4  12        405.91        362.96        27.54 o                         
  -5  -4  12        329.79        291.41        23.42 o                         
  -4  -4  12        418.56        445.55        21.98 o                         
  -3  -4  12         82.65         91.96        15.83 o                         
  -2  -4  12       1121.02       1290.34        26.33 o                         
  -1  -4  12          6.44          7.28        16.24 o                         
   0  -4  12         62.68         57.82        13.44 o                         
   1  -4  12         12.58         10.84        13.21 o                         
   2  -4  12        358.37        267.72        58.04 o                         
   3  -4  12          5.28         24.37        14.47 o                         
   4  -4  12        291.61        324.95        31.81 o                         
   5  -4  12          1.14         18.90        11.70 o                         
   6  -4  12         11.77          8.94        12.14 o                         
   7  -4  12          9.30         11.37        12.28 o                         
   8  -4  12          4.00         14.28        14.30 o                         
  -9  -3  12          4.28         -2.84        21.88 o                         
  -8  -3  12         59.08         71.76        20.04 o                         
  -7  -3  12         24.11         31.77        19.93 o                         
  -6  -3  12        628.40        693.35        37.58 o                         
  -5  -3  12        114.38        132.74        18.66 o                         
  -4  -3  12        639.54        693.69        35.69 o                         
  -3  -3  12        153.60        143.58        16.89 o                         
  -2  -3  12        757.02        639.97        39.07 o                         
  -1  -3  12         16.16         10.73        10.49 o                         
   0  -3  12        289.02        292.54        22.17 o                         
   1  -3  12         26.99         28.72        12.63 o                         
   2  -3  12        117.09        107.77        13.24 o                         
   3  -3  12          2.41          3.60        13.99 o                         
   4  -3  12       1081.11       1024.06        30.15 o                         
   5  -3  12          9.44         12.43        11.80 o                         
   6  -3  12         44.17         48.41        14.58 o                         
   7  -3  12          7.57          0.68        11.64 o                         
   8  -3  12         30.35         28.36        12.88 o                         
 -10  -2  12          5.52         21.93        17.51 o                         
  -9  -2  12          1.53          6.11        16.72 o                         
  -8  -2  12         85.49         85.07        17.94 o                         
  -7  -2  12         23.36         27.70        19.96 o                         
  -6  -2  12       1016.77        798.66        80.98 o                         
  -5  -2  12         63.75         82.64        20.41 o                         
  -4  -2  12        813.57        744.42       108.80 o                         
  -3  -2  12          4.58         18.41        17.74 o                         
  -2  -2  12        291.63        292.88        20.74 o                         
  -1  -2  12         14.01         14.37        11.72 o                         
   0  -2  12        511.03        443.27        50.02 o                         
   1  -2  12         12.05          9.78        12.59 o                         
   2  -2  12         61.90         43.50        13.14 o                         
   3  -2  12         26.51         26.79        12.92 o                         
   4  -2  12        302.08        262.08        21.87 o                         
   5  -2  12          1.88         -4.48        11.37 o                         
   6  -2  12        325.47        340.63        20.74 o                         
   7  -2  12          7.03          5.91        12.16 o                         
   8  -2  12         47.81         38.01        11.89 o                         
 -10  -1  12          1.79         12.68        19.75 o                         
  -9  -1  12          8.19          7.71        16.99 o                         
  -8  -1  12        102.69        122.25        14.99 o                         
  -7  -1  12         15.95         12.42        13.88 o                         
  -6  -1  12        208.39        218.17        24.67 o                         
  -5  -1  12         54.95         81.48        17.23 o                         
  -4  -1  12         95.30         96.31        27.67 o                         
  -3  -1  12          5.22         13.91        15.39 o                         
  -2  -1  12        384.06        418.50        14.66 o                         
  -1  -1  12         10.51          6.98        10.78 o                         
   0  -1  12        469.75        456.96        20.79 o                         
   1  -1  12         14.18         16.35        12.40 o                         
   2  -1  12        346.68        358.07        19.63 o                         
   3  -1  12         13.55          3.75        11.31 o                         
   4  -1  12        987.07       1058.79        21.44 o                         
   5  -1  12         11.66          1.96        11.37 o                         
   6  -1  12         44.08         49.92        11.52 o                         
   7  -1  12         11.75         16.94        15.35 o                         
   8  -1  12         40.59         49.62        15.16 o                         
 -10   0  12          3.73         -4.23        17.54 o                         
  -9   0  12          0.87         -4.99        15.54 o                         
  -8   0  12          4.24         28.33        14.17 o                         
  -7   0  12         76.03         58.00        20.49 o                         
  -6   0  12        237.90        280.35        16.13 o                         
  -5   0  12          4.92         18.66        15.88 o                         
  -4   0  12         24.35         36.90        14.32 o                         
  -3   0  12          7.93         23.83        14.41 o                         
  -2   0  12          2.77          1.83        11.32 o                         
  -1   0  12          3.01         -4.67        10.54 o                         
   0   0  12        118.73        158.49        11.29 o                         
   1   0  12         19.42         14.13        12.73 o                         
   2   0  12          0.94         -2.08        11.74 o                         
   3   0  12         20.91         13.92        10.95 o                         
   4   0  12         21.85         10.33        13.41 o                         
   5   0  12          1.99         19.30         9.96 o                         
   6   0  12       1375.24       1413.55        19.41 o                         
   7   0  12          0.06         -9.88        15.19 o                         
   8   0  12        117.87        121.22        15.57 o                         
 -10   1  12          1.83         15.99        23.35 o                         
  -9   1  12          8.19        -12.20        20.35 o                         
  -8   1  12        102.84        117.36        15.60 o                         
  -7   1  12         15.96          3.15        14.00 o                         
  -6   1  12        208.68        225.12        15.68 o                         
  -5   1  12         54.95         53.55        13.42 o                         
  -4   1  12         95.50         89.70        13.05 o                         
  -3   1  12          5.24         -0.73        12.72 o                         
  -2   1  12        384.17        425.28        17.03 o                         
  -1   1  12         10.50         10.14         9.96 o                         
   0   1  12        469.80        472.55        34.60 o                         
   1   1  12         14.19         14.97         9.40 o                         
   2   1  12        346.81        395.55        17.59 o                         
   3   1  12         13.55         24.60        12.09 o                         
   4   1  12        986.87        794.47        39.78 o                         
   5   1  12         11.66         14.97        11.32 o                         
   6   1  12         44.12         34.91        12.99 o                         
   7   1  12         11.74          9.00        13.75 o                         
   8   1  12         40.46         79.10        18.96 o                         
 -10   2  12          5.52        -20.95        20.95 o                         
  -9   2  12          1.53         -3.75        16.50 o                         
  -8   2  12         85.23         80.98        15.58 o                         
  -7   2  12         23.33         24.25        14.95 o                         
  -6   2  12       1016.14        896.48        24.59 o                         
  -5   2  12         63.74         57.02        11.88 o                         
  -4   2  12        814.09        731.42        19.99 o                         
  -3   2  12          4.59          4.17        13.88 o                         
  -2   2  12        291.80        251.60        17.30 o                         
  -1   2  12         14.00          5.19        10.53 o                         
   0   2  12        510.66        538.93        15.25 o                         
   1   2  12         12.08         12.85        10.21 o                         
   2   2  12         61.82         63.75        10.90 o                         
   3   2  12         26.52         19.87        11.40 o                         
   4   2  12        301.66        332.66        16.32 o                         
   5   2  12          1.88         13.46        11.13 o                         
   6   2  12        325.09        352.94        15.15 o                         
   7   2  12          7.02         10.12        13.02 o                         
   8   2  12         47.73         60.40        14.55 o                         
  -9   3  12          4.28        -19.31        19.31 o                         
  -8   3  12         59.21         56.90        15.23 o                         
  -7   3  12         24.08         48.94        14.57 o                         
  -6   3  12        628.16        574.97        23.06 o                         
  -5   3  12        114.36         91.79        12.32 o                         
  -4   3  12        639.72        594.24        22.19 o                         
  -3   3  12        153.62        181.29        15.49 o                         
  -2   3  12        756.28        767.84        15.24 o                         
  -1   3  12         16.17         12.23        10.42 o                         
   0   3  12        288.98        276.84        12.59 o                         
   1   3  12         27.03         16.76        10.32 o                         
   2   3  12        117.32        111.38        15.69 o                         
   3   3  12          2.41         -3.54        11.38 o                         
   4   3  12       1080.79       1010.45       116.54 o                         
   5   3  12          9.43          8.26        11.93 o                         
   6   3  12         44.05         40.40        13.65 o                         
   7   3  12          7.57         37.32        14.60 o                         
   8   3  12         30.40         32.57        14.15 o                         
  -9   4  12          2.37          8.08        16.80 o                         
  -8   4  12         40.19         53.39        18.57 o                         
  -7   4  12         12.76         19.79        13.59 o                         
  -6   4  12        405.66        443.63        21.40 o                         
  -5   4  12        329.84        335.16        21.45 o                         
  -4   4  12        417.87        447.47        17.76 o                         
  -3   4  12         82.70         89.11        13.49 o                         
  -2   4  12       1121.75       1179.12        22.85 o                         
  -1   4  12          6.43          7.66         9.84 o                         
   0   4  12         62.61         73.13         9.47 o                         
   1   4  12         12.57         28.50        11.37 o                         
   2   4  12        359.11        369.63        17.76 o                         
   3   4  12          5.29         19.95        10.12 o                         
   4   4  12        291.44        342.75        44.91 o                         
   5   4  12          1.14         -4.19        15.26 o                         
   6   4  12         11.74         33.21        15.95 o                         
   7   4  12          9.31          0.38        13.17 o                         
   8   4  12          4.02        -16.14        16.60 o                         
  -9   5  12          7.52         17.80        15.11 o                         
  -8   5  12         12.93         44.43        18.86 o                         
  -7   5  12          6.85         15.20        13.17 o                         
  -6   5  12         95.64         87.86        13.49 o                         
  -5   5  12         12.56         19.67        13.10 o                         
  -4   5  12       2762.69       2633.17       117.04 o                         
  -3   5  12         89.37        103.86        12.64 o                         
  -2   5  12        120.09        103.99        11.18 o                         
  -1   5  12         20.45         14.55         9.91 o                         
   0   5  12         59.21         52.06        10.30 o                         
   1   5  12         10.38         14.36         9.98 o                         
   2   5  12        600.19        699.90        18.72 o                         
   3   5  12         31.39         36.81        12.88 o                         
   4   5  12         61.41         73.93        13.46 o                         
   5   5  12          5.32          3.62        13.11 o                         
   6   5  12         15.32         35.41        18.03 o                         
   7   5  12          5.27         11.93        15.13 o                         
  -8   6  12        126.95        167.56        18.25 o                         
  -7   6  12         32.20         16.84        13.11 o                         
  -6   6  12        179.07        160.15        16.53 o                         
  -5   6  12         98.89         94.92        13.20 o                         
  -4   6  12        660.01        731.51        53.50 o                         
  -3   6  12        154.91        130.79        16.61 o                         
  -2   6  12         66.22         80.10        10.35 o                         
  -1   6  12         11.80         12.42        10.45 o                         
   0   6  12         67.86         78.48         9.57 o                         
   1   6  12         13.58          9.26         9.89 o                         
   2   6  12       1860.96       1937.84        45.67 o                         
   3   6  12         18.51         25.56        12.80 o                         
   4   6  12          8.70         34.86        14.26 o                         
   5   6  12         14.79         29.93        12.67 o                         
   6   6  12         37.69         29.77        14.73 o                         
   7   6  12          0.93         21.57        13.91 o                         
  -8   7  12         38.35         51.86        14.06 o                         
  -7   7  12         18.99         34.96        16.40 o                         
  -6   7  12         98.23         91.67        14.88 o                         
  -5   7  12         11.61         26.62        11.68 o                         
  -4   7  12       1797.99       1798.17        46.12 o                         
  -3   7  12         21.33         23.24         9.41 o                         
  -2   7  12        659.95        616.99        20.58 o                         
  -1   7  12         42.79         42.16        11.57 o                         
   0   7  12        143.34        160.06        11.13 o                         
   1   7  12         28.36         29.17         9.51 o                         
   2   7  12         54.31         63.57         9.84 o                         
   3   7  12         13.30        -11.21        11.21 o                         
   4   7  12         75.28         91.46        11.95 o                         
   5   7  12          1.21         -9.54        16.21 o                         
   6   7  12         25.85         39.46        12.45 o                         
  -7   8  12         11.86         53.73        19.05 o                         
  -6   8  12          6.06         28.84        15.56 o                         
  -5   8  12         12.07          5.26        12.71 o                         
  -4   8  12         20.40         27.42        10.18 o                         
  -3   8  12          5.52          5.29        10.42 o                         
  -2   8  12         18.05         28.47         9.40 o                         
  -1   8  12          7.31          6.95        10.64 o                         
   0   8  12        309.95        328.60        14.51 o                         
   1   8  12          5.61          3.92        10.32 o                         
   2   8  12        628.47        583.77        23.95 o                         
   3   8  12         12.33         17.80        10.18 o                         
   4   8  12          3.78         12.05        13.31 o                         
   5   8  12          1.53         -4.04        14.34 o                         
   6   8  12         15.08         53.42        37.88 o                         
  -6   9  12         28.18         22.10        13.98 o                         
  -5   9  12          8.08          7.49        11.41 o                         
  -4   9  12         24.00         45.16        15.68 o                         
  -3   9  12         46.96         36.52        10.21 o                         
  -2   9  12         75.30         70.46        10.90 o                         
  -1   9  12          6.01         29.04         9.80 o                         
   0   9  12          3.76         22.07        10.37 o                         
   1   9  12          3.81         12.61        13.11 o                         
   2   9  12         33.00         51.90        14.98 o                         
   3   9  12          4.40        -11.00        11.00 o                         
   4   9  12         15.73         16.37        10.19 o                         
  -5  10  12          1.34         -0.06        17.48 o                         
  -4  10  12         10.48         15.16        10.31 o                         
  -3  10  12          0.42         14.85        10.79 o                         
  -2  10  12        239.29        197.06        22.14 o                         
  -1  10  12          8.62         17.93         9.92 o                         
   0  10  12         57.38         62.59        10.27 o                         
   1  10  12          4.36          9.34        12.19 o                         
   2  10  12         44.95         51.94        10.76 o                         
   3  10  12          0.66          5.07        10.39 o                         
  -2  11  12         24.23         16.82        11.02 o                         
  -1  11  12          1.89          2.28        11.35 o                         
   0  11  12         76.00         76.51        10.06 o                         
   1  11  12          3.64          9.50        14.05 o                         
  -4 -10  13         41.03         44.99        36.16 o                         
  -3 -10  13         20.69         29.36        35.97 o                         
  -2 -10  13          1.65         15.70        36.53 o                         
  -1 -10  13          2.52         17.73        41.64 o                         
   1 -10  13          7.09         -3.29        17.55 o                         
   2 -10  13          5.75         20.15        17.36 o                         
  -6  -9  13         20.12         11.19        37.82 o                         
  -5  -9  13         10.47        -17.76        31.55 o                         
  -4  -9  13        149.28        175.61        39.48 o                         
  -3  -9  13          8.17         16.76        37.38 o                         
  -2  -9  13        104.61        121.82        39.32 o                         
  -1  -9  13          3.88          9.05        43.08 o                         
   0  -9  13         43.16         53.60        16.77 o                         
   1  -9  13          1.51          2.91        20.65 o                         
   2  -9  13         51.67         61.44        16.29 o                         
   3  -9  13          0.99         18.23        14.82 o                         
   4  -9  13         11.07         22.28        18.39 o                         
  -7  -8  13          2.27          0.67        35.26 o                         
  -6  -8  13         40.81          8.17        16.56 o                         
  -5  -8  13          1.93         19.93        34.46 o                         
  -4  -8  13        180.16        189.99        31.83 o                         
  -3  -8  13         43.33         43.86        37.88 o                         
  -2  -8  13         44.85         61.88        39.23 o                         
  -1  -8  13          1.83         32.96        44.49 o                         
   0  -8  13        104.11         91.30        18.88 o                         
   1  -8  13          4.85         10.42        18.24 o                         
   2  -8  13        129.21        142.12        16.26 o                         
   3  -8  13          8.17         15.13        13.79 o                         
   4  -8  13         22.82         22.56        13.35 o                         
   5  -8  13          1.21          5.20        18.42 o                         
  -7  -7  13         19.77         30.02        17.55 o                         
  -6  -7  13         14.90          8.56        17.22 o                         
  -5  -7  13         18.49          8.63        23.72 o                         
  -4  -7  13        464.34        364.01        32.68 o                         
  -3  -7  13         86.17         80.84        36.16 o                         
  -2  -7  13        394.19        379.86        39.73 o                         
  -1  -7  13         38.30         22.28        15.79 o                         
   0  -7  13        291.56        275.50        16.94 o                         
   1  -7  13         10.82         -8.45        16.72 o                         
   2  -7  13         29.61         33.19        13.04 o                         
   3  -7  13         22.29         11.84        15.16 o                         
   4  -7  13          5.21         21.71        16.76 o                         
   5  -7  13          0.05         -2.04        13.79 o                         
   6  -7  13         24.72         30.80        14.32 o                         
  -8  -6  13         24.60         21.11        19.82 o                         
  -7  -6  13          4.37         -3.28        17.64 o                         
  -6  -6  13        198.16        188.88        37.33 o                         
  -5  -6  13         37.69         42.58        17.00 o                         
  -4  -6  13         45.24         30.77        15.30 o                         
  -3  -6  13        109.74         79.27        35.40 o                         
  -2  -6  13        831.45        742.37        40.48 o                         
  -1  -6  13         68.40         60.80        18.59 o                         
   0  -6  13         18.98         29.42        14.54 o                         
   1  -6  13         24.45         29.57        13.10 o                         
   2  -6  13         60.08         52.96        13.82 o                         
   3  -6  13          4.75         -5.72        13.09 o                         
   4  -6  13        101.43        121.47        17.80 o                         
   5  -6  13         16.61         16.39        13.25 o                         
   6  -6  13         76.27         59.72        14.35 o                         
   7  -6  13          0.82         -9.02        17.29 o                         
  -8  -5  13        117.10        110.06        18.19 o                         
  -7  -5  13         15.73         28.80        16.18 o                         
  -6  -5  13          4.42         33.81        17.72 o                         
  -5  -5  13         30.26         54.21        16.86 o                         
  -4  -5  13        884.16        878.30        20.16 o                         
  -3  -5  13        197.54        172.51        54.38 o                         
  -2  -5  13        632.29        688.36        41.06 o                         
  -1  -5  13         72.18         66.76        15.29 o                         
   0  -5  13          3.01         14.29        20.90 o                         
   1  -5  13          1.34        -10.48        13.26 o                         
   2  -5  13        120.15         82.81        13.27 o                         
   3  -5  13         33.67         18.31        14.82 o                         
   4  -5  13        325.13        327.60        14.71 o                         
   5  -5  13         10.31          6.14        13.16 o                         
   6  -5  13         71.72         69.33        13.47 o                         
   7  -5  13          1.05         -1.09        14.23 o                         
  -9  -4  13          0.28          8.67        18.49 o                         
  -8  -4  13          5.71          0.04        27.49 o                         
  -7  -4  13          0.82         38.94        18.53 o                         
  -6  -4  13        119.87        134.17        19.64 o                         
  -5  -4  13        230.39        211.06        34.84 o                         
  -4  -4  13        510.89        531.47        22.77 o                         
  -3  -4  13        156.76        162.51        16.93 o                         
  -2  -4  13       1456.53       1621.04        61.13 o                         
  -1  -4  13         12.34         11.03        14.69 o                         
   0  -4  13        140.93        135.33        14.45 o                         
   1  -4  13         26.91         25.50        13.35 o                         
   2  -4  13         16.69         28.11        15.26 o                         
   3  -4  13         21.53         19.64        12.54 o                         
   4  -4  13        307.13        297.85        15.93 o                         
   5  -4  13          5.45         21.68        14.95 o                         
   6  -4  13         60.12         67.54        12.52 o                         
   7  -4  13         16.42         15.32        12.40 o                         
  -9  -3  13          9.41          7.12        19.72 o                         
  -8  -3  13         23.39         33.80        19.43 o                         
  -7  -3  13          3.13         -4.19        18.22 o                         
  -6  -3  13        120.37        121.11        16.20 o                         
  -5  -3  13         21.74         15.11        17.20 o                         
  -4  -3  13        473.84        468.69        20.35 o                         
  -3  -3  13        117.12         98.89        17.27 o                         
  -2  -3  13         17.06         16.81        10.78 o                         
  -1  -3  13         17.71         22.25        10.81 o                         
   0  -3  13        319.55        349.09        62.41 o                         
   1  -3  13         30.57         10.62        12.53 o                         
   2  -3  13        371.48        390.38        43.03 o                         
   3  -3  13         12.98         15.10        12.13 o                         
   4  -3  13        492.64        381.52        65.04 o                         
   5  -3  13          3.02         13.15        12.08 o                         
   6  -3  13         24.35         14.81        22.78 o                         
   7  -3  13          0.17          7.21        11.57 o                         
   8  -3  13        150.64        156.03        13.40 o                         
  -9  -2  13          4.50        -10.68        25.77 o                         
  -8  -2  13        132.49        129.26        18.17 o                         
  -7  -2  13         13.62         26.44        19.06 o                         
  -6  -2  13        205.65        201.15        17.73 o                         
  -5  -2  13         74.07         76.82        23.51 o                         
  -4  -2  13        105.58         76.33        19.11 o                         
  -3  -2  13          2.81         22.93        17.22 o                         
  -2  -2  13         54.18         54.20        12.28 o                         
  -1  -2  13          3.72          4.71        11.85 o                         
   0  -2  13        161.47        155.28        16.64 o                         
   1  -2  13          9.75         15.59        13.81 o                         
   2  -2  13        795.11        646.45       146.90 o                         
   3  -2  13         12.48         17.52        12.95 o                         
   4  -2  13        415.80        427.63        58.68 o                         
   5  -2  13          5.05         17.67        17.97 o                         
   6  -2  13        137.35        127.90        13.97 o                         
   7  -2  13          5.31          8.54        11.45 o                         
   8  -2  13         51.97         48.34        12.96 o                         
  -9  -1  13          3.90          5.31        14.54 o                         
  -8  -1  13        215.20        229.45        17.36 o                         
  -7  -1  13         11.27         11.00        18.73 o                         
  -6  -1  13         50.03         46.60        18.82 o                         
  -5  -1  13         31.17         40.27        18.32 o                         
  -4  -1  13         17.83         14.02        18.78 o                         
  -3  -1  13          4.23         12.43        15.71 o                         
  -2  -1  13         23.01         23.47        11.00 o                         
  -1  -1  13          6.30          1.91         9.90 o                         
   0  -1  13        318.66        334.94        20.15 o                         
   1  -1  13          7.08          9.83        11.93 o                         
   2  -1  13        206.73        188.32        14.67 o                         
   3  -1  13          5.98         15.19        11.31 o                         
   4  -1  13        313.18        306.24        21.62 o                         
   5  -1  13         21.64          8.78        10.89 o                         
   6  -1  13         29.20         16.70        11.90 o                         
   7  -1  13          4.61         -4.96        12.74 o                         
   8  -1  13        201.02        230.33        18.64 o                         
 -10   0  13         60.89         58.02        16.68 o                         
  -9   0  13          2.45          2.93        13.71 o                         
  -8   0  13         35.15         22.13        13.34 o                         
  -7   0  13         29.55         31.64        13.28 o                         
  -6   0  13        366.05        384.27        16.43 o                         
  -5   0  13          1.88         15.15        13.60 o                         
  -4   0  13         40.21         65.04        15.79 o                         
  -3   0  13          3.76         -8.69        14.65 o                         
  -2   0  13        425.30        380.88        17.49 o                         
  -1   0  13         19.73         12.54        10.12 o                         
   0   0  13        372.56        426.30        14.52 o                         
   1   0  13          0.39          5.30        11.01 o                         
   2   0  13        154.79        125.12        17.11 o                         
   3   0  13          5.41         10.42        11.28 o                         
   4   0  13        201.79        216.79        11.52 o                         
   5   0  13          1.57         15.61         9.09 o                         
   6   0  13        105.09         95.99        13.50 o                         
   7   0  13          0.82        -18.41        33.57 o                         
   8   0  13         20.17         26.03        16.28 o                         
 -10   1  13         31.44         25.07        30.11 o                         
  -9   1  13          3.89         19.84        13.04 o                         
  -8   1  13        215.01        223.19        14.90 o                         
  -7   1  13         11.26          2.27        18.86 o                         
  -6   1  13         49.89         49.10        15.06 o                         
  -5   1  13         31.14         44.03        13.51 o                         
  -4   1  13         17.77         26.91        12.59 o                         
  -3   1  13          4.22          1.78        11.88 o                         
  -2   1  13         22.87         23.77        10.74 o                         
  -1   1  13          6.31         10.76         9.64 o                         
   0   1  13        319.32        315.28        13.03 o                         
   1   1  13          7.07         -2.86        11.16 o                         
   2   1  13        207.02        183.47        11.42 o                         
   3   1  13          5.98          3.41        11.97 o                         
   4   1  13        313.13        322.90        23.06 o                         
   5   1  13         21.65         19.55        10.27 o                         
   6   1  13         29.06         31.62        12.53 o                         
   7   1  13          4.62          5.63        12.15 o                         
   8   1  13        201.22        201.52        28.35 o                         
  -9   2  13          4.50          9.54        13.34 o                         
  -8   2  13        132.68        148.51        17.38 o                         
  -7   2  13         13.61         29.13        14.77 o                         
  -6   2  13        205.66        198.65        16.04 o                         
  -5   2  13         74.06         89.06        14.16 o                         
  -4   2  13        105.36        106.25        12.86 o                         
  -3   2  13          2.80          2.93        13.04 o                         
  -2   2  13         54.12         54.07        10.35 o                         
  -1   2  13          3.72         10.00        10.03 o                         
   0   2  13        161.24        136.74        13.90 o                         
   1   2  13          9.74         13.20         9.35 o                         
   2   2  13        795.17        812.48        19.03 o                         
   3   2  13         12.50          2.39        11.33 o                         
   4   2  13        416.00        445.47        16.93 o
[truncated: 157,465 more chars]
